# Supplementary material for: Association between fusion visual function deficits and myopia in school-aged children: an analysis based on competitive binocular vision screening
Source: BMC Ophthalmol. 2026 Feb 9;26:130. doi: 10.1186/s12886-026-04660-9 (PMC12983887; doi:10.1186/s12886-026-04660-9)
Supplement: Supplementary file 1 — Supplementary Material 1 [file 12886_2026_4660_MOESM1_ESM.xlsx]

## Sheet: Sheet1
Sex	Student ID	Myopia	Wear Glasses	Degree of Myopia	Fusion	Stereopsis	Binocular Competition	Right Eye Cursor Vision	Left Eye Cursor Vision	Cursor Vision	Strabismus	Posture	Mean of Both Eyes' SE	Without Glasses	Myopia or Not	Right Eye Uncorrected Visual Acuity	Left Eye Uncorrected Visual Acuity	Types of Glasses	Right Eye Vision With Glasses	Left Eye Vision With Glasses	Is There Any Pathology	Orthokeratology Lens Prescription Right	Left Corneal Reshaping Lens Prescription	Spherical Lens Right	Spherical Lens Left	Cylinder Right	Cylinder Left	Axial Position Right	Axial Position Left	Equivalent Sphere Power Right	Equivalent Sphere Power Left	Is There A Lesion in The Eyes	Ocular Biometry/Axial Length Right	Ocular Biometry/Axial Length Left	Anterior Chamber Depth Right Eye	Anterior Chamber Depth Left Eye	Ocular Biometry/Corneal Thickness Right	Ocular Biometry/Corneal Thickness Left	Ocular Biometry / Lens Thickness Right	Ocular Biometry / Lens Thickness Left	Ocular Biometry / Vitreous Thickness Right	Left Vitreous Thickness Ophthalmic Biometry	Ocular Biometry / Corneal Horizontal Value Right	Ocular Biometry / Corneal Horizontal Value Left	Ocular Biometry / Corneal Vertical Value Right	Ocular Biometry / Corneal Vertical Value Left	Ocular Biometry / Corneal Average Right	Eye Biometry / Corneal Average Left	Ocular Biometry / Monocular Pupillary Distance Right
Male	1121	1		1	1	1	1	1	1	1	1	1	5.625	0	No	4.8	4.6	Glasses	5.0	4.9	No	-	-	6.50	7.25	-2.50	-2.50	172	4	5.250	6.000	No	22.07	21.83	3.44	3.4	500	505	3.62	3.58	14.51	14.35	-1.0D@-1°	40.53D@6°	-1.0D@-1°	43.4D@96°	nullD@-1°	-2.87D@6°	1
Male	2421	1		1	1	2	2	1	1	1	1	1	4.25	0	No	4.4	4.5	Glasses	4.8	4.8	No	-	-	4.75	4.50	-0.75	-0.75	99	86	4.375	4.125	No	21.55	-1	2.83	-1	530	-1	3.74	-1	14.44	-1	43.09D@7°	42.58D@10°	43.78D@97°	43.62D@100°	-0.69D@7°	-1.04D@10°	5.22
Female	5526	1		1	1	2	1	1	1	1	1	1	3.5625	0	No	4.9	4.9	Glasses	5.0	5.0	No	-	-	4.00	4.50	-1.00	-1.75	168	1	3.500	3.625	No	21.61	21.46	2.68	2.75	550	549	3.71	3.66	14.67	14.5	42.63D@168°	43.15D@3°	44.57D@78°	45.2D@93°	-1.94D@168°	-2.05D@3°	4.44
Female	1533	1		1	2	2	2	2	2	2	1	1	3.375	0	No	4.8	4.4	No Glasses			No	-	-	2.25	5.50	-1.25	-0.75	10	172	1.625	5.125	No	21.65	20.97	2.51	2.56	557	547	3.7	3.62	14.88	14.24	41.92D@4°	41.89D@173°	43.01D@94°	43.22D@83°	-1.09D@4°	-1.33D@173°	3.7
Female	2126	1		1	1	2	1	1	1	2	1	1	3.22	0	No	4.9	5.0	Glasses	4.9	4.9	No	-	-	2.50	4.75	-0.62	-1.00	0	179	2.190	4.250	No	21.35	20.41	2.85	2.39	521	495	3.77	3.73	14.21	13.8	45.29D@172°	45.15D@174°	46.75D@82°	47.17D@84°	-1.46D@172°	-2.02D@174°	5.21
Male	1219	1		1	2	2	1	1	1	1	1	1	3.1875	0	No	4.7	5.0	Glasses	4.8	5.0	No	-	-	4.25	2.75	-1.25	0.00	139	0	3.625	2.750	No	21.42	21.93	3.13	3.08	546	547	3.74	3.81	14	14.5	40.75D@158°	41.4D@2°	42.8D@68°	42.38D@92°	-2.05D@158°	-0.98D@2°	5.24
Male	3717	1		1	1	1	2	1	1	1	1	1	3.0625	0	No	4.8	4.9	Glasses	4.8	4.7	No	-	-	3.25	3.50	-0.75	-0.50	173	168	2.875	3.250	No	22.08	22.47	3.12	3.14	582	568	3.48	3.51	14.89	15.25	43.27D@137°	43.02D@176°	43.79D@47°	44.49D@86°	-0.52D@137°	-1.47D@176°	4.67
Male	3208	1		1	2	2	1	1	1	1	5	1	2.6875	0	No	4.8	4.8	Glasses	5.0	5.0	No	-	-	3.00	4.50	-1.50	-2.75	172	177	2.250	3.125	No	22.4	22.34	2.59	2.62	539	538	3.49	3.49	15.78	15.69	41.91D@168°	41.59D@178°	43.24D@78°	44.07D@88°	-1.33D@168°	-2.48D@178°	4.24
Male	2501	1		1	2	1	1	1	1	1	1	1	2.5625	0	No	5.0	5.0	Glasses	5.0	4.9	No	-	-	3.00	2.75	-0.75	-0.50	145	134	2.625	2.500	No	-1	23.74	-1	3.29	-1	572	-1	3.38	-1	16.49	40.8D@163°	40.75D@177°	41.69D@73°	41.64D@87°	-0.89D@163°	-0.89D@177°	6.19
Female	2737	1		1	2	2	2	2	1	1	1	1	2.375	0	No	4.4	4.4	Glasses	4.9	4.9	No	-	-	3.25	4.00	-2.75	-2.25	170	6	1.875	2.875	No	22.83	22.59	3.34	3.3	480	472	3.39	3.49	15.62	15.33	42.32D@170°	42.29D@9°	44.91D@80°	44.87D@99°	-2.59D@170°	-2.58D@9°	5.9
Male	4601	1		1	1	1	2	1	1	1	1	1	2.3125	0	No	4.9	5.0	No Glasses			No	-	-	3.25	2.75	-1.50	-1.25	0	167	2.500	2.125	No	22.52	22.77	2.81	2.88	545	556	3.51	3.48	15.66	15.86	42.16D@175°	42.97D@3°	44.11D@85°	44.29D@93°	-1.95D@175°	-1.32D@3°	4.12
Female	4124	1		1	2	1	1	2	2	1	1	1	2.3075	0	No	5.0	4.7	Glasses	5.0	4.7	No	-	-	0.12	6.37	-0.50	-3.25	172	175	-0.130	4.745	No	22.99	21.21	3.43	3.38	554	563	3.46	3.42	15.55	13.85	45.15D@170°	44.26D@3°	46.54D@80°	47.73D@93°	-1.39D@170°	-3.47D@3°	4.54
Male	1611	1		1	2	2	1	2	1	2	1	1	2.2825	0	No	4.9	4.8	Glasses	5.0	4.9	No	-	-	2.00	2.75	-0.12	-0.25	134	21	1.940	2.625	No	23.75	23.41	3.03	3.03	551	544	3.32	3.29	16.86	16.55	41.58D@164°	41.58D@3°	42.72D@74°	42.86D@93°	-1.14D@164°	-1.28D@3°	4.88
Male	2521	1		1	1	2	2	1	1	1	1	1	2.28	0	No	5.0	5.0	No Glasses			No	-	-	2.50	2.62	-0.50	-0.62	83	162	2.250	2.310	No	22.77	22.58	3.12	3.11	519	510	3.34	3.3	15.79	15.66	42.92D@11°	-1.0D@-1°	43.99D@101°	-1.0D@-1°	-1.07D@11°	nullD@-1°	4.5
Male	3143	1		1	2	1	2	1	1	1	1	1	2.2475	0	No	4.9	4.8	No Glasses			No	-	-	3.37	2.87	-1.62	-1.87	155	14	2.560	1.935	No	22.07	21.8	2.62	2.44	561	564	3.51	3.62	15.38	15.18	40.18D@166°	40.66D@13°	42.76D@76°	43.27D@103°	-2.58D@166°	-2.61D@13°	5.16
Female	1532	1		1	1	2	1	2	1	1	1	1	1.9375	0	No	4.6	4.7	Glasses	5.0	5.0	No	-	-	3.00	3.00	-1.75	-2.50	175	1	2.125	1.750	No	21.46	21.72	2.92	2.92	528	510	3.28	3.38	14.72	14.91	43.9D@169°	43.5D@6°	46.79D@79°	46.34D@96°	-2.89D@169°	-2.84D@6°	4.79
Female	1925	1		1	2	2	2	1	1	1	1	1	1.9375	0	No	4.8	4.8	Glasses	5.0	5.0	No	-	-	2.75	3.25	-1.75	-2.50	175	2	1.875	2.000	No	21.54	-1	2.83	-1	519	-1	3.91	-1	14.28	-1	42.48D@1°	42.78D@2°	44.88D@91°	45.54D@92°	-2.4D@1°	-2.76D@2°	5.5
Female	2528	1		1	2	2	2	1	1	1	1	1	1.875	0	No	4.7	4.9	Glasses	4.9	5.0	No	-	-	3.25	2.25	-0.75	-2.75	108	172	2.875	0.875	No	22.93	23.22	2.82	2.42	562	557	3.79	4.29	15.75	15.96	38.82D@166°	38.77D@4°	39.55D@76°	40.08D@94°	-0.73D@166°	-1.31D@4°	6.38
Female	4232	1		1	1	1	1	1	1	1	1	1	1.875	0	No	4.6	4.6	Glasses	4.9	4.9	No	-	-	1.25	4.75	-1.25	-3.25	153	170	0.625	3.125	No	23.61	22.58	3.26	3.11	524	530	3.53	3.59	16.3	15.35	41.65D@170°	40.92D@175°	43.62D@80°	44.5D@85°	-1.97D@170°	-3.58D@175°	5.2
Female	1143	1		1	2	1	2	1	1	1	2	1	1.8125	0	No	4.9	5.0	No Glasses			No	-	-	3.25	2.37	-2.12	-1.87	179	1	2.190	1.435	No	22	22.16	2.97	2.95	564	552	3.87	3.92	14.6	14.74	42.91D@2°	43.35D@4°	45.18D@92°	45.06D@94°	-2.27D@2°	-1.71D@4°	6.42
Male	4644	1		1	1	1	1	1	1	1	1	1	1.75	0	No	5.0	4.9	No Glasses			No	-	-	1.50	3.50	-0.75	-2.25	174	4	1.125	2.375	No	22.68	22.48	3.08	3.08	550	541	3.58	3.58	15.47	15.28	43.53D@177°	42.73D@11°	44.88D@87°	45.32D@101°	-1.35D@177°	-2.59D@11°	5.36
Female	1841	1		1	2	2	1	1	1	1	1	2	1.75	0	No	4.7	4.6	Glasses	4.6	4.7	No	-	-	1.75	3.75	-2.00	-2.00	161	159	0.750	2.750	No	21.84	-1	2.74	-1	563	-1	3.65	-1	14.89	-1	43.41D@171°	43.7D@5°	46.28D@81°	45.37D@95°	-2.87D@171°	-1.67D@5°	4.67
Male	1919	1		1	2	1	2	1	1	2	3	1	1.6875	0	No	5.0	4.5	No Glasses			No	-	-	0.50	3.25	-0.75	0.00	177	0	0.125	3.250	No	23.98	23.22	3.22	3.26	559	557	3.33	3.3	16.87	16.11	41.33D@3°	41.11D@5°	42.76D@93°	42.01D@95°	-1.43D@3°	-0.9D@5°	4.26
Female	2739	1		1	1	1	1	1	1	1	1	1	1.6875	0	No	4.9	4.9	No Glasses			No	-	-	1.75	2.25	-0.50	-0.75	162	159	1.500	1.875	No	21.4	21.43	2.87	2.59	539	531	3.92	3.95	14.07	14.36	43.96D@8°	-1.0D@-1°	45.5D@98°	-1.0D@-1°	-1.54D@8°	nullD@-1°	5.41
Male	3603	1		1	2	2	2	1	1	1	1	1	1.6875	0	No	4.8	4.8	No Glasses			No	-	-	2.50	2.00	-1.25	-1.00	175	177	1.875	1.500	No	22.33	22.47	3.01	3.08	597	605	3.5	3.56	15.23	15.23	42.78D@173°	42.74D@179°	44.83D@83°	44.52D@89°	-2.05D@173°	-1.78D@179°	5.79
Male	5112	1		1	1	2	1	1	1	1	2	1	1.6875	0	No	4.9	5.0	No Glasses			No	-	-	1.75	2.00	-0.25	-0.50	46	164	1.625	1.750	No	22.4	22.17	2.73	2.7	541	531	3.53	3.54	15.59	15.4	42.47D@4°	42.36D@175°	43.63D@94°	43.88D@85°	-1.16D@4°	-1.52D@175°	5.5
Male	5145	1		1	2	2	2	2	2	1	1	1	1.6875	0	No	4.3	4.1	Glasses	4.4	4.4	No	-	-	3.00	1.25	-0.50	-1.25	1	5	2.750	0.625	No	21.94	22.4	3.16	3.34	535	517	3.57	3.43	14.68	15.12	45.97D@7°	46.34D@172°	47.03D@97°	47.45D@82°	-1.06D@7°	-1.11D@172°	5.9
Male	1516	1		1	2	1	2	1	1	1	1	1	1.685	0	No	5.0	5.0	No Glasses			No	-	-	2.12	1.75	-0.75	-0.25	163	1	1.745	1.625	No	22.61	22.74	2.99	3.01	611	612	3.63	3.6	15.38	15.52	42.21D@6°	42.34D@17°	43.9D@96°	43.73D@107°	-1.69D@6°	-1.39D@17°	5.1
Male	3505	1		1	1	1	1	1	1	1	1	2	1.4675	0	No	4.6	4.6	Glasses	5.0	4.9	No	-	-	2.62	2.50	-2.12	-2.25	173	179	1.560	1.375	No	22.59	22.64	2.52	2.6	502	494	3.69	4.04	15.88	15.5	40.77D@173°	-1.0D@-1°	43.46D@83°	-1.0D@-1°	-2.69D@173°	nullD@-1°	6.23
Male	4120	1		1	2	2	2	2	2	1	3	1	1.4375	0	No	4.8	4.8	No Glasses			No	-	-	1.00	2.75	-1.25	-0.50	163	5	0.375	2.500	No	23.69	22.57	3.1	2.99	587	589	3.51	3.62	16.48	15.37	42.05D@1°	42.12D@4°	44.03D@91°	44.35D@94°	-1.98D@1°	-2.23D@4°	3.97
Female	4134	1		1	2	1	1	2	1	2	1	1	1.3125	0	No	5.0	4.6	No Glasses			No	-	-	0.50	2.50	-0.25	-0.50	144	37	0.375	2.250	No	23.03	21.59	3.14	2.98	493	499	3.42	3.47	15.98	14.64	43.57D@176°	43.89D@18°	45.72D@86°	45.66D@108°	-2.15D@176°	-1.77D@18°	5.62
Male	4520	1		1	2	2	2	1	1	1	1	1	1.3075	0	No	5.0	5.0	No Glasses			No	-	-	2.12	0.62	0.00	-0.25	0	138	2.120	0.495	No	23.95	24.62	3.2	3.3	586	588	3.53	3.48	16.63	17.26	40.68D@170°	40.34D@177°	41.55D@80°	41.15D@87°	-0.87D@170°	-0.81D@177°	5.16
Female	1127	1		1	2	2	2	1	1	2	1	1	1.28	0	No	5.0	5.0	No Glasses			No	-	-	1.37	1.50	-0.25	-0.37	77	40	1.245	1.315	No	22.16	22.4	2.9	2.92	548	558	3.47	3.49	15.24	15.44	43.95D@175°	43.66D@179°	45.33D@85°	45.22D@89°	-1.38D@175°	-1.56D@179°	5.03
Female	1236	1		1	2	1	1	1	2	2	4	1	1.22	0	No	4.9	5.0	No Glasses			No	-	-	2.75	0.75	-1.50	-0.62	179	5	2.000	0.440	No	21.93	22.45	2.56	2.64	515	512	3.7	3.7	15.16	15.6	43.68D@176°	43.69D@11°	45.63D@86°	44.78D@101°	-1.95D@176°	-1.09D@11°	4.7
Female	1944	1		1	1	2	1	1	1	1	1	1	1.22	0	No	4.6	4.7	Glasses	4.9	4.9	No	-	-	2.00	2.25	-1.62	-2.00	11	4	1.190	1.250	No	22.04	21.93	3.13	3.15	533	535	3.45	3.49	14.93	14.76	-1.0D@-1°	44.83D@174°	-1.0D@-1°	47.21D@84°	nullD@-1°	-2.38D@174°	1
Male	1416	1		1	1	2	2	2	2	1	1	2	1.1875	0	No	5.0	5.0	No Glasses			No	-	-	1.00	5.00	-0.75	-6.50	158	160	0.625	1.750	No	23.05	23.17	2.98	3.06	545	541	3.57	3.48	15.95	16.08	42.89D@179°	42.74D@17°	45.12D@89°	44.03D@107°	-2.23D@179°	-1.29D@17°	5.6
Female	1633	1		1	2	1	2	1	1	1	2	1	1.1875	0	No	5.0	5.0	No Glasses			No	-	-	1.50	1.00	0.00	-0.25	0	13	1.500	0.875	No	22.26	22.43	2.81	2.83	537	538	3.6	3.57	15.32	15.49	44.3D@177°	44.16D@178°	45.02D@87°	44.66D@88°	-0.72D@177°	-0.5D@178°	4.74
Male	4419	1		1	1	1	1	1	1	1	1	1	1.1875	0	No	5.0	5.0	No Glasses			No	-	-	2.00	0.75	-0.25	-0.50	147	10	1.875	0.500	No	21.92	22.28	3.04	3.05	533	543	3.49	3.49	14.85	15.19	43.8D@174°	43.31D@5°	45.39D@84°	45.49D@95°	-1.59D@174°	-2.18D@5°	5.05
Female	2225	1		1	1	2	1	1	1	1	1	2	1.185	0	No	4.8	4.8	No Glasses			No	-	-	2.62	2.50	-2.25	-3.25	172	8	1.495	0.875	No	22.34	22.26	2.85	2.71	542	537	3.75	3.84	15.2	15.17	43.43D@166°	43.39D@0°	46.96D@76°	47.25D@90°	-3.53D@166°	-3.86D@0°	4.75
Male	4146	1		1	2	1	2	1	1	1	1	1	1.1525	0	No	4.7	4.7	Glasses	4.9	4.9	No	-	-	1.62	2.62	-1.75	-2.12	170	179	0.745	1.560	No	23.77	23.6	3.29	3.29	625	615	3.53	3.61	16.31	16.08	41.68D@173°	41.69D@175°	44.18D@83°	44.31D@85°	-2.5D@173°	-2.62D@175°	4.87
Female	1340	1		1	2	1	1	1	1	2	1	1	1.1225	0	No	5.0	5.0	No Glasses			No	-	-	1.37	1.25	-0.25	-0.50	40	22	1.245	1.000	No	22.64	22.86	2.96	2.99	468	470	3.59	3.52	15.62	15.88	43.02D@159°	42.81D@4°	43.47D@69°	43.8D@94°	-0.45D@159°	-0.99D@4°	4.93
Male	1503	1		1	1	2	1	1	1	1	1	1	1.12	0	No	5.0	5.0	No Glasses			No	-	-	1.12	1.12	0.00	0.00	0	0	1.120	1.120	No	24	24.1	3.51	3.48	545	535	3.57	2.91	16.38	17.18	41.14D@148°	-1.0D@-1°	42.02D@58°	-1.0D@-1°	-0.88D@148°	nullD@-1°	5.55
Male	1813	1		1	1	2	2	1	1	1	1	1	1.12	0	No	5.0	5.0	No Glasses			No	-	-	1.37	1.12	-0.50	0.00	23	0	1.120	1.120	No	22.55	22.87	3.24	3.51	566	563	3.36	3.18	15.38	15.61	43.29D@175°	-1.0D@-1°	44.81D@85°	-1.0D@-1°	-1.52D@175°	nullD@-1°	3.83
Male	2112	1		1	2	2	1	1	1	1	4	1	1.0625	0	No	5.0	5.0	No Glasses			No	-	-	1.00	1.25	0.00	-0.25	0	175	1.000	1.125	No	23.39	23.54	3.03	3.07	574	564	3.71	3.73	16.08	16.19	41.22D@1°	41.4D@3°	42.87D@91°	42.84D@93°	-1.65D@1°	-1.44D@3°	5.28
Female	1842	1		1	1	2	1	1	1	1	2	1	1.0625	0	No	4.9	4.8	Glasses	4.9	4.9	No	-	-	2.50	2.50	-2.50	-3.25	177	179	1.250	0.875	No	22.39	22.34	2.41	2.65	528	523	4.15	3.81	15.3	15.36	41.24D@2°	42.26D@6°	44.76D@92°	45.46D@96°	-3.52D@2°	-3.2D@6°	4.48
Male	1715	1		1	1	2	2	1	1	2	1	2	1.0325	0	No	5.2	5.0	No Glasses			No	-	-	1.25	1.50	-0.50	-0.87	147	20	1.000	1.065	No	23.49	23.37	3.32	3.35	515	522	3.59	3.56	16.07	15.93	42.02D@171°	-1.0D@-1°	43.47D@81°	-1.0D@-1°	-1.45D@171°	nullD@-1°	4.85
Female	1339	1		1	1	1	1	2	2	1	1	1	1	0	No	5.0	5.0	No Glasses			No	-	-	1.00	1.25	0.00	-0.50	0	157	1.000	1.000	No	22.14	22.07	2.48	2.57	555	554	3.72	3.66	15.38	15.29	42.62D@167°	43.24D@22°	43.63D@77°	43.83D@112°	-1.01D@167°	-0.59D@22°	4.44
Male	1510	1		1	2	1	1	1	1	1	1	1	1	0	No	5.0	4.9	No Glasses			No	-	-	1.25	1.50	-0.50	-1.00	28	8	1.000	1.000	No	22.84	22.64	2.79	2.87	562	561	3.79	3.68	15.69	15.53	41.06D@17°	41.02D@27°	41.92D@107°	41.8D@117°	-0.86D@17°	-0.78D@27°	4.99
Male	1625	1		1	1	2	1	1	1	1	1	1	1	0	No	4.9	5.0	No Glasses			No	-	-	1.25	1.25	-0.25	-0.75	150	35	1.125	0.875	No	22.04	22.13	2.58	2.63	515	495	3.9	3.89	15.04	15.13	43.35D@176°	43.03D@9°	44.6D@86°	44.58D@99°	-1.25D@176°	-1.55D@9°	4.76
Female	1939	1		1	2	1	2	2	1	1	1	1	1	0	No	4.9	4.9	No Glasses			No	-	-	2.00	2.00	-2.00	-2.00	179	7	1.000	1.000	No	21.59	21.72	2.53	2.49	568	559	3.79	3.85	14.7	14.82	42.82D@12°	42.36D@7°	45.99D@102°	44.93D@97°	-3.17D@12°	-2.57D@7°	4.59
Female	4231	1		1	1	2	1	1	1	1	1	1	1	0	No	4.7	4.7	Glasses	4.9	4.8	No	-	-	0.25	3.00	-1.00	-1.50	169	168	-0.250	2.250	No	22.24	22.1	2.42	2.5	534	527	4.04	3.9	15.24	15.17	41.18D@4°	41.49D@0°	43.32D@94°	43.56D@90°	-2.14D@4°	-2.07D@0°	4.41
Female	1441	1		1	1	1	1	1	1	1	1	2	0.995	0	No	4.9	4.9	No Glasses			No	-	-	1.12	1.62	-0.50	-1.00	169	9	0.870	1.120	No	22.64	22.72	3.19	3.15	507	511	3.49	3.52	15.45	15.54	44.19D@155°	44.01D@8°	47.02D@65°	45.94D@98°	-2.83D@155°	-1.93D@8°	4.22
Male	1424	1		1	2	1	1	2	1	1	1	1	0.9375	0	No	4.9	4.9	No Glasses			No	-	-	0.00	2.25	-0.25	-0.50	145	142	-0.125	2.000	No	21.47	20.68	2.63	2.51	590	584	3.71	3.82	14.54	13.77	46.73D@173°	-1.0D@-1°	47.51D@83°	-1.0D@-1°	-0.78D@173°	nullD@-1°	3.29
Male	3713	1		1	1	2	1	1	1	1	1	1	0.9375	0	No	5.0	5.0	No Glasses			No	-	-	1.25	1.75	-1.25	-1.00	179	172	0.625	1.250	No	23.29	23.23	3.09	2.53	527	528	3.48	4.25	16.19	15.93	40.77D@179°	40.87D@1°	42.09D@89°	42.12D@91°	-1.32D@179°	-1.25D@1°	5.74
Female	1240	1		1	1	1	1	1	1	1	1	1	0.9375	0	No	5.0	5.0	Glasses	4.8	4.9	No	-	-	2.25	0.00	-0.25	-0.50	141	167	2.125	-0.250	No	21.58	22.24	3.08	3.17	543	549	3.34	3.32	14.62	15.2	44.7D@170°	44.87D@4°	46.06D@80°	47.24D@94°	-1.36D@170°	-2.37D@4°	3.4
Male	2209	1		1	2	1	2	1	1	1	3	2	0.935	0	No	5.0	4.9	No Glasses			No	-	-	0.87	1.75	-0.50	-1.00	8	8	0.620	1.250	No	22.45	21.91	2.79	2.76	551	532	3.82	3.67	15.29	14.96	43.24D@176°	43.32D@179°	44.96D@86°	45.08D@89°	-1.72D@176°	-1.76D@179°	5.55
Male	2710	1		1	2	2	2	2	1	2	1	1	0.935	0	No	4.9	4.9	No Glasses			No	-	-	1.37	1.62	-0.87	-1.37	17	8	0.935	0.935	No	23.12	23.03	3.11	3.11	543	543	3.42	3.45	16.06	15.92	42.65D@0°	42.1D@4°	44.55D@90°	44.26D@94°	-1.9D@0°	-2.16D@4°	6.06
Female	1440	1		1	1	1	2	1	1	1	1	1	0.905	0	No	5.0	5.0	No Glasses			No	-	-	1.25	1.12	-0.50	-0.62	45	172	1.000	0.810	No	21.91	21.87	2.98	3	545	548	3.6	3.64	14.79	14.68	44.44D@174°	-1.0D@-1°	45.91D@84°	-1.0D@-1°	-1.47D@174°	nullD@-1°	4.3
Female	1632	1		1	1	2	1	1	1	2	1	1	0.875	0	No	5.0	4.8	No Glasses			No	-	-	0.75	2.50	-1.00	-2.00	173	175	0.250	1.500	No	21.95	-1	2.69	-1	563	-1	3.72	-1	14.98	-1	44.33D@171°	44.0D@2°	45.58D@81°	46.21D@92°	-1.25D@171°	-2.21D@2°	5.79
Female	2638	1		1	1	1	2	1	2	2	3	1	0.875	0	No	5.0	5.0	No Glasses			No	-	-	1.25	1.00	-0.25	-0.75	161	5	1.125	0.625	No	22.61	22.6	3.03	2.99	524	526	3.33	3.37	15.73	15.71	43.94D@173°	43.99D@10°	44.95D@83°	45.23D@100°	-1.01D@173°	-1.24D@10°	5.06
Male	1307	1		1	2	1	1	1	1	1	2	2	0.875	0	No	4.5	4.9	Glasses	4.7	5.0	No	-	-	0.87	1.25	-0.62	-0.12	11	76	0.560	1.190	No	22.74	23.55	3.1	3.14	639	640	3.6	3.58	15.4	16.2	41.51D@163°	-1.0D@-1°	42.19D@73°	-1.0D@-1°	-0.68D@163°	nullD@-1°	5.85
Female	3238	1		1	1	2	1	1	1	1	1	1	0.875	0	No	4.4	4.5	Glasses	4.7	4.9	No	-	-	2.50	1.00	-2.50	-1.00	174	175	1.250	0.500	No	22.12	22.48	2.65	2.68	523	519	3.49	3.5	15.45	15.78	43.71D@178°	43.92D@2°	46.63D@88°	46.09D@92°	-2.92D@178°	-2.17D@2°	5.03
Male	5202	1		1	1	1	2	1	1	1	1	1	0.875	0	No	4.4	4.4	Glasses	4.8	4.8	No	-	-	2.00	1.75	-2.25	-1.75	5	170	0.875	0.875	No	23.88	24.21	2.98	2.98	549	551	3.33	3.37	17.02	17.31	40.36D@8°	-1.0D@-1°	42.54D@98°	-1.0D@-1°	-2.18D@8°	nullD@-1°	4.88
Male	1814	1		1	1	2	1	1	1	1	2	1	0.87	0	No	5.0	5.0	No Glasses			No	-	-	0.87	1.12	-0.25	-0.25	107	26	0.745	0.995	No	23.04	23.08	3.47	3.5	505	504	3.56	3.59	15.51	15.49	43.57D@2°	43.1D@37°	44.53D@92°	43.78D@127°	-0.96D@2°	-0.68D@37°	6.39
Female	1527	1		1	1	1	1	1	1	1	1	1	0.8425	0	No	5.0	4.8	No Glasses			No	-	-	1.12	0.75	-0.12	-0.25	40	8	1.060	0.625	No	23.44	23.52	2.83	2.46	566	554	3.79	3.47	16.25	17.04	40.88D@169°	-1.0D@-1°	41.64D@79°	-1.0D@-1°	-0.76D@169°	nullD@-1°	5.53
Female	1730	1		1	1	1	1	1	1	1	2	2	0.8125	0	No	4.9	4.9	No Glasses			No	-	-	1.00	1.50	-1.00	-0.75	158	14	0.500	1.125	No	21.62	21.39	2.5	2.44	503	504	3.97	3.99	14.65	14.46	41.89D@174°	42.33D@175°	43.16D@84°	43.53D@85°	-1.27D@174°	-1.2D@175°	6.12
Male	1811	1		1	2	2	1	1	1	2	1	1	0.8125	0	No	5.0	5.0	No Glasses			No	-	-	1.00	1.00	-0.25	-0.50	10	164	0.875	0.750	No	23.25	23.39	3.13	3.61	553	542	3.44	2.94	16.12	16.29	-1.0D@-1°	42.07D@166°	-1.0D@-1°	42.77D@76°	nullD@-1°	-0.7D@166°	1
Female	2129	1		1	1	1	1	1	1	1	1	1	0.8125	0	No	5.0	5.0	No Glasses			No	-	-	1.00	1.25	-0.75	-0.50	121	143	0.625	1.000	No	22.35	22.28	3.05	2.85	599	575	3.57	3.84	15.13	15.01	43.36D@171°	43.46D@0°	44.17D@81°	44.34D@90°	-0.81D@171°	-0.88D@0°	5.32
Male	3619	1		1	1	1	1	1	1	1	1	1	0.8125	0	No	4.9	4.8	No Glasses			No	-	-	2.25	0.75	-1.75	-1.00	170	13	1.375	0.250	No	23.15	23.22	2.76	2.78	566	553	3.6	3.54	16.22	16.34	40.7D@178°	40.78D@8°	42.89D@88°	42.53D@98°	-2.19D@178°	-1.75D@8°	5.34
Female	2429	1		1	2	1	2	1	2	1	4	1	0.78	0	No	4.9	4.9	No Glasses			No	-	-	1.00	0.87	0.00	-0.62	0	38	1.000	0.560	No	23.07	23.08	3.18	3.19	570	576	3.61	3.57	15.71	15.74	42.91D@174°	42.71D@179°	44.25D@84°	43.76D@89°	-1.34D@174°	-1.05D@179°	4.85
Female	3635	1		1	1	2	2	2	1	1	1	1	0.78	0	No	4.4	4.5	Glasses	4.9	4.9	No	-	-	0.75	1.12	-0.12	-0.50	33	3	0.690	0.870	No	23.03	23.03	3.2	3.1	504	511	3.72	3.85	15.6	15.58	43.19D@167°	43.07D@18°	44.23D@77°	44.54D@108°	-1.04D@167°	-1.47D@18°	4.7
Male	1409	1		1	1	2	2	1	1	2	1	1	0.7775	0	No	4.9	4.8	Glasses	4.7	4.9	No	-	-	2.37	1.37	-2.37	-2.00	9	6	1.185	0.370	No	23.08	23.3	3.19	3.38	510	481	3.6	3.44	15.78	16	41.38D@7°	-1.0D@-1°	43.89D@97°	-1.0D@-1°	-2.51D@7°	nullD@-1°	4.23
Female	1325	1		1	2	2	2	1	1	1	4	2	0.75	0	No	5.0	5.0	No Glasses			No	-	-	0.75	1.25	-0.75	-0.25	119	132	0.375	1.125	No	22.65	22.6	2.96	2.97	531	531	3.59	4.19	15.56	14.91	42.69D@10°	42.72D@177°	43.95D@100°	43.92D@87°	-1.26D@10°	-1.2D@177°	5.32
Female	1933	1		1	1	2	2	2	2	1	1	2	0.75	0	No	5.0	5.0	No Glasses			No	-	-	1.00	0.75	-0.25	-0.25	154	165	0.875	0.625	No	23.22	23.12	2.61	2.61	530	533	3.58	3.6	16.5	16.38	40.9D@4°	41.16D@12°	42.34D@94°	42.43D@102°	-1.44D@4°	-1.27D@12°	6.55
Male	2504	1		1	1	2	1	1	1	1	1	1	0.75	0	No	5.2	5.0	No Glasses			No	-	-	1.00	1.00	-0.50	-0.50	117	131	0.750	0.750	No	23.15	23.22	3.01	3.01	551	538	3.55	3.48	16.04	16.19	42.66D@101°	42.57D@21°	42.87D@11°	42.66D@111°	-0.21D@101°	-0.09D@21°	5.23
Female	2637	1		1	2	2	2	2	2	1	1	1	0.75	0	No	4.9	4.9	No Glasses			No	-	-	0.75	1.00	-0.25	-0.25	4	20	0.625	0.875	No	23.99	24.12	3.15	3.19	533	528	3.58	3.58	16.73	16.82	39.7D@175°	39.48D@10°	40.7D@85°	40.62D@100°	-1.0D@175°	-1.14D@10°	4.96
Male	3414	1		1	2	1	1	1	1	1	1	1	0.75	0	No	5.0	5.0	No Glasses			No	-	-	1.00	0.75	-0.50	0.00	164	0	0.750	0.750	No	23.47	23.55	3.27	3.18	537	522	3.49	3.65	16.17	16.2	41.28D@175°	41.44D@1°	42.74D@85°	42.44D@91°	-1.46D@175°	-1.0D@1°	5.69
Female	2325	1		1	1	1	1	1	1	1	1	1	0.7175	0	No	5.0	5.0	No Glasses			No	-	-	1.00	0.62	-0.12	-0.25	12	8	0.940	0.495	No	21.95	22.22	2.92	2.95	519	519	3.36	3.32	15.15	15.42	45.98D@174°	45.46D@9°	47.26D@84°	47.03D@99°	-1.28D@174°	-1.57D@9°	5.53
Female	1244	1		1	1	1	2	2	2	1	1	1	0.6875	0	No	4.9	4.9	No Glasses			No	-	-	0.50	1.00	0.00	-0.25	0	2	0.500	0.875	No	21.35	21.38	2.4	2.52	517	512	3.83	3.72	14.6	14.64	43.6D@4°	43.63D@171°	44.81D@94°	45.27D@81°	-1.21D@4°	-1.64D@171°	4.4
Female	1539	1		1	2	1	2	1	1	1	1	1	0.6875	0	No	4.9	4.9	No Glasses			No	-	-	1.00	1.50	-1.00	-1.25	6	173	0.500	0.875	No	22.01	21.94	2.75	2.83	607	607	3.57	3.48	15.09	15.03	44.64D@175°	44.71D@4°	46.62D@85°	46.59D@94°	-1.98D@175°	-1.88D@4°	3.76
Female	1835	1		1	1	1	1	1	1	2	1	1	0.6875	0	No	4.8	4.9	No Glasses			No	-	-	1.00	0.75	-0.50	-0.25	171	159	0.750	0.625	No	22.29	-1	2.71	-1	539	-1	3.63	-1	15.42	-1	42.26D@3°	42.14D@5°	43.91D@93°	43.35D@95°	-1.65D@3°	-1.21D@5°	4.91
Female	2440	1		1	1	2	1	1	1	1	1	1	0.6875	0	No	5.0	5.0	No Glasses			No	-	-	1.25	0.75	0.00	-1.25	0	168	1.250	0.125	No	22.56	22.72	2.85	2.82	499	509	3.49	3.51	15.72	15.87	42.71D@170°	42.19D@20°	43.74D@80°	43.53D@110°	-1.03D@170°	-1.34D@20°	5.09
Male	2615	1		1	1	1	1	1	1	1	3	1	0.6875	0	No	4.9	4.9	No Glasses			No	-	-	1.75	0.75	-1.50	-0.75	171	4	1.000	0.375	No	23.38	23.42	3.53	3.27	530	534	3.3	3.51	16.02	16.1	42.54D@170°	42.9D@178°	44.48D@80°	44.39D@88°	-1.94D@170°	-1.49D@178°	4.89
Female	2730	1		1	2	1	2	1	1	2	1	1	0.6875	0	No	5.0	5.0	No Glasses			No	-	-	1.00	0.50	0.00	-0.25	0	164	1.000	0.375	No	22.76	22.86	2.91	2.92	545	559	3.52	3.52	15.79	15.87	43.62D@176°	43.96D@4°	44.79D@86°	45.15D@94°	-1.17D@176°	-1.19D@4°	5.58
Male	1306	1		1	1	2	2	1	1	1	1	1	0.6875	0	No	4.9	4.8	Glasses	4.9	5.0	No	-	-	2.75	2.25	-4.00	-3.25	3	179	0.750	0.625	No	22.68	22.63	2.95	2.97	547	549	3.45	3.45	15.73	15.67	42.28D@0°	39.58D@9°	46.94D@90°	46.2D@99°	-4.66D@0°	-6.62D@9°	4.82
Male	5442	1		1	1	2	2	1	1	1	1	1	0.685	0	No	5.0	5.0	No Glasses			No	-	-	0.37	1.25	-0.25	-0.25	162	5	0.245	1.125	No	23.13	22.72	2.67	2.68	549	545	3.44	3.45	16.47	16.05	42.85D@170°	42.46D@2°	44.27D@80°	44.43D@92°	-1.42D@170°	-1.97D@2°	6.73
Female	2239	1		1	1	2	2	1	1	1	1	1	0.655	0	No	5.0	4.8	No Glasses			No	-	-	0.75	0.87	-0.25	-0.37	94	39	0.625	0.685	No	22.83	22.57	2.82	2.78	566	561	3.48	3.31	15.97	15.93	42.54D@176°	42.83D@18°	43.58D@86°	43.77D@108°	-1.04D@176°	-0.94D@18°	5.18
Female	2644	1		1	2	1	1	1	1	2	1	1	0.655	0	No	4.9	5.0	No Glasses			No	-	-	0.50	1.37	-0.37	-0.75	25	173	0.315	0.995	No	23	22.94	2.99	2.98	495	500	3.49	3.52	16.02	15.94	42.89D@4°	-1.0D@-1°	43.88D@94°	-1.0D@-1°	-0.99D@4°	nullD@-1°	6.11
Female	2131	1		1	2	1	2	2	1	1	1	1	0.6525	0	No	5.0	5.0	No Glasses			No	-	-	0.87	0.62	-0.12	-0.25	52	177	0.810	0.495	No	23.08	23.16	2.88	3.62	508	494	3.64	2.94	16.05	16.1	43.61D@164°	43.73D@13°	44.48D@74°	45.91D@103°	-0.87D@164°	-2.18D@13°	6.24
Female	3120	1		1	1	2	1	1	1	2	1	1	0.6525	0	No	5.0	5.0	No Glasses			No	-	-	0.87	0.87	-0.37	-0.50	92	69	0.685	0.620	No	22.96	23.04	2.73	2.81	537	553	3.6	3.45	16.08	16.23	43.18D@154°	43.0D@46°	43.83D@64°	43.59D@136°	-0.65D@154°	-0.59D@46°	5.25
Male	2318	1		1	1	1	2	1	1	1	1	1	0.6275	0	No	4.8	4.9	No Glasses			No	-	-	1.25	1.50	-1.62	-1.37	177	178	0.440	0.815	No	23.23	23.1	2.91	2.95	600	600	3.68	3.66	16.04	15.9	41.83D@9°	41.96D@175°	43.28D@99°	43.48D@85°	-1.45D@9°	-1.52D@175°	4.05
Male	1304	1		1	1	1	2	1	1	1	2	2	0.625	0	No	4.9	5.0	No Glasses			No	-	-	0.75	0.75	-0.25	-0.25	154	159	0.625	0.625	No	23.62	23.55	2.68	2.78	581	582	3.47	3.4	16.89	16.79	40.48D@177°	40.98D@9°	41.64D@87°	41.92D@99°	-1.16D@177°	-0.94D@9°	4.16
Female	2227	1		1	2	2	1	2	1	1	3	1	0.625	0	No	4.9	5.0	No Glasses			No	-	-	0.00	1.75	-0.50	-0.50	166	146	-0.250	1.500	No	23.46	23.06	3.1	2.96	531	539	3.62	3.69	16.21	15.87	42.6D@154°	42.18D@152°	43.31D@64°	42.85D@62°	-0.71D@154°	-0.67D@152°	3.69
Female	5424	1		1	1	2	1	1	1	2	1	1	0.625	0	No	5.0	5.0	No Glasses			No	-	-	0.50	1.25	0.00	-1.00	0	137	0.500	0.750	No	23.83	23.66	2.46	2.52	533	523	3.8	3.73	17.04	16.89	39.55D@179°	39.14D@158°	40.24D@89°	40.13D@68°	-0.69D@179°	-0.99D@158°	6.5
Female	1229	1		1	1	1	1	1	1	1	2	1	0.62	0	No	5.0	5.0	No Glasses			No	-	-	0.62	1.12	0.00	-1.00	0	19	0.620	0.620	No	22.91	22.94	2.83	2.9	564	570	3.62	3.5	15.9	15.97	42.2D@177°	42.1D@0°	43.26D@87°	43.42D@90°	-1.06D@177°	-1.32D@0°	3.1
Female	1541	1		1	2	2	2	1	1	1	1	1	0.595	0	No	5.0	5.0	No Glasses			No	-	-	1.25	0.75	-0.87	-0.75	170	18	0.815	0.375	No	22.21	22.37	3.16	3.15	572	580	3.62	3.6	14.86	15.04	44.85D@168°	44.94D@10°	46.42D@78°	46.33D@100°	-1.57D@168°	-1.39D@10°	4.29
Female	5540	1		1	2	2	2	1	1	1	1	1	0.595	0	No	5.0	4.4	No Glasses			No	-	-	0.50	1.50	-0.37	-1.25	139	64	0.315	0.875	No	22.82	21.95	2.79	2.7	533	534	3.84	3.97	15.66	14.74	44.53D@170°	44.9D@19°	45.73D@80°	45.42D@109°	-1.2D@170°	-0.52D@19°	6.35
Male	1120	1		1	1	2	1	2	2	1	1	1	0.5925	0	No	5.0	4.8	No Glasses			No	-	-	0.75	1.37	-0.62	-1.25	34	172	0.440	0.745	No	22.97	22.56	2.94	2.92	524	530	3.57	3.57	15.94	15.54	43.83D@3°	43.86D@5°	44.57D@93°	45.72D@95°	-0.74D@3°	-1.86D@5°	6.17
Female	2337	1		1	1	2	1	1	1	1	1	1	0.5925	0	No	5.0	4.9	No Glasses			No	-	-	0.75	0.87	-0.25	-0.62	49	172	0.625	0.560	No	22.04	21.91	2.7	2.64	542	534	3.61	3.65	15.19	15.09	44.1D@177°	43.38D@171°	44.98D@87°	44.74D@81°	-0.88D@177°	-1.36D@171°	6
Male	1320	1		1	2	2	2	1	1	1	2	2	0.59	0	No	5.0	4.9	No Glasses			No	-	-	0.62	1.12	-0.37	-0.75	173	167	0.435	0.745	No	22.96	22.59	3.02	3.04	576	578	3.76	3.71	15.6	15.26	42.67D@7°	43.18D@176°	43.44D@97°	44.23D@86°	-0.77D@7°	-1.05D@176°	4.38
Female	2525	1		1	1	1	1	1	1	1	1	1	0.59	0	No	5.0	5.0	No Glasses			No	-	-	0.62	0.87	-0.12	-0.50	96	176	0.560	0.620	No	23.54	23.55	3.19	3.21	536	529	3.52	3.47	16.3	16.34	42.11D@160°	42.19D@12°	42.47D@70°	42.89D@102°	-0.36D@160°	-0.7D@12°	3.9
Male	1312	1		1	1	1	1	1	1	1	1	1	0.5625	0	No	4.9	4.9	No Glasses			No	-	-	1.00	0.75	-0.75	-0.50	83	97	0.625	0.500	No	24.34	24.4	3.39	3.33	523	525	3.32	3.37	17.11	17.17	41.45D@140°	41.19D@8°	41.67D@50°	41.67D@98°	-0.22D@140°	-0.48D@8°	4.31
Male	1712	1		1	1	1	1	1	1	2	1	1	0.5625	0	No	4.8	4.9	No Glasses			No	-	-	1.00	0.75	-0.25	-1.00	175	6	0.875	0.250	No	22.69	22.65	3.1	2.12	508	513	3.61	3.55	15.47	16.47	42.48D@5°	42.53D@10°	44.2D@95°	43.99D@100°	-1.72D@5°	-1.46D@10°	4.65
Male	1725	1		1	1	2	2	1	1	2	1	1	0.5625	0	No	5.0	5.0	No Glasses			No	-	-	0.62	0.75	-0.37	-0.12	25	51	0.435	0.690	No	22.58	22.71	2.74	2.76	512	500	3.79	3.82	15.54	15.63	42.29D@13°	42.18D@2°	43.42D@103°	43.29D@92°	-1.13D@13°	-1.11D@2°	5.3
Female	2344	1		1	1	1	2	1	2	1	1	1	0.5625	0	No	5.0	5.0	No Glasses			No	-	-	0.00	1.25	0.00	-0.25	0	171	0.000	1.125	No	22.41	22.13	2.62	2.72	598	598	3.82	3.75	15.38	15.06	42.43D@157°	43.02D@6°	44.05D@67°	44.33D@96°	-1.62D@157°	-1.31D@6°	4.09
Male	2409	1		1	2	1	1	1	1	1	1	1	0.5625	0	No	4.9	4.9	No Glasses			No	-	-	0.50	0.75	-0.25	0.00	155	0	0.375	0.750	No	24.08	23.9	3.38	3.42	578	574	3.55	3.51	16.57	16.4	41.3D@164°	41.91D@171°	42.32D@74°	43.26D@81°	-1.02D@164°	-1.35D@171°	4.36
Male	2619	1		1	1	2	1	1	1	2	1	1	0.5625	0	No	5.0	5.0	No Glasses			No	-	-	0.75	0.75	-0.50	-0.25	146	16	0.500	0.625	No	23.28	23.25	3.19	2.8	510	509	3.42	3.82	16.17	16.12	43.32D@167°	43.23D@1°	44.25D@77°	44.27D@91°	-0.93D@167°	-1.04D@1°	5.41
Female	2643	1		1	2	1	1	1	1	1	1	1	0.5625	0	No	5.0	4.9	No Glasses			No	-	-	0.25	1.25	-0.25	-0.50	135	152	0.125	1.000	No	21.72	21.64	2.73	2.75	544	548	3.53	3.52	14.93	14.82	45.85D@175°	45.64D@7°	46.66D@85°	46.81D@97°	-0.81D@175°	-1.17D@7°	5.23
Male	2719	1		1	1	1	2	2	2	1	1	1	0.5625	0	No	5.0	5.0	No Glasses			No	-	-	0.50	1.00	-0.25	-0.50	121	168	0.375	0.750	No	22.91	-1	3.14	-1	576	-1	3.58	-1	15.61	-1	43.83D@1°	43.37D@8°	44.3D@91°	44.44D@98°	-0.47D@1°	-1.07D@8°	4.74
Male	3206	1		1	2	2	2	1	1	2	1	1	0.5625	0	No	5.0	5.0	No Glasses			No	-	-	0.25	1.50	-0.50	-0.75	158	4	0.000	1.125	No	24.14	23.59	3.28	3.26	548	532	3.49	3.5	16.82	16.31	41.64D@171°	-1.0D@-1°	42.53D@81°	-1.0D@-1°	-0.89D@171°	nullD@-1°	4.54
Male	4108	1		1	2	1	1	1	1	1	1	1	0.5625	0	No	5.0	5.0	No Glasses			No	-	-	0.75	0.50	-0.25	0.00	104	0	0.625	0.500	No	23.6	23.67	2.92	2.98	557	560	3.58	3.57	16.54	16.56	41.55D@5°	41.49D@8°	41.96D@95°	42.4D@98°	-0.41D@5°	-0.91D@8°	4.95
Female	2230	1		1	1	2	1	1	1	1	1	1	0.5625	0	No	4.7	4.8	Glasses	4.9	4.9	No	-	-	2.50	0.00	-1.75	-1.00	170	179	1.625	-0.500	No	22.96	23.74	3.11	3.18	551	533	3.56	3.65	15.74	16.37	40.81D@168°	41.36D@9°	42.84D@78°	42.88D@99°	-2.03D@168°	-1.52D@9°	6.29
Female	3636	1		1	1	2	1	1	1	1	1	1	0.5625	0	No	4.6	4.6	Glasses	4.8	4.8	No	-	-	2.25	0.25	-1.25	-1.50	152	173	1.625	-0.500	No	21.43	22.32	3.13	3.25	511	506	3.41	3.3	14.38	15.26	45.84D@168°	45.97D@169°	47.78D@78°	48.06D@79°	-1.94D@168°	-2.09D@169°	4.17
Male	1420	1		1	1	2	2	2	2	2	1	2	0.56	0	No	4.7	4.9	No Glasses			No	-	-	0.87	0.75	-0.50	-0.50	28	158	0.620	0.500	No	23.13	23.52	3.02	3.1	589	585	3.9	3.86	15.62	15.97	-1.0D@-1°	-1.0D@-1°	-1.0D@-1°	-1.0D@-1°	nullD@-1°	nullD@-1°	1
Female	1434	1		1	1	1	1	1	1	1	1	1	0.56	0	No	5.0	4.9	No Glasses			No	-	-	0.87	0.62	-0.37	-0.37	23	176	0.685	0.435	No	23.2	23.23	2.95	2.73	552	565	3.67	3.04	16.03	16.9	43.35D@0°	43.31D@177°	44.07D@90°	44.46D@87°	-0.72D@0°	-1.15D@177°	8.67
Male	1606	1		1	1	1	2	1	1	1	3	1	0.56	0	No	4.8	4.8	No Glasses			No	-	-	0.62	1.00	-0.25	-0.75	169	13	0.495	0.625	No	23	23.11	2.99	3.04	457	442	3.53	3.57	16.02	16.06	42.56D@177°	42.3D@4°	43.66D@87°	43.12D@94°	-1.1D@177°	-0.82D@4°	4.15
Female	5518	1		1	2	1	1	1	1	1	2	1	0.56	0	No	5.0	4.9	No Glasses			No	-	-	1.12	0.12	-0.12	-0.12	120	23	1.060	0.060	No	24.12	24.71	2.96	3.02	542	539	3.23	3.22	17.39	17.93	40.86D@157°	40.56D@14°	41.69D@67°	41.68D@104°	-0.83D@157°	-1.12D@14°	4.9
Female	1129	1		1	1	1	1	1	1	1	1	1	0.53	0	No	5.0	5.0	No Glasses			No	-	-	0.62	0.50	-0.12	0.00	65	0	0.560	0.500	No	22.32	22.43	3.1	3.08	517	527	3.71	3.77	14.99	15.05	-1.0D@-1°	44.66D@176°	-1.0D@-1°	45.64D@86°	nullD@-1°	-0.98D@176°	1
Male	1918	1		1	1	2	2	1	1	1	1	1	0.53	0	No	5.0	4.9	No Glasses			No	-	-	0.87	1.25	-1.12	-1.00	8	9	0.310	0.750	No	22.61	-1	2.96	-1	519	-1	3.48	-1	15.65	-1	42.14D@8°	43.14D@3°	43.61D@98°	44.73D@93°	-1.47D@8°	-1.59D@3°	5.36
Male	1721	1		1	1	1	2	1	1	1	1	1	0.5275	0	No	5.0	5.0	No Glasses			No	-	-	0.87	0.37	-0.12	-0.25	169	6	0.810	0.245	No	23.25	23.26	3.06	3.06	618	605	3.49	3.51	16.09	16.09	42.11D@178°	42.08D@5°	43.57D@88°	43.34D@95°	-1.46D@178°	-1.26D@5°	4.43
Female	1927	1		1	1	1	2	1	1	1	1	1	0.5275	0	No	4.9	4.9	No Glasses			No	-	-	0.87	0.62	-0.37	-0.50	159	33	0.685	0.370	No	22.31	22.26	2.77	3.02	504	515	3.67	3.42	15.37	15.3	44.43D@172°	44.82D@12°	45.52D@82°	46.08D@102°	-1.09D@172°	-1.26D@12°	6.64
Female	1137	1		1	1	1	1	1	1	1	3	1	0.5	0	No	5.0	5.0	No Glasses			No	-	-	0.75	0.75	-0.50	-0.50	146	4	0.500	0.500	No	23.14	23.15	3.16	3.09	496	504	3.41	3.36	16.08	16.19	43.3D@165°	43.39D@6°	44.48D@75°	44.35D@96°	-1.18D@165°	-0.96D@6°	5.33
Male	1408	1		1	1	2	2	2	1	2	2	1	0.5	0	No	5.0	5.0	No Glasses			No	-	-	0.50	1.12	-0.62	-0.62	179	75	0.190	0.810	No	24.08	24.14	3.2	3.24	578	574	3.56	3.65	16.74	16.68	-1.0D@-1°	40.17D@173°	-1.0D@-1°	41.02D@83°	nullD@-1°	-0.85D@173°	1
Female	1924	1		1	2	1	1	1	1	1	1	1	0.5	0	No	5.0	5.0	No Glasses			No	-	-	0.50	0.75	0.00	-0.50	0	177	0.500	0.500	No	22.4	22.6	2.91	2.94	534	546	3.59	3.55	15.36	15.56	43.86D@174°	43.22D@9°	45.04D@84°	44.09D@99°	-1.18D@174°	-0.87D@9°	5.96
Male	2223	1		1	2	1	1	1	1	1	1	1	0.5	0	No	5.0	5.0	No Glasses			No	-	-	0.50	1.25	-0.50	-1.00	171	178	0.250	0.750	No	22.69	22.5	3.3	3.24	500	517	3.52	3.47	15.37	15.27	44.25D@178°	44.25D@4°	45.51D@88°	45.97D@94°	-1.26D@178°	-1.72D@4°	3.42
Female	4633	1		1	2	1	1	1	1	2	1	1	0.5	0	No	5.0	5.0	No Glasses			No	-	-	1.12	0.75	-0.62	-1.12	0	179	0.810	0.190	No	21.24	21.66	2.56	2.43	549	550	3.15	3.74	14.98	14.93	43.16D@173°	43.13D@179°	45.1D@83°	45.03D@89°	-1.94D@173°	-1.9D@179°	6.25
Male	5311	1		1	1	2	1	1	1	1	1	1	0.5	0	No	5.0	5.0	No Glasses			No	-	-	0.75	0.75	-0.25	-0.75	152	166	0.625	0.375	No	23.78	23.71	3.04	3.09	570	582	3.61	3.58	16.55	16.46	41.53D@158°	41.93D@6°	42.39D@68°	42.46D@96°	-0.86D@158°	-0.53D@6°	5.67
Male	1914	1		1	1	1	2	2	1	1	1	1	0.4975	0	No	5.0	5.0	No Glasses			No	-	-	1.00	0.62	-0.50	-0.75	78	66	0.750	0.245	No	23.43	23.31	2.99	3.08	561	561	3.58	3.52	16.3	16.15	41.88D@40°	42.16D@53°	42.1D@130°	42.35D@143°	-0.22D@40°	-0.19D@53°	6.49
Male	2708	1		1	1	1	1	1	1	1	1	1	0.4975	0	No	5.0	5.0	No Glasses			No	-	-	0.37	0.75	0.00	-0.25	0	8	0.370	0.625	No	23.06	23.04	2.97	3	506	505	3.5	3.49	16.08	16.04	43.02D@177°	43.21D@175°	43.83D@87°	43.71D@85°	-0.81D@177°	-0.5D@175°	4.53
Male	1118	1		1	1	1	2	2	1	1	1	1	0.47	0	No	4.9	4.9	No Glasses			No	-	-	0.50	1.00	-0.25	-0.87	5	165	0.375	0.565	No	24.07	24.08	3.11	3.14	537	526	3.43	3.43	17	16.98	-1.0D@-1°	-1.0D@-1°	-1.0D@-1°	-1.0D@-1°	nullD@-1°	nullD@-1°	1
Male	1711	1		1	1	1	1	1	1	2	3	1	0.47	0	No	4.9	4.9	No Glasses			No	-	-	0.75	0.50	-0.50	-0.12	12	30	0.500	0.440	No	23.1	23.21	2.84	2.87	540	502	3.34	3.21	16.38	16.64	43.0D@174°	43.0D@6°	44.76D@84°	44.14D@96°	-1.76D@174°	-1.14D@6°	3.27
Male	2404	1		1	1	1	1	1	1	1	1	1	0.4675	0	No	4.9	4.9	No Glasses			No	-	-	0.87	0.75	-0.87	-0.50	178	172	0.435	0.500	No	22.85	22.72	2.56	2.61	592	584	3.51	3.5	16.19	16.03	42.82D@4°	42.98D@172°	44.26D@94°	45.07D@82°	-1.44D@4°	-2.09D@172°	4.75
Male	2703	1		1	1	2	1	1	1	1	1	1	0.4675	0	No	4.6	4.7	No Glasses			No	-	-	0.62	1.00	-0.62	-0.75	152	21	0.310	0.625	No	22.87	22.7	3.36	2.45	554	539	3.66	2.96	15.3	16.75	42.01D@179°	41.93D@5°	43.72D@89°	44.11D@95°	-1.71D@179°	-2.18D@5°	4.35
Male	4614	1		1	1	1	2	1	1	1	1	1	0.4675	0	No	5.0	5.0	No Glasses			No	-	-	0.50	0.87	-0.37	-0.50	60	123	0.315	0.620	No	22.71	22.82	2.78	2.83	589	550	3.46	3.46	15.88	15.98	43.79D@168°	43.37D@170°	44.47D@78°	44.32D@80°	-0.68D@168°	-0.95D@170°	4.7
Male	4221	1		1	1	1	1	1	1	1	1	1	0.465	0	No	5.0	5.0	No Glasses			No	-	-	0.62	0.87	-0.50	-0.62	82	61	0.370	0.560	No	22.81	22.92	3.16	3.5	516	508	3.78	2.97	15.35	15.94	42.71D@173°	42.7D@26°	43.44D@83°	43.51D@116°	-0.73D@173°	-0.81D@26°	6.17
Male	5116	1		1	2	1	1	1	1	1	3	1	0.465	0	No	5.0	5.0	No Glasses			No	-	-	0.62	0.37	-0.12	0.00	13	0	0.560	0.370	No	23.23	23.26	2.81	2.83	545	536	3.56	3.56	16.32	16.34	42.59D@174°	42.61D@2°	43.77D@84°	43.76D@92°	-1.18D@174°	-1.15D@2°	5.08
Male	3102	1		1	1	1	1	1	1	1	1	1	0.465	0	No	5.3	5.0	No Glasses			No	-	-	0.62	0.62	-0.25	-0.37	92	16	0.495	0.435	No	23.12	22.84	3.1	2.79	588	584	3.63	3.96	15.8	15.51	42.08D@169°	42.55D@9°	43.44D@79°	43.51D@99°	-1.36D@169°	-0.96D@9°	4.66
Female	3435	1		1	1	1	1	1	1	2	1	1	0.465	0	No	5.0	4.9	No Glasses			No	-	-	0.62	0.87	-0.37	-0.75	12	9	0.435	0.495	No	23.53	23.6	3.09	3.12	472	500	3.4	3.38	16.57	16.6	42.06D@157°	42.44D@11°	42.69D@67°	43.14D@101°	-0.63D@157°	-0.7D@11°	5.74
Male	1607	1		1	1	1	1	2	2	1	1	1	0.44	0	No	4.9	4.9	No Glasses			No	-	-	1.00	0.50	-0.62	-0.62	12	35	0.690	0.190	No	23.31	23.38	2.85	2.84	539	530	3.66	3.67	16.26	16.34	41.04D@173°	40.85D@10°	42.52D@83°	42.24D@100°	-1.48D@173°	-1.39D@10°	4.24
Male	1701	1		1	1	1	1	1	1	1	1	2	0.4375	0	No	4.9	5.0	No Glasses			No	-	-	0.75	0.25	-0.25	0.00	174	0	0.625	0.250	No	23.69	23.7	2.77	2.57	584	572	3.73	3.91	16.61	16.64	40.17D@174°	40.52D@0°	41.54D@84°	41.46D@90°	-1.37D@174°	-0.94D@0°	5
Male	1419	1		1	1	1	1	1	1	1	1	1	0.4375	0	No	5.0	5.0	No Glasses			No	-	-	0.50	0.50	-0.25	0.00	154	0	0.375	0.500	No	23.95	23.91	3.19	3.3	598	597	3.43	3.62	16.74	16.39	41.77D@177°	42.1D@159°	42.79D@87°	42.56D@69°	-1.02D@177°	-0.46D@159°	4.75
Female	1439	1		1	1	1	2	1	1	1	1	1	0.4375	0	No	5.0	5.0	No Glasses			No	-	-	0.50	0.62	-0.12	-0.37	15	16	0.440	0.435	No	22.96	23.02	3.22	3.2	502	495	3.58	3.53	15.65	15.8	42.02D@167°	42.14D@177°	43.9D@77°	42.57D@87°	-1.88D@167°	-0.43D@177°	4.79
Male	1915	1		1	1	2	1	1	1	2	1	1	0.4375	0	No	4.9	4.9	No Glasses			No	-	-	0.50	0.50	-0.25	0.00	148	0	0.375	0.500	No	23.44	23.41	3.15	3.17	588	579	3.48	3.44	16.22	16.22	42.47D@165°	42.97D@13°	43.59D@75°	43.47D@103°	-1.12D@165°	-0.5D@13°	3.51
Male	2604	1		1	1	2	1	1	1	1	1	1	0.4375	0	No	4.9	4.9	No Glasses			No	-	-	1.50	0.50	-1.25	-1.00	174	9	0.875	0.000	No	23.94	23.88	3.94	2.92	535	547	2.51	3.65	16.95	16.76	40.71D@179°	40.77D@10°	42.06D@89°	41.9D@100°	-1.35D@179°	-1.13D@10°	4.61
Female	3431	1		1	1	2	1	1	1	1	1	1	0.4375	0	No	5.0	5.0	No Glasses			No	-	-	0.87	0.50	-0.62	-0.37	130	32	0.560	0.315	No	22.68	22.86	3.08	3.09	541	530	3.43	3.44	15.63	15.8	45.27D@141°	44.88D@179°	45.93D@51°	45.59D@89°	-0.66D@141°	-0.71D@179°	3.9
Male	3504	1		1	1	2	2	1	1	1	3	1	0.4375	0	No	5.0	5.0	No Glasses			No	-	-	0.50	0.75	-0.25	-0.50	8	174	0.375	0.500	No	24.09	23.99	3.16	3.19	526	520	2.06	3.88	18.34	16.4	41.77D@167°	41.64D@1°	42.71D@77°	42.61D@91°	-0.94D@167°	-0.97D@1°	5.41
Male	2116	1		1	1	1	2	2	2	1	2	2	0.435	0	No	4.8	4.8	No Glasses			No	-	-	0.62	1.25	-0.75	-1.25	4	9	0.245	0.625	No	22.34	22.18	3.04	3.07	531	526	3.69	3.65	15.08	14.93	43.99D@4°	44.01D@10°	45.31D@94°	45.97D@100°	-1.32D@4°	-1.96D@10°	6.05
Female	3633	1		1	2	1	1	1	1	1	2	1	0.435	0	No	5.0	5.0	No Glasses			No	-	-	1.00	0.37	-0.75	-0.25	136	166	0.625	0.245	No	22.46	22.39	3.11	3.14	491	496	3.49	3.38	15.37	15.37	44.34D@3°	44.64D@3°	45.85D@93°	46.14D@93°	-1.51D@3°	-1.5D@3°	5.88
Male	2401	1		1	1	1	1	1	1	1	1	1	0.4075	0	No	5.0	4.9	No Glasses			No	-	-	0.75	0.50	-0.25	-0.62	170	10	0.625	0.190	No	23.33	23.31	3.13	2.97	504	498	3.08	2.57	16.61	17.27	41.65D@0°	41.88D@9°	43.28D@90°	43.28D@99°	-1.63D@0°	-1.4D@9°	7.18
Male	3517	1		1	1	1	1	1	1	1	1	1	0.4075	0	No	5.0	5.0	No Glasses			No	-	-	0.25	1.00	-0.37	-0.50	7	79	0.065	0.750	No	23.68	23.56	3.74	2.44	574	568	3.06	4.09	16.3	16.46	42.16D@92°	42.48D@3°	42.68D@2°	43.42D@93°	-0.52D@92°	-0.94D@3°	6.45
Male	1208	1		1	1	2	2	1	1	2	2	2	0.405	0	No	4.9	4.9	No Glasses			No	-	-	0.50	1.12	-0.75	-0.87	8	13	0.125	0.685	No	23.32	23.26	3.26	3.26	516	520	3.57	3.54	15.97	15.94	41.73D@178°	-1.0D@-1°	43.79D@88°	-1.0D@-1°	-2.06D@178°	nullD@-1°	4.11
Male	1517	1		1	1	1	2	2	2	1	4	1	0.405	0	No	5.0	5.0	No Glasses			No	-	-	0.62	0.75	-0.12	-1.00	45	170	0.560	0.250	No	23.6	23.42	3.04	3.12	517	507	3.73	3.61	16.31	16.18	41.23D@1°	41.42D@173°	41.7D@91°	41.93D@83°	-0.47D@1°	-0.51D@173°	3.36
Male	1824	1		1	1	1	1	1	2	1	2	1	0.405	0	No	5.0	5.0	No Glasses			No	-	-	1.12	0.75	-1.37	-0.75	24	39	0.435	0.375	No	22.9	22.86	3.34	3.38	545	537	3.49	3.44	15.53	15.5	44.0D@172°	-1.0D@-1°	45.64D@82°	-1.0D@-1°	-1.64D@172°	nullD@-1°	5.18
Male	4410	1		1	2	1	2	2	2	1	1	1	0.405	0	No	5.0	5.0	No Glasses			No	-	-	0.75	0.62	-0.75	-0.37	23	12	0.375	0.435	No	22.89	22.8	2.87	2.91	531	506	3.48	3.47	16.01	15.92	42.98D@178°	43.81D@165°	44.25D@88°	44.84D@75°	-1.27D@178°	-1.03D@165°	6.23
Male	1808	1		1	2	1	2	1	1	1	1	2	0.4025	0	No	5.0	4.9	No Glasses			No	-	-	0.62	0.62	0.00	-0.87	0	46	0.620	0.185	No	22.52	22.6	2.67	2.67	507	509	3.89	3.84	15.45	15.58	43.08D@172°	42.32D@5°	44.13D@82°	43.67D@95°	-1.05D@172°	-1.35D@5°	4.84
Female	1128	1		1	1	2	2	2	1	1	1	1	0.4025	0	No	4.9	4.9	No Glasses			No	-	-	0.12	1.37	-0.62	-0.75	5	10	-0.190	0.995	No	22.62	22.14	3.05	3.04	600	618	3.54	3.54	15.43	14.95	44.65D@168°	44.5D@1°	46.0D@78°	46.51D@91°	-1.35D@168°	-2.01D@1°	5.2
Female	1234	1		1	1	1	1	1	1	1	1	1	0.4025	0	No	4.9	5.0	No Glasses			No	-	-	0.62	0.62	-0.25	-0.62	94	23	0.495	0.310	No	22.21	22.42	3.03	3.11	530	519	3.67	3.53	14.98	15.26	44.08D@145°	43.97D@25°	45.11D@55°	44.22D@115°	-1.03D@145°	-0.25D@25°	5.47
Male	2520	1		1	1	2	1	1	1	2	1	2	0.3775	0	No	4.9	5.1	No Glasses			No	-	-	1.00	0.50	-0.87	-0.62	1	16	0.565	0.190	No	24.52	24.39	3.01	2.77	559	559	2.59	3.48	18.36	17.58	39.8D@176°	39.67D@7°	40.6D@86°	40.85D@97°	-0.8D@176°	-1.18D@7°	6.79
Male	2502	1		1	1	2	1	1	1	1	2	2	0.375	0	No	5.0	5.0	No Glasses			No	-	-	0.50	1.00	-0.50	-1.00	174	167	0.250	0.500	No	22.88	22.93	3.02	3.07	512	525	3.73	3.73	15.62	15.6	43.21D@8°	42.6D@1°	44.31D@98°	44.0D@91°	-1.1D@8°	-1.4D@1°	4.31
Male	1211	1		1	1	2	1	1	1	2	2	1	0.375	0	No	5.0	5.0	No Glasses			No	-	-	0.50	0.50	0.00	-0.50	0	9	0.500	0.250	No	23.32	23.28	3.41	3.46	494	498	3.47	3.48	15.95	15.84	43.32D@151°	43.36D@0°	44.49D@61°	44.46D@90°	-1.17D@151°	-1.1D@0°	5.07
Male	1212	1		1	1	1	1	1	1	1	2	1	0.375	0	No	4.9	4.9	No Glasses			No	-	-	1.00	0.75	-1.50	-0.50	173	161	0.250	0.500	No	22.72	22.77	2.88	2.99	552	545	3.82	3.81	15.48	15.43	-1.0D@-1°	42.95D@5°	-1.0D@-1°	44.75D@95°	nullD@-1°	-1.8D@5°	1
Female	1430	1		1	2	2	1	2	1	1	2	1	0.375	0	No	4.9	4.9	No Glasses			No	-	-	1.50	0.75	-1.50	-1.50	155	154	0.750	0.000	No	23.14	23.15	2.82	2.85	528	520	3.41	3.4	16.38	16.38	42.28D@177°	42.47D@8°	43.46D@87°	43.35D@98°	-1.18D@177°	-0.88D@8°	4.19
Female	1538	1		1	1	2	2	1	1	1	1	1	0.375	0	No	4.9	4.9	No Glasses			No	-	-	0.25	0.75	-0.25	-0.25	155	95	0.125	0.625	No	22.45	22.47	2.65	2.64	588	583	3.53	3.55	15.68	15.7	42.66D@4°	42.42D@0°	43.9D@94°	43.57D@90°	-1.24D@4°	-1.15D@0°	4.49
Female	1836	1		1	1	1	1	1	1	1	1	1	0.375	0	No	4.9	4.9	No Glasses			No	-	-	1.00	0.25	-0.50	-0.50	155	51	0.750	0.000	No	22.34	22.4	3.05	3.03	522	501	3.69	2.55	15.08	16.31	43.8D@167°	-1.0D@-1°	45.07D@77°	-1.0D@-1°	-1.27D@167°	nullD@-1°	6.73
Female	2327	1		1	2	1	2	2	1	2	1	1	0.375	0	No	5.0	4.9	No Glasses			No	-	-	0.00	1.00	-0.25	-0.25	166	12	-0.125	0.875	No	23.53	22.69	3.01	3.09	568	560	3.3	3.5	16.66	15.53	42.46D@174°	41.95D@13°	43.53D@84°	43.34D@103°	-1.07D@174°	-1.39D@13°	5.46
Female	2629	1		1	2	2	1	1	1	1	1	1	0.375	0	No	5.0	5.0	No Glasses			No	-	-	0.75	0.25	-0.50	0.00	110	0	0.500	0.250	No	22.86	22.92	3.06	3.12	550	503	3.55	3.52	15.69	15.77	43.51D@150°	43.75D@11°	44.5D@60°	44.51D@101°	-0.99D@150°	-0.76D@11°	4.4
Female	2743	1		1	1	1	1	1	1	2	1	1	0.375	0	No	4.9	4.9	No Glasses			No	-	-	1.00	1.00	-1.50	-1.00	0	6	0.250	0.500	No	23.01	23.02	2.5	2.44	558	555	3.86	4.02	16.09	16.01	42.31D@0°	42.15D@2°	43.93D@90°	43.78D@92°	-1.62D@0°	-1.63D@2°	5.61
Female	4138	1		1	2	1	2	1	1	1	2	1	0.375	0	No	4.9	5.0	No Glasses			No	-	-	0.25	0.75	-0.25	-0.25	171	143	0.125	0.625	No	22.96	22.94	3.03	3	569	575	3.39	3.4	15.97	15.97	43.17D@172°	42.9D@174°	44.09D@82°	43.59D@84°	-0.92D@172°	-0.69D@174°	6.19
Female	5134	1		1	2	2	2	1	1	1	5	1	0.375	0	No	4.7	4.9	No Glasses			No	-	-	1.25	1.25	-2.75	-0.75	17	156	-0.125	0.875	No	25.2	25	3.39	3.32	509	515	3.37	3.41	17.94	17.75	39.12D@173°	39.46D@14°	41.0D@83°	41.21D@104°	-1.88D@173°	-1.75D@14°	7.09
Male	5219	1		1	1	2	1	1	1	1	1	1	0.375	0	No	4.9	4.9	No Glasses			No	-	-	1.75	1.25	-3.25	-1.25	97	2	0.125	0.625	No	25.54	24.75	3.38	3.33	509	526	3.57	3.51	18.07	17.38	37.78D@172°	38.49D@5°	39.61D@82°	40.07D@95°	-1.83D@172°	-1.58D@5°	6.22
Male	5221	1		1	2	1	2	1	1	1	1	1	0.375	0	No	4.8	5.0	No Glasses			No	-	-	-0.12	1.62	0.00	-1.50	0	170	-0.120	0.870	No	24.57	23.83	3.5	3.47	532	551	3.3	3.29	17.24	16.53	42.89D@5°	43.05D@173°	44.12D@95°	44.76D@83°	-1.23D@5°	-1.71D@173°	4.67
Male	5315	1		1	2	1	1	1	1	1	1	1	0.375	0	No	4.9	4.9	No Glasses			No	-	-	1.00	1.00	-0.75	-1.75	168	177	0.625	0.125	No	22.89	22.9	2.88	2.88	602	611	3.83	3.83	15.59	15.57	44.32D@173°	44.43D@4°	45.93D@83°	46.31D@94°	-1.61D@173°	-1.88D@4°	5.21
Male	2203	1		1	1	1	2	1	1	1	2	1	0.37	0	No	4.9	4.9	No Glasses			No	-	-	0.62	0.87	-0.75	-0.75	50	81	0.245	0.495	No	24.18	24.28	3.19	3.21	534	537	3.48	3.47	16.97	17.07	42.06D@7°	41.93D@143°	42.81D@97°	42.08D@53°	-0.75D@7°	-0.15D@143°	5.62
Female	1124	1		1	2	2	1	1	1	1	1	1	0.345	0	No	5.0	5.0	No Glasses			No	-	-	0.50	0.50	-0.25	-0.37	139	74	0.375	0.315	No	22.67	22.71	3	3	536	542	3.74	3.73	15.39	15.44	42.65D@169°	43.1D@5°	43.6D@79°	44.04D@95°	-0.95D@169°	-0.94D@5°	4.51
Female	2426	1		1	1	1	2	1	1	1	2	1	0.345	0	No	4.9	4.9	No Glasses			No	-	-	0.50	0.75	-0.37	-0.75	147	38	0.315	0.375	No	22.81	22.82	3.13	2.74	496	497	3.68	4.2	15.51	15.39	43.15D@167°	43.6D@10°	45.11D@77°	45.12D@100°	-1.96D@167°	-1.52D@10°	4.5
Female	2441	1		1	1	1	1	1	1	2	3	1	0.345	0	No	4.9	4.9	No Glasses			No	-	-	0.50	0.75	-0.87	-0.25	25	174	0.065	0.625	No	22.82	22.78	3.03	2.65	518	515	3.62	3.27	15.64	16.34	42.0D@13°	42.12D@3°	43.93D@103°	43.44D@93°	-1.93D@13°	-1.32D@3°	5.96
Female	3123	1		1	2	2	2	2	1	1	1	1	0.345	0	No	4.9	4.9	No Glasses			No	-	-	0.00	0.75	-0.12	0.00	156	0	-0.060	0.750	No	22.91	21.99	2.9	2.73	594	595	3.68	3.74	15.75	14.91	43.22D@162°	-1.0D@-1°	44.46D@72°	-1.0D@-1°	-1.24D@162°	nullD@-1°	5.37
Male	3544	1		1	1	2	1	1	1	1	1	1	0.345	0	No	5.0	5.0	No Glasses			No	-	-	0.50	0.50	0.00	-0.62	0	45	0.500	0.190	No	25	24.79	3.24	3.3	552	541	3.53	3.19	17.68	17.76	39.28D@15°	39.36D@5°	39.54D@105°	40.48D@95°	-0.26D@15°	-1.12D@5°	7.09
Male	4303	1		1	1	1	1	1	1	1	1	1	0.345	0	No	5.0	5.0	No Glasses			No	-	-	1.00	0.25	-0.62	-0.50	60	145	0.690	0.000	No	23.57	23.69	3.17	3.24	492	489	3.37	3.32	16.54	16.64	42.68D@3°	42.54D@10°	43.26D@93°	43.21D@100°	-0.58D@3°	-0.67D@10°	5.58
Male	5517	1		1	2	2	2	1	1	1	1	1	0.345	0	No	5.0	5.0	No Glasses			No	-	-	0.00	1.00	-0.50	-0.12	25	159	-0.250	0.940	No	24.38	23.96	3.45	3.46	582	578	3.19	3.19	17.16	16.74	42.48D@174°	42.31D@171°	43.6D@84°	43.7D@81°	-1.12D@174°	-1.39D@171°	5.09
Male	1707	1		1	1	1	1	1	1	1	1	2	0.3425	0	No	4.8	4.7	No Glasses			No	-	-	0.62	0.75	-0.50	-0.87	4	175	0.370	0.315	No	22.31	22.19	3.15	3.24	566	561	3.61	3.54	14.98	14.85	45.16D@176°	45.41D@0°	46.57D@86°	47.39D@90°	-1.41D@176°	-1.98D@0°	3.9
Male	5209	1		1	2	2	2	1	1	1	1	1	0.3425	0	No	5.0	5.0	No Glasses			No	-	-	0.25	0.62	-0.12	-0.25	166	26	0.190	0.495	No	23.57	23.58	3.39	3.42	498	501	3.46	3.44	16.22	16.22	42.78D@169°	42.59D@71°	43.36D@79°	43.2D@161°	-0.58D@169°	-0.61D@71°	6.89
Female	2636	1		1	1	2	2	2	2	1	1	1	0.3425	0	No	5.0	4.9	No Glasses			No	-	-	0.12	1.00	-0.50	-0.37	5	145	-0.130	0.815	No	22.78	22.59	2.87	2.85	553	555	3.46	3.42	15.9	15.77	43.81D@1°	43.51D@167°	44.91D@91°	44.49D@77°	-1.1D@1°	-0.98D@167°	5.75
Female	3430	1		1	1	1	1	1	1	1	1	1	0.34	0	No	5.0	5.0	No Glasses			No	-	-	0.37	0.62	0.00	-0.62	0	63	0.370	0.310	No	22.44	22.45	2.85	3.07	524	523	3.68	3.4	15.39	15.46	45.7D@141°	45.79D@17°	46.22D@51°	46.28D@107°	-0.52D@141°	-0.49D@17°	4.35
Male	1201	1		1	1	2	1	1	1	1	1	2	0.3125	0	No	4.9	4.9	No Glasses			No	-	-	0.50	1.00	-0.75	-1.00	2	166	0.125	0.500	No	23.07	23.14	3.09	3.11	546	549	3.37	3.36	16.06	16.12	43.45D@16°	43.57D@169°	45.53D@106°	48.49D@79°	-2.08D@16°	-4.92D@169°	4.45
Male	1910	1		1	1	1	2	1	2	1	4	2	0.3125	0	No	5.0	5.0	No Glasses			No	-	-	0.50	0.25	-0.25	0.00	113	0	0.375	0.250	No	23.5	23.57	2.87	2.77	585	582	3.78	4	16.26	16.22	42.44D@166°	42.23D@165°	43.03D@76°	43.2D@75°	-0.59D@166°	-0.97D@165°	5.81
Male	2523	1		1	1	1	1	1	1	1	1	2	0.3125	0	No	4.9	4.9	No Glasses			No	-	-	1.00	0.00	-0.25	-0.50	73	164	0.875	-0.250	No	23.4	22.15	2.59	2.94	490	501	4.07	3.67	16.25	15.04	44.06D@11°	43.88D@172°	44.38D@101°	45.02D@82°	-0.32D@11°	-1.14D@172°	5.05
Male	1123	1		1	2	2	1	1	1	1	1	1	0.3125	0	No	5.0	4.9	No Glasses			No	-	-	1.25	0.50	-1.00	-1.25	155	7	0.750	-0.125	No	23.08	23.22	3.31	3.3	547	542	3.39	3.47	15.83	15.91	43.21D@166°	43.14D@12°	44.77D@76°	44.98D@102°	-1.56D@166°	-1.84D@12°	4.7
Male	1413	1		1	1	1	1	1	1	1	1	1	0.3125	0	No	5.0	4.9	No Glasses			No	-	-	0.50	0.25	-0.25	0.00	13	0	0.375	0.250	No	23.26	23.38	2.93	2.99	565	563	3.88	3.85	15.89	15.98	42.16D@171°	42.58D@2°	43.84D@81°	43.78D@92°	-1.68D@171°	-1.2D@2°	4.7
Female	1732	1		1	2	1	2	2	1	2	1	1	0.3125	0	No	5.0	4.9	No Glasses			No	-	-	0.25	0.75	-0.50	-0.25	44	175	0.000	0.625	No	22.92	-1	2.82	-1	512	-1	3.54	-1	16.05	-1	42.6D@171°	42.55D@14°	43.14D@81°	43.3D@104°	-0.54D@171°	-0.75D@14°	4.44
Male	1904	1		1	2	1	2	1	2	2	1	1	0.3125	0	No	4.9	4.9	No Glasses			No	-	-	0.50	0.75	-0.25	-1.00	2	158	0.375	0.250	No	23.66	23.72	3.46	2.99	488	482	3.5	3.13	16.21	17.12	42.06D@6°	42.09D@0°	42.93D@96°	43.36D@90°	-0.87D@6°	-1.27D@0°	5.91
Male	1908	1		1	1	2	2	1	1	2	1	1	0.3125	0	No	4.9	4.9	No Glasses			No	-	-	0.50	0.75	-0.50	-0.75	137	152	0.250	0.375	No	23.24	23.18	2.92	2.84	519	533	3.69	3.71	16.11	16.1	42.45D@172°	42.14D@3°	43.48D@82°	43.02D@93°	-1.03D@172°	-0.88D@3°	3.98
Male	2313	1		1	2	2	2	1	1	2	1	1	0.3125	0	No	5.0	4.9	No Glasses			No	-	-	0.00	1.25	-0.50	-0.75	7	9	-0.250	0.875	No	25.79	25.41	3.23	3.23	553	555	3.43	3.42	18.57	18.2	38.03D@8°	38.29D@4°	38.82D@98°	39.34D@94°	-0.79D@8°	-1.05D@4°	5.85
Male	2511	1		1	1	2	2	1	1	1	1	1	0.3125	0	No	5.2	5.0	No Glasses			No	-	-	0.25	0.75	-0.25	-0.50	172	146	0.125	0.500	No	23.98	24.13	2.91	2.95	554	530	3.6	2.69	16.92	17.96	41.86D@174°	41.47D@169°	42.96D@84°	43.57D@79°	-1.1D@174°	-2.1D@169°	4.55
Female	2543	1		1	1	1	1	2	1	1	1	1	0.3125	0	No	5.0	4.9	No Glasses			No	-	-	0.75	0.50	-0.75	-0.50	98	146	0.375	0.250	No	22.48	-1	2.47	-1	555	-1	3.78	-1	15.68	-1	42.17D@26°	42.27D@178°	42.64D@116°	43.28D@88°	-0.47D@26°	-1.01D@178°	5.41
Female	2729	1		1	1	2	2	1	1	1	1	1	0.3125	0	No	5.0	5.0	No Glasses			No	-	-	0.75	0.25	-0.50	-0.25	82	149	0.500	0.125	No	23.34	23.36	2.92	2.94	532	531	3.35	3.3	16.54	16.59	43.13D@176°	43.18D@0°	44.46D@86°	44.67D@90°	-1.33D@176°	-1.49D@0°	5.03
Female	2736	1		1	2	1	2	1	1	2	1	1	0.3125	0	No	5.0	4.5	No Glasses			No	-	-	0.50	1.00	-0.50	-1.25	95	112	0.250	0.375	No	21.82	21.72	3.04	3.06	553	544	3.49	3.48	14.73	14.64	47.85D@172°	47.76D@0°	48.63D@82°	48.9D@90°	-0.78D@172°	-1.14D@0°	4.11
Male	3405	1		1	1	2	2	1	1	1	1	1	0.3125	0	No	5.0	5.0	No Glasses			No	-	-	0.25	0.50	-0.25	0.00	16	0	0.125	0.500	No	23.14	23.12	3.03	3.01	557	553	3.69	3.68	15.87	15.88	43.4D@176°	43.01D@17°	43.92D@86°	43.71D@107°	-0.52D@176°	-0.7D@17°	5.17
Male	4607	1		1	1	2	2	1	1	1	1	1	0.3125	0	No	5.0	5.0	No Glasses			No	-	-	0.25	0.50	-0.25	0.00	124	0	0.125	0.500	No	24.53	24.5	3.1	3.15	580	578	3.24	3.16	17.61	17.61	40.78D@166°	40.85D@18°	41.35D@76°	41.01D@108°	-0.57D@166°	-0.16D@18°	4.86
Female	5539	1		1	1	1	1	1	1	2	1	1	0.3125	0	No	5.0	5.0	No Glasses			No	-	-	0.50	0.75	-0.25	-1.00	7	159	0.375	0.250	No	24.06	24.3	3.23	3.18	543	559	3.4	3.44	16.89	17.12	41.88D@170°	41.74D@172°	42.69D@80°	42.94D@82°	-0.81D@170°	-1.2D@172°	4.88
Male	1620	1		1	1	2	1	1	1	1	1	1	0.31	0	No	5.0	5.0	No Glasses			No	-	-	0.00	0.62	0.00	0.00	0	0	0.000	0.620	No	23	22.95	2.29	2.43	531	527	3.85	3.74	16.32	16.25	40.32D@171°	40.34D@9°	41.5D@81°	41.43D@99°	-1.18D@171°	-1.09D@9°	5.7
Male	2119	1		1	2	2	1	1	1	1	1	1	0.31	0	No	4.9	4.9	No Glasses			No	-	-	0.37	0.50	-0.25	-0.25	56	59	0.245	0.375	No	22.58	22.61	2.72	2.59	583	575	4.01	3.29	15.27	16.16	42.77D@170°	43.16D@8°	43.55D@80°	43.84D@98°	-0.78D@170°	-0.68D@8°	4.88
Male	2412	1		1	1	1	1	1	1	1	1	1	0.2825	0	No	5.0	5.1	No Glasses			No	-	-	0.00	0.75	-0.12	-0.25	160	46	-0.060	0.625	No	22.95	23.01	3.16	3.14	555	557	3.68	3.69	15.56	15.63	44.67D@11°	44.31D@169°	45.13D@101°	44.85D@79°	-0.46D@11°	-0.54D@169°	5.27
Male	5106	1		1	1	2	1	1	1	1	1	1	0.2825	0	No	4.9	5.0	No Glasses			No	-	-	0.50	0.25	-0.12	-0.25	22	49	0.440	0.125	No	24.52	24.55	3.15	3.11	568	536	3.46	3.07	17.34	17.84	41.16D@176°	41.21D@178°	42.29D@86°	42.8D@88°	-1.13D@176°	-1.59D@178°	6.72
Male	2707	1		1	1	2	1	1	1	1	1	1	0.28	0	No	4.9	4.9	No Glasses			No	-	-	0.62	0.75	-0.75	-0.87	3	20	0.245	0.315	No	22.63	22.74	3.2	3.52	513	508	2.81	2.97	16.11	15.75	43.24D@171°	42.82D@177°	45.66D@81°	44.85D@87°	-2.42D@171°	-2.03D@177°	5.11
Male	2721	1		1	2	2	2	1	1	1	3	1	0.28	0	No	5.0	5.0	No Glasses			No	-	-	0.25	0.62	-0.25	-0.37	158	37	0.125	0.435	No	23.22	22.97	3.21	3.05	595	581	3.73	3.88	15.68	15.46	43.08D@171°	43.43D@18°	45.04D@81°	44.25D@108°	-1.96D@171°	-0.82D@18°	5.15
Male	2416	1		1	1	1	1	1	1	1	1	2	0.2775	0	No	5.0	5.0	No Glasses			No	-	-	0.37	0.37	0.00	-0.37	0	19	0.370	0.185	No	23.49	23.34	3.28	3.29	524	532	3.43	3.42	16.26	16.1	43.0D@176°	42.75D@0°	43.87D@86°	44.19D@90°	-0.87D@176°	-1.44D@0°	4.36
Male	1218	1		1	1	2	1	1	1	1	1	1	0.2525	0	No	5.0	4.9	No Glasses			No	-	-	0.50	0.25	-0.12	-0.37	118	8	0.440	0.065	No	23.6	23.93	3.39	3.47	505	503	3.32	3.32	16.39	16.64	42.73D@1°	42.51D@161°	43.51D@91°	43.28D@71°	-0.78D@1°	-0.77D@161°	5.28
Female	4522	1		1	2	1	1	1	1	1	1	1	0.2525	0	No	4.9	5.0	No Glasses			No	-	-	0.50	0.50	-0.37	-0.62	29	165	0.315	0.190	No	22.83	23.27	2.96	2.96	500	506	3.58	3.63	15.79	16.16	43.69D@161°	43.41D@178°	45.38D@71°	44.85D@88°	-1.69D@161°	-1.44D@178°	4.36
Male	1207	1		1	1	2	1	1	1	1	1	1	0.25	0	No	4.9	5.0	No Glasses			No	-	-	1.00	0.25	-1.00	-0.50	171	176	0.500	0.000	No	23.19	23.24	2.97	2.91	577	581	3.41	3.45	16.23	16.3	41.56D@169°	41.56D@8°	43.63D@79°	43.43D@98°	-2.07D@169°	-1.87D@8°	4.12
Male	1302	1		1	2	1	2	2	1	1	5	1	0.25	0	No	5.0	5.0	No Glasses			No	-	-	0.50	0.50	-0.50	-0.50	166	177	0.250	0.250	No	23.4	23.4	2.79	2.8	584	584	3.56	3.58	16.46	16.43	40.79D@162°	-1.0D@-1°	41.99D@72°	-1.0D@-1°	-1.2D@162°	nullD@-1°	6.54
Male	1720	1		1	1	2	2	1	1	1	1	1	0.25	0	No	5.0	5.0	No Glasses			No	-	-	0.25	0.50	-0.25	-0.25	167	32	0.125	0.375	No	22.27	22.39	2.78	2.8	533	535	3.58	3.59	15.38	15.46	45.03D@157°	44.75D@7°	46.76D@67°	46.28D@97°	-1.73D@157°	-1.53D@7°	4.69
Female	1731	1		1	1	1	2	1	2	2	1	1	0.25	0	No	5.0	5.0	No Glasses			No	-	-	0.75	0.50	-0.50	-1.00	177	175	0.500	0.000	No	23.11	23.2	2.56	2.9	522	530	3.88	3.37	16.15	16.4	41.67D@3°	41.46D@170°	43.67D@93°	43.63D@80°	-2.0D@3°	-2.17D@170°	3.5
Male	1820	1		1	1	2	2	1	2	1	3	1	0.25	0	No	4.8	4.7	No Glasses			No	-	-	0.75	0.50	-0.75	-0.75	175	12	0.375	0.125	No	22.97	23.02	3.64	3.63	479	488	3.37	3.24	15.48	15.66	44.36D@172°	44.54D@17°	45.74D@82°	45.96D@107°	-1.38D@172°	-1.42D@17°	6.22
Male	2104	1		1	1	2	1	1	1	1	1	1	0.25	0	No	5.0	5.0	No Glasses			No	-	-	0.50	0.25	-0.25	-0.25	93	11	0.375	0.125	No	23.54	23.67	2.9	2.94	565	535	3.43	3.42	16.66	16.78	41.94D@179°	41.86D@9°	43.11D@89°	42.88D@99°	-1.17D@179°	-1.02D@9°	3.58
Male	2204	1		1	1	2	1	1	1	1	2	1	0.25	0	No	5.0	4.8	No Glasses			No	-	-	0.25	0.50	0.00	-0.50	0	26	0.250	0.250	No	23.53	23.49	3.04	2.57	573	576	3.51	4.09	16.4	16.26	42.4D@172°	42.06D@1°	43.6D@82°	43.85D@91°	-1.2D@172°	-1.79D@1°	5.34
Female	2329	1		1	2	2	2	1	1	1	1	1	0.25	0	No	5.0	5.0	No Glasses			No	-	-	1.00	0.50	-1.25	-0.75	163	142	0.375	0.125	No	22.92	22.97	3.1	3.07	551	557	3.43	3.43	15.85	15.92	44.54D@167°	44.74D@148°	45.57D@77°	45.74D@58°	-1.03D@167°	-1.0D@148°	4.66
Male	2403	1		1	1	1	2	1	1	2	1	1	0.25	0	No	4.9	5.0	No Glasses			No	-	-	1.00	0.00	-0.75	-0.25	8	147	0.625	-0.125	No	22.56	22.92	2.97	2.99	527	525	3.62	3.59	15.44	15.81	42.81D@179°	43.16D@177°	44.64D@89°	44.31D@87°	-1.83D@179°	-1.15D@177°	3.68
Female	2526	1		1	1	1	2	1	1	1	1	1	0.25	0	No	5.0	5.0	No Glasses			No	-	-	-0.50	1.25	0.00	-0.50	0	162	-0.500	1.000	No	23.01	-1	2.69	-1	537	-1	3.52	-1	16.26	-1	42.68D@10°	43.14D@179°	43.95D@100°	44.27D@89°	-1.27D@10°	-1.13D@179°	4.63
Male	2622	1		1	1	2	1	1	1	1	2	1	0.25	0	No	5.0	5.0	No Glasses			No	-	-	0.25	0.75	-0.50	-0.50	58	149	0.000	0.500	No	23.75	23.75	2.69	2.66	534	540	3.87	3.91	16.65	16.64	40.9D@157°	41.03D@14°	40.94D@67°	41.49D@104°	-0.04D@157°	-0.46D@14°	5.37
Male	2705	1		1	2	2	1	1	1	1	1	1	0.25	0	No	4.9	4.8	No Glasses			No	-	-	0.50	0.75	-1.00	-0.50	139	136	0.000	0.500	No	22.77	22.79	2.82	2.81	513	517	3.43	3.45	16.01	16.01	43.71D@173°	43.55D@165°	44.42D@83°	44.15D@75°	-0.71D@173°	-0.6D@165°	4.86
Female	2740	1		1	2	2	1	1	1	2	1	1	0.25	0	No	5.0	5.0	No Glasses			No	-	-	0.75	0.00	-0.25	-0.25	59	161	0.625	-0.125	No	23.23	23.27	2.81	3.24	521	535	3.37	3.72	16.53	15.77	42.06D@166°	41.64D@6°	42.47D@76°	42.48D@96°	-0.41D@166°	-0.84D@6°	6.04
Male	3508	1		1	1	1	1	1	1	2	1	1	0.25	0	No	5.0	4.9	No Glasses			No	-	-	0.75	1.00	-1.00	-1.50	141	10	0.250	0.250	No	23.72	23.5	3.09	3.45	600	604	3.41	3.56	16.62	15.87	41.22D@168°	41.26D@5°	42.79D@78°	43.8D@95°	-1.57D@168°	-2.54D@5°	5.66
Male	3705	1		1	1	1	1	1	1	1	1	1	0.25	0	No	5.0	5.0	No Glasses			No	-	-	0.00	0.75	-0.25	-0.25	60	84	-0.125	0.625	No	24.61	24.35	3.71	3.75	531	539	3.19	3.18	17.18	16.88	42.44D@18°	42.8D@173°	43.61D@108°	43.26D@83°	-1.17D@18°	-0.46D@173°	6.08
Female	2425	1		1	1	1	1	2	2	1	1	1	0.25	0	No	4.9	4.8	Glasses	5.0	4.9	No	-	-	1.00	0.25	-0.50	-1.00	105	15	0.750	-0.250	No	22.32	22.37	2.68	2.71	574	570	3.61	3.59	15.46	15.5	43.76D@172°	43.92D@13°	44.79D@82°	45.62D@103°	-1.03D@172°	-1.7D@13°	4.61
Male	4319	1		1	1	1	1	1	1	2	1	1	0.25	0	No	4.9	4.8	Glasses	4.9	4.9	No	-	-	0.50	2.25	-1.50	-3.00	3	175	-0.250	0.750	No	23.37	22.84	3.27	3.17	565	566	3.8	3.87	15.74	15.23	42.84D@4°	42.94D@172°	44.69D@94°	45.12D@82°	-1.85D@4°	-2.18D@172°	5.02
Male	2109	1		1	2	1	1	1	1	1	1	1	0.2475	0	No	5.0	5.0	No Glasses			No	-	-	0.00	0.62	0.00	-0.25	0	177	0.000	0.495	No	23.55	23.3	2.63	2.89	604	599	4.09	3.78	16.23	16.03	41.46D@11°	41.26D@175°	42.0D@101°	42.86D@85°	-0.54D@11°	-1.6D@175°	4.41
Female	2544	1		1	1	1	1	1	1	1	1	1	0.22	0	No	4.9	5.0	No Glasses			No	-	-	0.50	0.50	-0.75	-0.37	9	27	0.125	0.315	No	22.96	22.91	3.62	3.54	500	511	3.47	3.53	15.38	15.33	45.34D@3°	45.38D@6°	46.53D@93°	47.12D@96°	-1.19D@3°	-1.74D@6°	6.34
Female	2536	2	2	1	1	2	2	1	1	1	2	1	0.2175	0	Yes	4.2	4.4	Glasses	4.9	4.9	No	-	-	0.00	2.37	-2.00	-1.87	5	177	-1.000	1.435	No	23.79	22.83	3.05	3.04	526	512	2.71	3.58	17.51	15.7	40.79D@6°	41.0D@4°	43.54D@96°	43.61D@94°	-2.75D@6°	-2.61D@4°	5.02
Female	3422	1		1	1	1	1	1	1	2	1	2	0.2175	0	No	4.9	5.0	No Glasses			No	-	-	0.00	0.62	-0.25	-0.12	109	137	-0.125	0.560	No	22.68	22.7	2.89	4.32	517	526	3.07	2.13	16.2	15.73	43.12D@165°	-1.0D@-1°	44.42D@75°	-1.0D@-1°	-1.3D@165°	nullD@-1°	5.62
Female	1238	1		1	2	2	1	1	1	1	2	2	0.2175	0	No	4.8	4.9	No Glasses			No	-	-	0.62	1.25	-1.12	-1.75	76	80	0.060	0.375	No	23.32	23.5	2.74	2.65	622	615	3.91	3.96	16.04	16.28	42.87D@176°	42.47D@45°	43.48D@86°	42.72D@135°	-0.61D@176°	-0.25D@45°	3.44
Female	1534	1		1	1	2	1	1	1	2	1	1	0.2175	0	No	5.0	5.0	No Glasses			No	-	-	0.12	0.75	-0.25	-0.62	40	174	-0.005	0.440	No	23.46	23.28	2.93	2.91	565	546	3.28	3.31	16.68	16.51	41.59D@8°	-1.0D@-1°	43.12D@98°	-1.0D@-1°	-1.53D@8°	nullD@-1°	4.59
Female	1535	1		1	1	1	2	1	1	1	1	1	0.2175	0	No	5.0	4.9	No Glasses			No	-	-	0.62	0.25	-0.62	-0.25	13	18	0.310	0.125	No	23.16	23.38	3.04	3.07	531	523	3.5	3.48	16.09	16.31	42.62D@175°	42.74D@13°	43.7D@85°	43.24D@103°	-1.08D@175°	-0.5D@13°	4.25
Male	1214	1		1	2	2	1	1	1	1	1	1	0.19	0	No	5.0	4.9	No Glasses			No	-	-	0.25	0.25	-0.12	-0.12	61	11	0.190	0.190	No	23.68	23.67	3.26	3.33	549	542	3.6	3.61	16.27	16.19	42.21D@171°	-1.0D@-1°	43.07D@81°	-1.0D@-1°	-0.86D@171°	nullD@-1°	5.22
Female	2229	1		1	1	2	1	1	1	1	1	2	0.1875	0	No	5.0	4.9	No Glasses			No	-	-	0.75	0.75	-0.75	-1.50	31	1	0.375	0.000	No	21.55	21.41	2.77	2.77	522	523	3.61	3.64	14.65	14.47	45.65D@4°	-1.0D@-1°	46.93D@94°	-1.0D@-1°	-1.28D@4°	nullD@-1°	5.86
Female	1126	1		1	1	1	1	1	2	1	2	1	0.1875	0	No	4.8	4.8	No Glasses			No	-	-	1.25	0.25	-1.50	-0.75	169	176	0.500	-0.125	No	22.64	22.68	3.45	3.52	576	506	3.36	3.35	15.25	15.3	44.62D@176°	44.95D@6°	46.83D@86°	46.95D@96°	-2.21D@176°	-2.0D@6°	3.66
Female	1140	1		1	1	1	1	1	1	1	1	1	0.1875	0	No	5.0	5.0	No Glasses			No	-	-	0.75	0.50	-1.00	-0.75	161	162	0.250	0.125	No	22.25	22.43	2.79	2.89	542	535	3.65	3.53	15.28	15.47	44.38D@178°	44.14D@6°	45.63D@88°	45.73D@96°	-1.25D@178°	-1.59D@6°	3.89
Male	1215	1		1	2	2	1	1	1	1	4	1	0.1875	0	No	4.8	4.9	No Glasses			No	-	-	0.25	0.50	-0.25	-0.50	175	147	0.125	0.250	No	24.12	24.06	3.12	3.2	547	540	3.53	3.54	16.92	16.78	40.98D@171°	41.3D@179°	41.74D@81°	42.07D@89°	-0.76D@171°	-0.77D@179°	4.18
Female	1326	1		1	1	1	1	1	1	1	1	1	0.1875	0	No	4.9	4.9	No Glasses			No	-	-	0.50	0.25	-0.50	-0.25	12	140	0.250	0.125	No	22.54	22.62	2.83	2.86	548	535	3.77	3.73	15.39	15.49	43.29D@0°	-1.0D@-1°	44.48D@90°	-1.0D@-1°	-1.19D@0°	nullD@-1°	4.6
Male	1511	1		1	1	1	1	1	1	1	1	1	0.1875	0	No	5.0	5.0	No Glasses			No	-	-	0.50	0.50	-1.00	-0.25	161	162	0.000	0.375	No	23.39	23.23	3.16	3.14	519	529	3.86	3.82	15.85	15.74	42.12D@13°	-1.0D@-1°	42.49D@103°	-1.0D@-1°	-0.37D@13°	nullD@-1°	6.06
Male	1513	1		1	1	1	1	1	2	1	2	1	0.1875	0	No	5.0	5.0	No Glasses			No	-	-	0.75	0.50	-0.75	-1.00	173	170	0.375	0.000	No	23.81	23.94	2.94	2.97	554	551	3.42	3.4	16.9	17.02	40.78D@1°	41.12D@177°	42.67D@91°	42.82D@87°	-1.89D@1°	-1.7D@177°	4.94
Female	1639	1		1	1	2	1	2	1	1	1	1	0.1875	0	No	5.0	5.0	No Glasses			No	-	-	0.50	0.75	-0.75	-1.00	11	176	0.125	0.250	No	22.65	22.75	2.94	3.15	536	525	3.52	2.53	15.65	16.55	42.83D@5°	43.0D@5°	44.59D@95°	44.7D@95°	-1.76D@5°	-1.7D@5°	5.09
Female	2143	1		1	1	1	2	1	1	1	4	1	0.1875	0	No	4.9	4.9	No Glasses			No	-	-	0.75	0.50	-1.25	-0.50	151	168	0.125	0.250	No	22.71	22.83	2.88	3.15	515	506	3.68	2.62	15.64	16.55	42.8D@171°	42.93D@11°	44.02D@81°	44.05D@101°	-1.22D@171°	-1.12D@11°	5.74
Male	2306	1		1	1	2	2	1	1	1	1	1	0.1875	0	No	5.0	5.0	No Glasses			No	-	-	0.50	0.50	-0.75	-0.50	30	162	0.125	0.250	No	23.36	23.4	2.94	2.87	500	498	3.47	3.53	16.46	16.5	42.09D@0°	41.91D@3°	43.55D@90°	43.48D@93°	-1.46D@0°	-1.57D@3°	5.51
Male	2406	1		1	1	1	2	1	1	1	1	1	0.1875	0	No	5.0	5.0	No Glasses			No	-	-	0.50	0.25	-0.25	-0.50	118	165	0.375	0.000	No	23.92	24	3.69	3.98	549	530	3.11	2.81	16.57	16.67	40.19D@5°	40.23D@173°	41.06D@95°	41.12D@83°	-0.87D@5°	-0.89D@173°	5.82
Female	3242	1		1	1	1	2	1	1	1	1	1	0.1875	0	No	5.0	5.0	No Glasses			No	-	-	0.75	0.00	-0.50	-0.25	94	161	0.500	-0.125	No	22.93	23.02	2.98	2.65	539	542	3.67	3.16	15.74	16.66	42.99D@179°	-1.0D@-1°	43.91D@89°	-1.0D@-1°	-0.92D@179°	nullD@-1°	5.2
Female	3331	1		1	1	2	1	2	2	1	2	1	0.1875	0	No	5.0	4.9	No Glasses			No	-	-	0.25	0.75	-0.75	-0.50	91	142	-0.125	0.500	No	22.8	22.88	3.15	3.14	635	629	3.45	3.43	15.57	15.68	44.58D@2°	-1.0D@-1°	45.24D@92°	-1.0D@-1°	-0.66D@2°	nullD@-1°	5.3
Female	3522	1		1	1	1	1	1	1	2	1	1	0.1875	0	No	5.0	4.9	No Glasses			No	-	-	0.75	0.50	-0.75	-1.00	179	5	0.375	0.000	No	23.2	23.6	3.1	3.13	535	527	3.56	3.51	16.01	16.43	43.04D@173°	42.29D@3°	44.62D@83°	43.97D@93°	-1.58D@173°	-1.68D@3°	6.06
Female	3535	1		1	1	1	2	1	1	1	2	1	0.1875	0	No	5.0	5.0	No Glasses			No	-	-	0.25	0.25	0.00	-0.25	0	157	0.250	0.125	No	22.85	23.02	2.85	2.88	561	549	3.49	3.48	15.95	16.1	43.27D@177°	43.28D@0°	44.98D@87°	44.34D@90°	-1.71D@177°	-1.06D@0°	5.85
Male	3616	1		1	1	1	2	1	1	2	2	1	0.1875	0	No	4.9	4.9	No Glasses			No	-	-	0.50	0.50	-0.75	-0.50	166	1	0.125	0.250	No	22.73	23.16	2.65	2.71	617	613	3.74	3.76	15.73	16.07	42.0D@165°	41.76D@175°	43.54D@75°	42.59D@85°	-1.54D@165°	-0.83D@175°	5.58
Male	4106	1		1	1	2	2	2	1	2	1	1	0.1875	0	No	5.0	5.0	No Glasses			No	-	-	0.25	0.25	0.00	-0.25	0	156	0.250	0.125	No	23.56	23.59	2.79	2.79	576	586	3.5	3.54	16.7	16.68	42.11D@178°	42.05D@178°	42.72D@88°	43.03D@88°	-0.61D@178°	-0.98D@178°	5.29
Male	4618	1		1	2	1	1	1	1	1	1	1	0.1875	0	No	4.9	4.9	No Glasses			No	-	-	-0.25	1.00	-0.25	-0.50	158	34	-0.375	0.750	No	24.43	23.81	3.2	3.17	559	566	3.43	3.47	17.24	16.6	41.58D@178°	41.83D@1°	43.4D@88°	43.23D@91°	-1.82D@178°	-1.4D@1°	5.21
Female	4622	1		1	1	2	1	1	1	1	1	1	0.1875	0	No	5.0	5.0	No Glasses			No	-	-	1.25	0.50	-1.75	-1.00	165	174	0.375	0.000	No	23.56	23.86	3.26	3.28	527	523	3.61	2.87	16.16	17.19	40.75D@174°	41.37D@0°	43.54D@84°	43.52D@90°	-2.79D@174°	-2.15D@0°	5.92
Female	5141	1		1	1	2	2	2	2	1	2	1	0.1875	0	No	5.0	5.0	No Glasses			No	-	-	-0.25	1.00	-0.50	-0.25	37	173	-0.500	0.875	No	24.64	24.38	3.17	3.15	516	524	3.52	3.53	17.43	17.16	40.9D@9°	40.63D@2°	42.27D@99°	41.85D@92°	-1.37D@9°	-1.22D@2°	5.36
Female	5535	1		1	1	2	2	2	1	1	1	1	0.1875	0	No	5.0	5.0	No Glasses			No	-	-	-0.25	1.50	-0.50	-1.25	175	179	-0.500	0.875	No	23.91	23.5	2.75	2.78	497	496	3.52	3.45	17.14	16.77	41.12D@169°	41.15D@179°	42.81D@79°	43.17D@89°	-1.69D@169°	-2.02D@179°	6.74
Male	3214	1		1	1	1	1	1	1	1	2	1	0.1875	0	No	5.0	4.9	Glasses	5.0	5.0	No	-	-	0.50	0.50	-0.75	-0.50	138	132	0.125	0.250	No	24.38	24.14	3.13	3.2	570	574	3.37	3.33	17.31	17.03	40.84D@166°	41.07D@27°	41.66D@76°	41.53D@117°	-0.82D@166°	-0.46D@27°	6.42
Male	1923	1		1	2	2	2	1	2	2	1	1	0.185	0	No	5.0	5.0	No Glasses			No	-	-	0.25	0.62	-0.75	-0.25	170	27	-0.125	0.495	No	22.79	22.91	2.64	2.6	560	566	3.72	3.74	15.87	16	43.18D@172°	43.15D@1°	44.0D@82°	43.96D@91°	-0.82D@172°	-0.81D@1°	4.46
Male	3645	1		1	1	2	1	1	1	1	1	1	0.185	0	No	5.0	5.0	No Glasses			No	-	-	0.50	0.37	-0.50	-0.50	19	8	0.250	0.120	No	23.08	23.01	2.95	3.04	494	507	3.72	3.75	15.91	15.71	42.08D@16°	42.08D@167°	43.85D@106°	44.34D@77°	-1.77D@16°	-2.26D@167°	6.56
Male	5421	1		1	2	1	2	1	1	1	1	1	0.185	0	No	5.0	5.0	No Glasses			No	-	-	0.37	0.62	-0.62	-0.62	0	175	0.060	0.310	No	23.87	23.72	2.91	2.88	553	536	3.65	3.6	16.76	16.7	40.6D@170°	40.85D@177°	42.12D@80°	42.6D@87°	-1.52D@170°	-1.75D@177°	6.16
Male	2717	1		1	1	2	2	1	1	1	1	1	0.16	0	No	4.6	5.0	No Glasses			No	-	-	-0.12	1.00	-0.37	-0.75	80	177	-0.305	0.625	No	23.92	23.26	3.42	2.36	509	505	3.4	4.52	16.6	15.87	-1.0D@-1°	43.54D@178°	-1.0D@-1°	44.6D@88°	nullD@-1°	-1.06D@178°	1
Female	1543	1		1	2	1	1	1	1	1	2	2	0.1575	0	No	5.0	5.0	No Glasses			No	-	-	0.00	0.50	-0.12	-0.25	18	18	-0.060	0.375	No	23.75	23.69	3.42	3.39	544	551	3.7	3.67	16.1	16.08	42.3D@162°	-1.0D@-1°	43.07D@72°	-1.0D@-1°	-0.77D@162°	nullD@-1°	5.33
Female	2134	1		1	1	1	1	1	1	1	1	1	0.1575	0	No	4.9	4.9	No Glasses			No	-	-	0.75	0.00	-0.62	-0.25	169	174	0.440	-0.125	No	22.65	22.93	3.03	3.19	569	532	3.81	3.51	15.25	15.71	42.63D@174°	43.1D@167°	44.49D@84°	43.19D@77°	-1.86D@174°	-0.09D@167°	5.75
Female	3429	1		1	1	1	1	1	1	1	1	1	0.1575	0	No	5.0	4.9	No Glasses			No	-	-	0.75	0.00	-0.62	-0.25	50	94	0.440	-0.125	No	22.94	23.01	3.01	2.85	554	565	3.29	3.32	16.09	16.28	43.62D@3°	43.89D@17°	44.46D@93°	44.6D@107°	-0.84D@3°	-0.71D@17°	4.98
Female	3721	1		1	1	1	1	1	1	1	1	1	0.1575	0	No	4.9	5.0	No Glasses			No	-	-	0.25	0.25	0.00	-0.37	0	29	0.250	0.065	No	23.08	23.09	2.67	2.97	572	514	3.98	3.72	15.87	15.88	44.18D@171°	44.48D@6°	46.17D@81°	45.68D@96°	-1.99D@171°	-1.2D@6°	5.71
Male	1616	1		1	1	2	1	1	1	1	1	1	0.1525	0	No	4.9	4.9	No Glasses			No	-	-	0.37	0.37	-0.37	-0.50	3	30	0.185	0.120	No	23.27	23.2	3	3.02	494	501	3.92	3.87	15.86	15.81	43.15D@6°	42.95D@2°	43.61D@96°	44.02D@92°	-0.46D@6°	-1.07D@2°	7.17
Female	5326	2	1	1	2	2	1	1	2	1	1	1	0.1275	0	Yes	4.6	4.7	No Glasses			No	-	-	2.50	-1.87	-0.50	-0.25	144	129	2.250	-1.995	No	23.02	24.22	3	2.94	578	573	3.4	3.49	16.04	17.22	43.33D@147°	43.79D@2°	44.7D@57°	44.44D@92°	-1.37D@147°	-0.65D@2°	5.34
Female	2127	1		1	1	2	1	1	1	1	1	1	0.1275	0	No	5.0	5.0	No Glasses			No	-	-	0.00	0.50	-0.12	-0.37	72	109	-0.060	0.315	No	23.7	23.47	3.11	2.94	547	543	3.81	3.97	16.24	16.02	41.94D@158°	42.1D@11°	42.78D@68°	42.59D@101°	-0.84D@158°	-0.49D@11°	4.83
Female	3536	1		1	1	2	2	1	1	1	1	1	0.1275	0	No	4.9	4.9	No Glasses			No	-	-	0.00	1.00	-0.37	-1.12	146	2	-0.185	0.440	No	23.78	23.48	2.47	2.49	559	565	4.02	4.02	16.73	16.41	39.65D@173°	39.58D@4°	40.79D@83°	41.33D@94°	-1.14D@173°	-1.75D@4°	4.48
Female	2341	1		1	1	2	1	1	1	1	1	1	0.1275	0	No	5.0	5.0	No Glasses			No	-	-	0.75	-0.25	-0.37	-0.12	20	10	0.565	-0.310	No	22.38	22.69	3.04	3.09	519	518	3.79	3.82	15.03	15.27	43.45D@0°	-1.0D@-1°	44.84D@90°	-1.0D@-1°	-1.39D@0°	nullD@-1°	5.07
Female	1740	1		1	1	1	2	1	2	1	1	2	0.125	0	No	4.9	5.0	No Glasses			No	-	-	0.50	0.25	-0.75	-0.25	7	163	0.125	0.125	No	23.04	22.94	3.04	3.04	550	543	3.43	3.43	16.02	15.93	42.54D@11°	42.6D@4°	44.19D@101°	44.33D@94°	-1.65D@11°	-1.73D@4°	6.88
Male	1314	1		1	1	2	1	1	1	1	1	1	0.125	0	No	4.8	4.9	No Glasses			No	-	-	0.00	0.50	-0.25	-0.25	67	114	-0.125	0.375	No	23.41	23.47	3.1	3.09	528	531	3.38	3.4	16.4	16.45	43.48D@170°	43.21D@148°	43.9D@80°	43.97D@58°	-0.42D@170°	-0.76D@148°	4.1
Female	1626	1		1	1	2	2	2	2	1	1	1	0.125	0	No	5.0	5.0	No Glasses			No	-	-	0.00	0.50	-0.25	-0.25	163	35	-0.125	0.375	No	23.3	23.2	2.8	2.89	605	542	3.71	3.68	16.19	16.09	41.96D@165°	41.98D@17°	43.2D@75°	43.17D@107°	-1.24D@165°	-1.19D@17°	4.28
Female	1742	1		1	1	1	1	1	1	2	1	1	0.125	0	No	5.0	4.9	No Glasses			No	-	-	0.25	0.37	-0.12	-0.62	100	41	0.190	0.060	No	22.55	22.42	2.77	2.89	542	537	3.6	3.42	15.65	15.57	-1.0D@-1°	-1.0D@-1°	-1.0D@-1°	-1.0D@-1°	nullD@-1°	nullD@-1°	1
Male	1804	1		1	1	1	2	1	2	1	2	1	0.125	0	No	5.0	5.0	No Glasses			No	-	-	0.00	0.25	0.00	0.00	0	0	0.000	0.250	No	23.25	23.12	3.32	3.31	585	590	3.62	3.61	15.73	15.61	43.27D@5°	43.6D@178°	43.67D@95°	44.29D@88°	-0.4D@5°	-0.69D@178°	3.89
Male	1815	1		1	1	2	1	1	1	1	2	1	0.125	0	No	4.9	4.9	No Glasses			No	-	-	0.25	0.50	-0.50	-0.50	119	95	0.000	0.250	No	22.96	22.89	2.92	2.98	535	526	3.64	3.62	15.86	15.77	42.32D@163°	42.39D@28°	42.78D@73°	42.99D@118°	-0.46D@163°	-0.6D@28°	5.75
Male	1913	1		1	1	2	2	1	1	1	1	1	0.125	0	No	5.0	5.0	No Glasses			No	-	-	0.00	0.25	0.00	0.00	0	0	0.000	0.250	No	24.54	24.41	3.03	3.04	551	541	3.42	3.42	17.54	17.41	40.74D@2°	40.71D@4°	41.38D@92°	41.73D@94°	-0.64D@2°	-1.02D@4°	5.74
Female	2125	1		1	2	2	2	2	2	1	1	1	0.125	0	No	4.9	5.0	No Glasses			No	-	-	0.25	0.25	-0.25	-0.25	4	10	0.125	0.125	No	22.19	22.29	2.9	2.95	549	542	3.8	3.77	14.94	15.03	43.27D@8°	43.12D@11°	44.33D@98°	44.45D@101°	-1.06D@8°	-1.33D@11°	6.27
Male	2219	1		1	1	1	1	1	1	2	1	1	0.125	0	No	5.0	5.0	No Glasses			No	-	-	0.25	0.75	-0.50	-1.00	4	174	0.000	0.250	No	23.06	-1	2.67	-1	551	-1	3.41	-1	16.42	-1	43.8D@0°	44.03D@5°	44.85D@90°	45.03D@95°	-1.05D@0°	-1.0D@5°	4.33
Male	2323	1		1	2	2	1	1	1	2	1	1	0.125	0	No	5.0	5.0	No Glasses			No	-	-	0.50	0.00	-0.25	-0.25	103	171	0.375	-0.125	No	22.82	23.33	3.32	3.4	566	561	3.67	3.63	15.26	15.74	42.62D@149°	42.68D@16°	43.38D@59°	43.47D@106°	-0.76D@149°	-0.79D@16°	5.04
Male	2715	1		1	1	2	2	1	1	1	3	1	0.125	0	No	5.0	5.0	No Glasses			No	-	-	0.37	0.50	-0.37	-0.87	51	147	0.185	0.065	No	23.32	23.38	2.98	2.42	627	616	3.78	4.01	15.94	16.33	42.87D@36°	42.98D@128°	43.28D@126°	43.48D@38°	-0.41D@36°	-0.5D@128°	3.86
Female	2724	1		1	1	1	1	1	1	1	1	1	0.125	0	No	5.0	5.0	No Glasses			No	-	-	0.00	0.50	0.00	-0.50	0	161	0.000	0.250	No	23.91	23.72	3.08	3.14	479	452	3.54	3.49	16.82	16.64	42.5D@171°	42.19D@5°	43.34D@81°	43.38D@95°	-0.84D@171°	-1.19D@5°	4.8
Male	3116	1		1	1	1	2	1	1	1	1	1	0.125	0	No	5.0	5.0	No Glasses			No	-	-	0.50	0.50	-0.75	-0.75	170	4	0.125	0.125	No	23.03	22.96	2.97	3.14	662	661	3.72	3.57	15.68	15.58	42.39D@172°	42.46D@11°	43.94D@82°	44.24D@101°	-1.55D@172°	-1.78D@11°	4.02
Male	3119	1		1	2	1	1	1	1	1	1	1	0.125	0	No	4.9	5.0	No Glasses			No	-	-	0.75	0.25	-0.75	-0.75	2	157	0.375	-0.125	No	23.77	23.81	3.18	3.23	556	555	3.42	3.42	16.61	16.61	41.43D@179°	41.72D@177°	43.42D@89°	43.39D@87°	-1.99D@179°	-1.67D@177°	4.91
Female	3226	1		1	1	2	1	1	1	1	1	1	0.125	0	No	5.0	5.0	No Glasses			No	-	-	0.75	0.00	-0.50	-0.50	10	165	0.500	-0.250	No	23.74	23.75	2.85	2.84	591	584	3.56	3.57	16.74	16.75	40.46D@171°	40.58D@177°	42.17D@81°	41.89D@87°	-1.71D@171°	-1.31D@177°	5.64
Female	3333	1		1	2	1	2	2	2	2	1	1	0.125	0	No	4.9	4.9	No Glasses			No	-	-	0.00	0.75	-0.25	-0.75	173	172	-0.125	0.375	No	24.89	24.51	3.5	3.46	551	551	3.12	3.11	17.72	17.39	41.85D@163°	-1.0D@-1°	42.76D@73°	-1.0D@-1°	-0.91D@163°	nullD@-1°	5.7
Male	3519	1		1	2	2	2	1	2	1	1	1	0.125	0	No	5.0	4.9	No Glasses			No	-	-	0.12	0.75	-0.37	-0.87	34	18	-0.065	0.315	No	24.72	24.29	2.97	2.97	605	608	3.33	3.35	17.81	17.36	40.58D@15°	40.89D@177°	41.1D@105°	41.66D@87°	-0.52D@15°	-0.77D@177°	4.73
Male	3718	1		1	1	2	1	1	1	1	1	1	0.125	0	No	5.0	5.0	No Glasses			No	-	-	0.50	0.25	-0.75	-0.25	71	96	0.125	0.125	No	23.22	23.24	2.75	2.78	563	557	3.32	3.3	16.59	16.6	43.29D@3°	43.3D@174°	44.06D@93°	44.22D@84°	-0.77D@3°	-0.92D@174°	4.38
Female	3739	1		1	1	1	1	1	1	1	1	1	0.125	0	No	4.9	4.9	No Glasses			No	-	-	0.00	1.00	-0.50	-1.00	167	15	-0.250	0.500	No	24.66	24.1	3.03	3	565	558	3.38	3.39	17.7	17.16	39.69D@168°	39.45D@19°	40.87D@78°	40.77D@109°	-1.18D@168°	-1.32D@19°	5.48
Male	4202	1		1	1	1	2	1	1	2	1	1	0.125	0	No	5.0	4.9	No Glasses			No	-	-	0.00	1.25	-0.50	-1.50	162	153	-0.250	0.500	No	25.23	25.04	2.94	2.9	480	479	3.5	3.59	18.31	18.07	39.01D@0°	39.26D@158°	39.55D@90°	40.41D@68°	-0.54D@0°	-1.15D@158°	4.75
Female	4525	1		1	1	1	1	1	1	1	1	1	0.125	0	No	4.9	4.8	No Glasses			No	-	-	1.00	0.00	-1.25	-0.25	10	18	0.375	-0.125	No	24.66	25.12	3.01	3.19	525	541	3.5	3.35	17.62	18.04	40.0D@179°	40.04D@2°	41.56D@89°	41.53D@92°	-1.56D@179°	-1.49D@2°	4.49
Male	1103	1		1	1	2	2	1	2	1	1	1	0.1225	0	No	4.9	4.8	No Glasses			No	-	-	0.87	0.50	-1.00	-1.25	17	168	0.370	-0.125	No	23.42	23.43	3.32	3.35	502	507	3.19	3.21	16.41	16.36	42.63D@3°	42.74D@174°	44.37D@93°	44.31D@84°	-1.74D@3°	-1.57D@174°	7.02
Male	1624	1		1	2	2	2	1	2	1	1	1	0.1225	0	No	4.7	4.9	Glasses	4.9	4.9	No	-	-	1.75	0.37	-2.50	-1.25	170	11	0.500	-0.255	No	22.79	22.94	3.55	3.13	613	616	2.65	2.55	15.97	16.64	45.06D@99°	44.22D@15°	45.31D@9°	45.91D@105°	-0.25D@99°	-1.69D@15°	3.42
Female	2345	1		1	1	1	1	1	1	2	1	1	0.12	0	No	5.0	5.0	No Glasses			No	-	-	0.37	0.37	-0.50	-0.50	5	28	0.120	0.120	No	22.35	22.19	2.8	2.82	556	561	3.75	3.76	15.25	15.05	44.8D@165°	-1.0D@-1°	46.08D@75°	-1.0D@-1°	-1.28D@165°	nullD@-1°	4.15
Female	1834	2	1	1	2	2	1	1	2	2	3	2	0.0975	0	Yes	4.9	4.8	No Glasses			No	-	-	1.50	-0.37	-0.75	-1.12	14	61	1.125	-0.930	No	22.89	23.14	3.07	3.46	559	568	3.35	2.72	15.91	16.4	43.35D@1°	43.84D@179°	45.32D@91°	44.92D@89°	-1.97D@1°	-1.08D@179°	5.9
Male	1405	1		1	1	1	1	1	1	2	1	1	0.0925	0	No	5.0	5.0	No Glasses			No	-	-	0.25	0.37	-0.12	-0.75	139	176	0.190	-0.005	No	23.48	23.38	3.11	3.12	532	549	3.61	3.58	16.22	16.13	42.46D@174°	42.57D@2°	43.41D@84°	44.25D@92°	-0.95D@174°	-1.68D@2°	5.42
Male	1605	1		1	1	1	2	2	1	2	1	1	0.0925	0	No	4.8	4.7	No Glasses			No	-	-	0.62	0.25	-0.37	-1.00	19	9	0.435	-0.250	No	23	23.07	2.7	2.59	553	555	3.92	4.14	15.82	15.8	44.0D@2°	44.31D@158°	44.81D@92°	45.39D@68°	-0.81D@2°	-1.08D@158°	4.24
Male	1722	1		1	1	2	1	1	1	1	1	1	0.0925	0	No	5.0	5.0	No Glasses			No	-	-	0.62	0.00	-0.50	-0.37	66	42	0.370	-0.185	No	23.32	23.37	2.91	3.06	574	578	3.9	3.75	15.94	15.99	43.15D@171°	43.48D@3°	44.08D@81°	44.39D@93°	-0.93D@171°	-0.91D@3°	4
Male	1805	1		1	1	1	1	1	1	1	1	1	0.09	0	No	5.0	5.0	No Glasses			No	-	-	0.37	0.12	-0.25	-0.37	117	7	0.245	-0.065	No	24.29	24.62	3.54	3.57	585	580	3.57	3.32	16.6	17.14	42.13D@161°	41.63D@31°	42.95D@71°	42.78D@121°	-0.82D@161°	-1.15D@31°	5.42
Female	2242	1		1	1	1	1	1	1	1	1	1	0.065	0	No	4.9	4.8	No Glasses			No	-	-	0.00	0.50	-0.37	-0.37	76	55	-0.185	0.315	No	23.14	23.37	2.66	2.37	513	506	3.75	2.87	16.22	17.62	42.31D@169°	41.67D@15°	43.06D@79°	42.48D@105°	-0.75D@169°	-0.81D@15°	5.19
Male	1315	2	1	1	1	1	2	1	1	1	3	1	0.0625	0	Yes	4.9	4.8	No Glasses			No	-	-	-0.50	1.50	-0.25	-1.50	173	170	-0.625	0.750	No	22.43	22.18	2.49	2.63	537	536	3.93	3.71	15.47	15.31	42.83D@179°	42.79D@175°	44.54D@89°	45.12D@85°	-1.71D@179°	-2.33D@175°	4.79
Female	1225	1		1	1	2	1	1	1	1	1	2	0.0625	0	No	4.9	5.0	No Glasses			No	-	-	0.00	0.50	-0.25	-0.50	168	174	-0.125	0.250	No	23.47	23.33	2.86	2.91	606	604	3.42	3.35	16.58	16.46	41.34D@171°	-1.0D@-1°	42.54D@81°	-1.0D@-1°	-1.2D@171°	nullD@-1°	4.26
Female	1226	1		1	1	1	2	2	2	1	3	2	0.0625	0	No	4.8	4.9	No Glasses			No	-	-	0.25	0.25	-0.50	-0.25	141	42	0.000	0.125	No	23.72	23.64	2.88	2.87	587	590	4.01	3.95	16.25	16.23	41.21D@170°	41.17D@21°	41.94D@80°	41.73D@111°	-0.73D@170°	-0.56D@21°	5.7
Male	1321	1		1	1	2	2	1	1	2	2	2	0.0625	0	No	4.9	5.0	No Glasses			No	-	-	0.25	0.50	-0.50	-0.75	5	155	0.000	0.125	No	22.59	22.62	2.59	2.56	545	556	3.99	4.03	15.47	15.48	43.29D@2°	43.46D@173°	44.65D@92°	44.9D@83°	-1.36D@2°	-1.44D@173°	4.58
Female	1332	1		1	1	1	2	1	1	1	1	2	0.0625	0	No	4.7	4.9	No Glasses			No	-	-	0.37	0.25	-0.62	-0.37	165	3	0.060	0.065	No	22.24	22.25	3.01	2.98	543	535	3.51	3.54	15.17	15.2	44.29D@167°	44.42D@2°	45.49D@77°	45.21D@92°	-1.2D@167°	-0.79D@2°	4.87
Male	1810	1		1	1	2	1	1	1	2	1	2	0.0625	0	No	5.0	4.9	No Glasses			No	-	-	0.00	0.25	-0.25	0.00	14	0	-0.125	0.250	No	22.72	22.74	2.91	2.97	568	565	3.79	3.76	15.45	15.45	42.56D@174°	43.16D@2°	43.71D@84°	43.92D@92°	-1.15D@174°	-0.76D@2°	6.12
Female	3427	1		1	1	2	1	1	1	1	1	2	0.0625	0	No	5.0	4.8	No Glasses			No	-	-	0.25	0.50	-0.25	-1.00	176	1	0.125	0.000	No	23.3	23.3	2.73	2.74	525	525	3.51	3.57	16.53	16.46	41.28D@172°	41.2D@179°	42.62D@82°	42.83D@89°	-1.34D@172°	-1.63D@179°	4.58
Male	4409	1		1	2	2	1	1	1	1	1	2	0.0625	0	No	5.0	5.0	No Glasses			No	-	-	0.25	0.00	0.00	-0.25	0	169	0.250	-0.125	No	23.93	23.88	3.15	3.12	565	551	3.35	3.35	16.87	16.85	41.48D@3°	41.69D@174°	42.41D@93°	42.53D@84°	-0.93D@3°	-0.84D@174°	5.35
Male	1313	1		1	1	2	1	1	1	1	1	1	0.0625	0	No	5.0	5.0	No Glasses			No	-	-	0.00	0.50	-0.50	-0.25	144	51	-0.250	0.375	No	23.17	23.2	2.84	2.92	559	466	3.57	3.56	16.2	16.25	41.71D@178°	41.89D@10°	43.07D@88°	42.95D@100°	-1.36D@178°	-1.06D@10°	6.14
Male	1423	1		1	2	2	2	1	1	1	3	1	0.0625	0	No	5.0	5.0	No Glasses			No	-	-	0.00	0.25	-0.25	0.00	19	0	-0.125	0.250	No	22.94	22.96	3.32	3.31	500	500	3.45	3.44	15.67	15.71	44.05D@4°	44.11D@175°	45.16D@94°	45.26D@85°	-1.11D@4°	-1.15D@175°	4.88
Female	1735	1		1	2	2	2	2	1	1	1	1	0.0625	0	No	4.9	4.9	No Glasses			No	-	-	0.25	0.25	-0.25	-0.50	175	1	0.125	0.000	No	23.05	23.06	2.93	2.83	537	523	3.25	3.34	16.33	16.37	43.03D@175°	43.13D@0°	44.2D@85°	44.49D@90°	-1.17D@175°	-1.36D@0°	5.2
Female	1843	1		1	2	2	2	1	2	1	1	1	0.0625	0	No	5.0	4.9	No Glasses			No	-	-	0.00	0.50	-0.50	-0.25	170	85	-0.250	0.375	No	22.91	23.09	2.7	2.64	535	507	3.78	3.91	15.9	16.03	43.47D@2°	43.16D@176°	44.72D@92°	43.95D@86°	-1.25D@2°	-0.79D@176°	5.31
Male	1905	1		1	1	1	1	1	1	1	3	1	0.0625	0	No	4.8	4.9	No Glasses			No	-	-	0.75	0.25	-1.25	-0.50	161	16	0.125	0.000	No	23.75	23.7	3.41	3.41	554	542	3.73	3.79	16.05	15.96	41.67D@162°	41.76D@16°	42.94D@72°	43.48D@106°	-1.27D@162°	-1.72D@16°	6.2
Male	1906	1		1	1	2	2	2	1	1	1	1	0.0625	0	No	4.8	4.9	No Glasses			No	-	-	0.25	0.75	-1.25	-0.50	166	175	-0.375	0.500	No	23.4	23.38	2.65	2.67	529	528	4.17	4.2	16.05	15.98	41.49D@9°	41.39D@176°	42.53D@99°	43.05D@86°	-1.04D@9°	-1.66D@176°	5.63
Male	1917	1		1	1	2	2	1	1	1	1	1	0.0625	0	No	5.0	5.0	No Glasses			No	-	-	0.00	0.50	-0.25	-0.50	37	166	-0.125	0.250	No	23.25	23.34	3.07	3.02	551	551	3.44	3.49	16.19	16.29	42.68D@177°	42.35D@12°	43.04D@87°	42.94D@102°	-0.36D@177°	-0.59D@12°	4.96
Female	2312	1		1	2	1	1	2	1	1	1	1	0.0625	0	No	4.9	4.9	No Glasses			No	-	-	0.00	0.37	-0.12	-0.37	47	43	-0.060	0.185	No	24.81	24.87	3.24	3.12	565	657	3.41	3.56	17.59	17.53	40.8D@1°	40.59D@6°	41.4D@91°	41.26D@96°	-0.6D@1°	-0.67D@6°	4.76
Female	2324	1		1	1	1	1	1	1	2	1	1	0.0625	0	No	5.0	5.0	No Glasses			No	-	-	0.25	0.25	-0.50	-0.25	144	165	0.000	0.125	No	23.34	23.1	2.7	2.68	545	536	3.38	3.32	16.72	16.56	43.33D@0°	43.12D@179°	44.41D@90°	44.72D@89°	-1.08D@0°	-1.6D@179°	4.28
Female	2332	1		1	1	1	1	1	1	1	1	1	0.0625	0	No	4.9	5.0	No Glasses			No	-	-	0.50	0.25	-0.75	-0.50	133	139	0.125	0.000	No	23.42	23.63	3.36	3.37	542	539	3.43	3.42	16.09	16.3	43.38D@165°	43.47D@6°	43.87D@75°	44.33D@96°	-0.49D@165°	-0.86D@6°	4.28
Male	2505	1		1	2	1	2	1	1	2	2	1	0.0625	0	No	5.2	5.2	No Glasses			No	-	-	0.00	0.25	-0.25	0.00	140	0	-0.125	0.250	No	22.53	22.46	3.16	3.17	430	437	3.53	3.55	15.41	15.3	44.69D@4°	44.64D@0°	45.35D@94°	45.5D@90°	-0.66D@4°	-0.86D@0°	4.93
Male	2601	1		1	2	1	2	1	1	1	1	1	0.0625	0	No	5.0	5.0	No Glasses			No	-	-	0.25	0.75	-1.00	-0.75	160	8	-0.250	0.375	No	22.43	22.37	3.27	3.21	586	586	3.53	3.54	15.05	15.04	44.46D@159°	44.08D@25°	45.61D@69°	45.51D@115°	-1.15D@159°	-1.43D@25°	5.37
Male	2612	1		1	1	2	1	1	1	1	1	1	0.0625	0	No	5.0	5.0	No Glasses			No	-	-	0.25	0.25	-0.25	-0.50	115	168	0.125	0.000	No	23.03	22.87	3.01	2.63	587	590	3.47	3.65	15.97	16.01	43.45D@7°	43.81D@179°	46.4D@97°	45.2D@89°	-2.95D@7°	-1.39D@179°	5.91
Male	3108	1		1	1	1	1	1	1	2	4	1	0.0625	0	No	5.0	5.0	No Glasses			No	-	-	0.25	0.00	-0.25	0.00	157	0	0.125	0.000	No	23.59	23.72	3.02	3.01	591	590	3.33	3.37	16.65	16.75	42.68D@158°	42.56D@12°	43.14D@68°	42.8D@102°	-0.46D@158°	-0.24D@12°	4.99
Female	4326	1		1	1	2	2	1	1	1	1	1	0.0625	0	No	5.0	5.0	No Glasses			No	-	-	0.00	0.50	-0.25	-0.50	177	163	-0.125	0.250	No	22.83	23.08	3.28	3.31	534	548	3.37	3.38	15.65	15.85	44.53D@168°	44.32D@179°	46.93D@78°	46.01D@89°	-2.4D@168°	-1.69D@179°	4.72
Male	4615	1		1	1	1	1	1	1	1	1	1	0.0625	0	No	5.0	4.8	No Glasses			No	-	-	0.00	1.75	-2.25	-1.00	166	160	-1.125	1.250	No	24.56	24.06	3.3	3.34	530	525	3.3	3.29	17.43	16.91	41.56D@177°	41.86D@173°	43.2D@87°	43.35D@83°	-1.64D@177°	-1.49D@173°	4.77
Female	5339	1		1	1	1	2	1	1	1	1	1	0.0625	0	No	5.0	5.0	No Glasses			No	-	-	0.50	0.00	-0.50	-0.25	117	146	0.250	-0.125	No	23.61	23.65	2.77	3.2	539	546	3.81	3.36	16.5	16.54	43.68D@164°	43.42D@18°	44.63D@74°	44.27D@108°	-0.95D@164°	-0.85D@18°	6.28
Male	1922	1		1	1	1	2	1	1	1	1	1	0.06	0	No	5.0	5.0	No Glasses			No	-	-	0.12	0.50	-0.25	-0.75	92	55	-0.005	0.125	No	22.89	22.84	2.84	3	564	554	4.01	3.84	15.48	15.44	42.2D@177°	42.43D@175°	43.48D@87°	43.23D@85°	-1.28D@177°	-0.8D@175°	5.45
Female	4536	2	1	1	1	1	1	1	1	1	1	1	0.0325	0	Yes	4.6	4.9	No Glasses			No	-	-	-0.12	1.62	-0.87	-2.00	170	13	-0.555	0.620	No	23.6	23.04	2.97	2.94	518	528	3.68	3.66	16.44	15.91	42.49D@172°	-1.0D@-1°	43.72D@82°	-1.0D@-1°	-1.23D@172°	nullD@-1°	6.83
Male	1502	1		1	1	2	2	1	1	1	1	1	0.0325	0	No	5.0	5.0	No Glasses			No	-	-	0.00	0.25	0.00	-0.37	0	35	0.000	0.065	No	22.91	22.84	3.25	3.23	522	519	3.8	3.81	15.35	15.28	42.91D@174°	43.22D@9°	43.57D@84°	43.98D@99°	-0.66D@174°	-0.76D@9°	3.51
Female	3440	1		1	1	1	2	1	1	1	1	1	0.0325	0	No	4.6	4.7	No Glasses			No	-	-	1.75	0.75	-3.00	-1.87	18	169	0.250	-0.185	No	23.48	-1	3.47	-1	551	-1	3.4	-1	16.06	-1	42.13D@8°	42.12D@171°	45.19D@98°	44.89D@81°	-3.06D@8°	-2.77D@171°	4.4
Male	1204	1		1	1	1	1	1	1	1	2	1	0.03	0	No	5.0	5.0	No Glasses			No	-	-	0.00	0.37	-0.12	-0.50	134	3	-0.060	0.120	No	23.54	23.49	3.05	3.13	546	541	3.36	3.31	16.58	16.51	42.79D@11°	43.08D@173°	43.39D@101°	44.04D@83°	-0.6D@11°	-0.96D@173°	6.77
Female	2641	1		1	1	2	2	2	2	2	3	1	0.03	0	No	4.9	4.9	No Glasses			No	-	-	0.62	0.00	-0.87	-0.25	0	101	0.185	-0.125	No	22.49	22.65	2.46	2.52	511	522	4	3.91	15.51	15.7	41.89D@176°	42.24D@159°	42.82D@86°	43.02D@69°	-0.93D@176°	-0.78D@159°	4.61
Female	2642	1		1	1	1	2	1	2	2	1	1	0.03	0	No	4.9	4.9	No Glasses			No	-	-	0.37	0.00	-0.37	-0.25	91	9	0.185	-0.125	No	22.76	22.98	2.73	2.75	536	519	3.39	3.38	16.1	16.32	43.16D@3°	42.15D@11°	44.31D@93°	44.72D@101°	-1.15D@3°	-2.57D@11°	5.2
Female	3423	2	1	1	1	1	1	1	1	2	1	1	0	0	Yes	5.0	4.9	No Glasses			No	-	-	1.00	0.00	-0.75	-1.25	110	44	0.625	-0.625	No	24.06	24.09	3.24	3.25	504	493	3.62	3.58	16.7	16.76	39.52D@151°	38.71D@69°	39.92D@61°	39.61D@159°	-0.4D@151°	-0.9D@69°	6.22
Male	4404	2	1	1	2	1	2	2	2	1	1	1	0	0	Yes	4.6	4.9	No Glasses			No	-	-	-1.50	2.50	-0.75	-1.25	92	99	-1.875	1.875	No	24.5	22.61	3.47	3.34	544	549	3.18	3.28	17.3	15.44	43.54D@152°	43.77D@49°	44.57D@62°	44.11D@139°	-1.03D@152°	-0.34D@49°	4.31
Male	1116	1		1	1	2	1	1	1	1	3	2	0	0	No	5.0	5.0	No Glasses			No	-	-	0.00	0.50	-0.25	-0.75	10	173	-0.125	0.125	No	22.83	22.84	2.94	2.98	561	568	3.85	3.68	15.47	15.62	43.41D@178°	42.9D@13°	45.3D@88°	44.03D@103°	-1.89D@178°	-1.13D@13°	5.09
Female	3425	1		1	1	1	1	2	1	1	4	2	0	0	No	4.5	4.9	No Glasses			No	-	-	1.00	0.75	-1.75	-1.75	15	17	0.125	-0.125	No	25.12	24.41	3.28	3.24	578	571	3.39	3.3	17.88	17.3	40.3D@177°	40.0D@17°	41.81D@87°	42.28D@107°	-1.51D@177°	-2.28D@17°	5.2
Male	1112	1		1	1	2	2	1	1	1	3	1	0	0	No	5.0	5.0	No Glasses			No	-	-	0.25	0.00	0.00	-0.50	0	167	0.250	-0.250	No	23.01	23.05	3.29	3.27	503	495	3.43	3.46	15.79	15.83	43.75D@158°	43.45D@176°	44.06D@68°	43.98D@86°	-0.31D@158°	-0.53D@176°	4.28
Female	1135	1		1	1	1	1	1	1	1	2	1	0	0	No	4.9	5.0	No Glasses			No	-	-	0.50	0.25	-0.75	-0.75	115	138	0.125	-0.125	No	22.57	22.68	2.71	2.73	515	482	3.83	3.87	15.51	15.6	41.52D@159°	42.01D@11°	42.89D@69°	42.97D@101°	-1.37D@159°	-0.96D@11°	4.84
Male	1217	1		1	1	2	1	1	1	1	3	1	0	0	No	5.0	4.9	No Glasses			No	-	-	0.50	0.50	-0.75	-1.25	150	151	0.125	-0.125	No	23.47	23.53	3.02	3	563	559	3.85	3.88	16.04	16.08	41.07D@8°	41.13D@1°	42.5D@98°	42.55D@91°	-1.43D@8°	-1.42D@1°	6.12
Male	1221	1		1	1	2	1	2	1	1	1	1	0	0	No	5.0	5.0	No Glasses			No	-	-	0.25	-0.25	0.00	0.00	0	0	0.250	-0.250	No	23.26	23.23	2.98	3.2	555	559	3.77	3.6	15.95	15.87	42.31D@169°	42.61D@17°	43.38D@79°	43.76D@107°	-1.07D@169°	-1.15D@17°	4.54
Female	1224	1		1	1	1	1	1	1	2	1	1	0	0	No	4.9	4.8	No Glasses			No	-	-	0.25	0.25	-0.50	-0.50	169	0	0.000	0.000	No	23.15	23.14	2.83	2.85	538	541	3.55	3.56	16.24	16.19	43.26D@170°	43.16D@0°	44.76D@80°	44.57D@90°	-1.5D@170°	-1.41D@0°	4.77
Female	1227	1		1	1	1	1	1	1	2	1	1	0	0	No	5.0	5.0	No Glasses			No	-	-	0.00	0.25	-0.25	-0.25	173	177	-0.125	0.125	No	23.31	23.11	3.01	2.78	563	572	3.44	3.64	16.3	16.11	41.72D@164°	-1.0D@-1°	43.02D@74°	-1.0D@-1°	-1.3D@164°	nullD@-1°	4.05
Female	1230	1		1	1	1	1	1	1	1	1	1	0	0	No	4.9	4.9	No Glasses			No	-	-	1.00	0.25	-1.50	-1.00	10	15	0.250	-0.250	No	21.71	21.71	3.02	3.05	569	561	3.98	3.97	14.14	14.13	45.04D@174°	44.92D@9°	46.47D@84°	46.39D@99°	-1.43D@174°	-1.47D@9°	4.23
Female	1231	1		1	2	2	1	1	1	1	1	1	0	0	No	4.9	4.9	No Glasses			No	-	-	0.00	1.00	-0.75	-1.25	156	162	-0.375	0.375	No	22.43	22.59	2.41	2.36	563	539	3.77	3.88	15.69	15.8	41.4D@170°	41.67D@4°	42.97D@80°	43.42D@94°	-1.57D@170°	-1.75D@4°	3.68
Female	1235	1		1	1	1	1	1	1	2	1	1	0	0	No	5.0	5.0	No Glasses			No	-	-	0.00	0.00	0.00	0.00	0	0	0.000	0.000	No	22.87	23.06	2.66	2.63	568	563	3.88	3.93	15.76	15.94	43.01D@4°	43.02D@14°	44.08D@94°	43.58D@104°	-1.07D@4°	-0.56D@14°	4.19
Female	1444	1		1	1	2	1	1	1	1	1	1	0	0	No	4.9	4.8	No Glasses			No	-	-	0.25	0.25	-0.50	-0.50	43	157	0.000	0.000	No	22.49	22.35	2.76	2.8	528	529	3.7	3.7	15.5	15.31	42.43D@175°	-1.0D@-1°	43.45D@85°	-1.0D@-1°	-1.02D@175°	nullD@-1°	4.77
Male	1520	1		1	1	2	1	2	1	1	3	1	0	0	No	5.0	5.0	No Glasses			No	-	-	0.50	0.50	-1.00	-1.00	96	165	0.000	0.000	No	23.89	24.01	3.52	3	525	489	3.32	4	16.52	16.53	42.88D@179°	42.46D@6°	44.11D@89°	43.58D@96°	-1.23D@179°	-1.12D@6°	4.48
Male	1613	1		1	1	1	1	1	1	1	1	1	0	0	No	5.0	4.9	No Glasses			No	-	-	-0.25	0.50	-0.25	-0.25	68	8	-0.375	0.375	No	22.43	22.3	2.79	2.88	541	545	3.84	3.74	15.26	15.12	44.29D@178°	-1.0D@-1°	45.72D@88°	-1.0D@-1°	-1.43D@178°	nullD@-1°	4.89
Male	1622	1		1	1	2	1	1	2	1	2	1	0	0	No	5.0	5.0	No Glasses			No	-	-	0.00	0.00	0.00	0.00	0	0	0.000	0.000	No	23.25	23.24	3.1	3.09	574	574	3.61	3.59	15.97	15.99	42.67D@5°	42.72D@1°	43.44D@95°	43.12D@91°	-0.77D@5°	-0.4D@1°	4.13
Female	2238	1		1	2	1	1	1	1	1	1	1	0	0	No	5.0	5.0	No Glasses			No	-	-	0.00	0.25	0.00	-0.50	0	151	0.000	0.000	No	23.86	23.79	2.88	2.97	551	553	3.68	3.52	16.75	16.75	40.32D@2°	40.45D@174°	41.15D@92°	41.36D@84°	-0.83D@2°	-0.91D@174°	5.05
Male	2420	1		1	2	1	2	1	1	2	1	1	0	0	No	5.0	5.0	No Glasses			No	-	-	0.25	0.00	-0.25	-0.25	166	169	0.125	-0.125	No	23.36	23.33	2.67	2.61	486	481	4.01	4.1	16.19	16.14	39.98D@172°	-1.0D@-1°	41.31D@82°	-1.0D@-1°	-1.33D@172°	nullD@-1°	6.72
Female	2522	1		1	1	1	2	1	2	2	1	1	0	0	No	5.0	5.0	No Glasses			No	-	-	0.50	0.00	-1.00	0.00	166	0	0.000	0.000	No	22.92	22.81	3.1	3.08	514	513	3.47	3.48	15.83	15.73	43.88D@170°	44.1D@23°	44.89D@80°	45.11D@113°	-1.01D@170°	-1.01D@23°	4.89
Female	3121	1		1	1	2	1	1	1	1	1	1	0	0	No	4.9	5.0	No Glasses			No	-	-	0.00	0.00	0.00	0.00	0	0	0.000	0.000	No	23.83	23.83	3.03	2.99	578	572	3.46	3.54	16.76	16.73	42.19D@174°	42.13D@10°	42.97D@84°	42.95D@100°	-0.78D@174°	-0.82D@10°	5.38
Male	3207	1		1	1	1	1	1	1	2	1	1	0	0	No	5.0	5.0	No Glasses			No	-	-	0.50	0.50	-1.25	-0.75	174	168	-0.125	0.125	No	22.93	22.95	2.81	2.78	570	580	3.67	3.66	15.88	15.92	43.34D@174°	42.66D@179°	44.35D@84°	44.42D@89°	-1.01D@174°	-1.76D@179°	5.67
Male	3613	1		1	1	2	2	2	2	1	2	1	0	0	No	5.0	5.0	No Glasses			No	-	-	0.62	0.75	-1.37	-1.37	178	178	-0.065	0.065	No	23.56	23.59	3.06	3.13	584	576	3.4	3.31	16.52	16.57	43.01D@175°	42.97D@1°	44.52D@85°	44.27D@91°	-1.51D@175°	-1.3D@1°	5.37
Male	3615	1		1	1	2	1	1	2	2	1	1	0	0	No	5.0	5.0	No Glasses			No	-	-	0.75	0.25	-1.00	-1.00	168	170	0.250	-0.250	No	21.81	22.03	2.67	2.73	533	533	3.94	3.9	14.66	14.86	44.59D@176°	44.35D@1°	46.47D@86°	46.13D@91°	-1.88D@176°	-1.78D@1°	3.54
Male	3720	1		1	2	2	2	1	1	1	1	1	0	0	No	4.8	4.9	No Glasses			No	-	-	1.00	0.00	-1.00	-1.00	112	153	0.500	-0.500	No	23	23.49	3.12	2.23	537	528	2.9	3.27	16.45	17.46	44.21D@166°	44.36D@176°	44.74D@76°	45.27D@86°	-0.53D@166°	-0.91D@176°	4.63
Male	4216	1		1	1	1	2	1	1	1	1	1	0	0	No	5.0	5.0	No Glasses			No	-	-	0.00	0.50	-0.75	-0.25	120	133	-0.375	0.375	No	23.32	23.35	3.07	3.1	503	506	3.61	3.63	16.14	16.11	42.69D@165°	42.33D@26°	43.27D@75°	43.04D@116°	-0.58D@165°	-0.71D@26°	6.06
Female	4224	1		1	2	1	1	2	2	1	1	1	0	0	No	4.9	4.8	No Glasses			No	-	-	0.75	0.00	-1.00	-0.50	16	9	0.250	-0.250	No	23.2	23.22	3.01	3.02	561	558	3.47	3.43	16.16	16.22	42.97D@15°	42.67D@179°	43.92D@105°	43.73D@89°	-0.95D@15°	-1.06D@179°	6.65
Female	4336	1		1	2	1	1	1	1	1	1	1	0	0	No	4.9	5.0	No Glasses			No	-	-	0.50	0.00	-0.50	-0.50	176	40	0.250	-0.250	No	23.51	23.39	3.14	3.13	555	561	3.15	3.16	16.66	16.55	43.11D@178°	43.88D@6°	45.92D@88°	45.64D@96°	-2.81D@178°	-1.76D@6°	4.76
Female	4433	1		1	1	1	1	1	1	1	1	1	0	0	No	5.0	5.0	No Glasses			No	-	-	0.00	0.50	-0.25	-0.75	177	152	-0.125	0.125	No	23.17	23.14	3.02	3.04	528	538	3.55	3.54	16.07	16.03	44.46D@28°	43.99D@174°	45.3D@118°	44.99D@84°	-0.84D@28°	-1.0D@174°	6.38
Male	4516	1		1	1	1	1	1	1	1	1	1	0	0	No	4.9	5.0	No Glasses			No	-	-	0.25	0.25	-0.75	-0.25	126	118	-0.125	0.125	No	23.35	23.35	2.98	2.98	557	554	3.39	3.43	16.42	16.38	44.4D@145°	44.23D@166°	44.58D@55°	45.87D@76°	-0.18D@145°	-1.64D@166°	4.93
Female	4640	1		1	2	2	1	1	1	1	1	1	0	0	No	5.0	5.0	No Glasses			No	-	-	0.00	0.50	-0.25	-0.75	20	157	-0.125	0.125	No	23.26	22.63	2.78	3.09	579	576	3.51	3.21	16.4	15.76	42.13D@171°	42.33D@169°	44.02D@81°	44.02D@79°	-1.89D@171°	-1.69D@169°	6.36
Male	5302	1		1	1	1	1	1	1	1	2	1	0	0	No	5.0	5.0	No Glasses			No	-	-	1.25	-0.25	-1.25	-0.75	163	160	0.625	-0.625	No	23.56	24.05	3.39	3.45	552	552	3.42	3.38	16.19	16.67	42.74D@170°	43.09D@163°	44.61D@80°	44.52D@73°	-1.87D@170°	-1.43D@163°	5.4
Male	3608	1		1	1	1	1	1	1	1	1	1	-0.0025	0	No	5.0	4.8	No Glasses			No	-	-	-0.25	1.37	-0.75	-1.50	11	160	-0.625	0.620	No	23.77	23.53	3.16	3.14	529	526	3.36	3.38	16.71	16.48	42.74D@1°	42.26D@168°	44.35D@91°	44.36D@78°	-1.61D@1°	-2.1D@168°	6.49
Female	5538	1		1	1	1	2	2	1	1	2	1	-0.0025	0	No	5.0	5.0	No Glasses			No	-	-	0.37	0.00	-0.25	-0.50	177	171	0.245	-0.250	No	22.8	22.99	3.3	3.32	542	540	3.21	3.19	15.74	15.93	45.45D@176°	45.95D@5°	47.1D@86°	46.91D@95°	-1.65D@176°	-0.96D@5°	5.18
Male	2711	1		1	1	2	2	1	2	1	2	2	-0.005	0	No	4.9	5.0	No Glasses			No	-	-	0.12	0.12	-0.25	-0.25	145	47	-0.005	-0.005	No	23.88	24.04	3.22	3.42	553	540	3.52	3.02	16.59	17.06	42.07D@163°	41.78D@3°	42.67D@73°	42.45D@93°	-0.6D@163°	-0.67D@3°	5.27
Male	3212	1		1	1	1	1	1	1	1	3	2	-0.005	0	No	4.9	5.0	No Glasses			No	-	-	0.12	0.37	-0.50	-0.50	44	1	-0.130	0.120	No	23.79	23.86	3.05	2.82	529	525	3.42	3.71	16.79	16.8	42.58D@173°	42.04D@4°	43.39D@83°	43.27D@94°	-0.81D@173°	-1.23D@4°	5.96
Male	2211	1		1	1	1	1	1	1	1	1	1	-0.0275	0	No	5.0	5.0	No Glasses			No	-	-	0.50	-0.37	-0.37	0.00	43	0	0.315	-0.370	No	23.64	24.12	2.86	2.89	533	522	3.75	3.76	16.5	16.95	41.51D@178°	41.1D@43°	42.35D@88°	42.61D@133°	-0.84D@178°	-1.51D@43°	5.79
Male	1220	1		1	2	1	2	1	1	2	1	2	-0.03	0	No	5.0	5.0	No Glasses			No	-	-	0.00	0.00	0.00	-0.12	0	146	0.000	-0.060	No	24.63	24.71	3.11	3.16	569	573	3.58	3.56	17.38	17.41	39.34D@4°	39.8D@166°	40.4D@94°	41.2D@76°	-1.06D@4°	-1.4D@166°	4.14
Male	2220	1		1	2	2	1	1	1	1	1	1	-0.03	0	No	5.0	5.0	No Glasses			No	-	-	0.25	0.25	-0.50	-0.62	0	17	0.000	-0.060	No	23.5	23.41	3.04	3.03	554	552	3.75	4.37	16.16	15.46	42.13D@177°	42.27D@176°	42.77D@87°	43.1D@86°	-0.64D@177°	-0.83D@176°	5.34
Male	5409	1		1	2	2	2	1	1	1	1	1	-0.03	0	No	5.0	5.0	No Glasses			No	-	-	0.00	0.25	-0.62	0.00	10	0	-0.310	0.250	No	24.08	23.84	3.74	3.25	544	555	3.14	3.59	16.66	16.44	41.25D@175°	41.5D@1°	42.51D@85°	42.91D@91°	-1.26D@175°	-1.41D@1°	5.41
Female	1243	1		1	1	2	1	1	1	2	2	2	-0.0325	0	No	4.9	4.9	No Glasses			No	-	-	0.12	0.25	-0.62	-0.25	77	137	-0.190	0.125	No	22.88	22.74	2.82	2.85	537	538	3.8	3.79	15.72	15.56	43.19D@1°	43.62D@159°	43.44D@91°	44.37D@69°	-0.25D@1°	-0.75D@159°	5.2
Female	1838	1		1	1	2	1	1	1	2	2	1	-0.06	0	No	5.0	4.9	No Glasses			No	-	-	0.25	0.00	-0.62	-0.12	21	162	-0.060	-0.060	No	23.34	23.31	2.62	2.52	559	533	3.87	4.08	16.29	16.18	41.0D@6°	41.44D@174°	41.46D@96°	42.04D@84°	-0.46D@6°	-0.6D@174°	6.08
Male	5210	2	1	1	2	2	1	2	1	1	1	1	-0.0625	0	Yes	4.9	4.9	No Glasses			No	-	-	0.87	0.00	-0.37	-1.62	16	167	0.685	-0.810	No	23.08	23.16	3.25	3.23	554	556	3.21	3.19	16.08	16.19	44.71D@170°	44.63D@176°	45.67D@80°	47.08D@86°	-0.96D@170°	-2.45D@176°	5.04
Male	2102	1		1	2	2	1	2	1	1	2	2	-0.0625	0	No	5.0	5.0	No Glasses			No	-	-	0.00	0.00	0.00	-0.25	0	171	0.000	-0.125	No
Male	3516	1		1	1	2	1	1	1	1	3	2	-0.0625	0	No	4.8	4.9	No Glasses			No	-	-	0.00	0.00	-0.25	0.00	43	0	-0.125	0.000	No	24.4	24.31	2.93	3.02	559	555	3.34	3.29	17.57	17.45	42.3D@175°	42.71D@3°	43.2D@85°	43.44D@93°	-0.9D@175°	-0.73D@3°	5.34
Female	1130	1		1	2	1	1	1	1	2	1	1	-0.0625	0	No	4.8	4.8	No Glasses			No	-	-	0.00	0.00	-0.25	0.00	53	0	-0.125	0.000	No	22.87	22.93	3.22	3.18	543	543	3.38	3.41	15.74	15.8	43.72D@169°	43.64D@10°	44.65D@79°	44.71D@100°	-0.93D@169°	-1.07D@10°	4.81
Male	1317	1		1	2	2	1	1	1	1	1	1	-0.0625	0	No	5.0	5.0	No Glasses			No	-	-	0.00	0.25	-0.50	-0.25	174	174	-0.250	0.125	No	22.92	22.85	3.05	3.08	555	515	3.52	2.83	15.8	16.42	43.6D@176°	43.63D@9°	44.87D@86°	45.04D@99°	-1.27D@176°	-1.41D@9°	4.35
Female	1333	1		1	1	2	2	1	1	1	1	1	-0.0625	0	No	5.0	5.0	No Glasses			No	-	-	0.00	0.00	0.00	-0.25	0	157	0.000	-0.125	No	23.45	23.39	2.95	3.05	511	531	3.67	3.58	16.31	16.23	43.02D@173°	43.16D@9°	43.66D@83°	44.15D@99°	-0.64D@173°	-0.99D@9°	5.55
Male	1402	1		1	1	1	2	1	1	1	1	1	-0.0625	0	No	5.0	5.0	No Glasses			No	-	-	0.00	0.00	-0.25	0.00	173	0	-0.125	0.000	No	22.87	22.94	2.93	3.01	525	522	3.79	3.77	15.62	15.64	42.51D@159°	42.54D@18°	43.24D@69°	43.27D@108°	-0.73D@159°	-0.73D@18°	3.67
Male	1412	1		1	1	2	2	2	2	2	1	1	-0.0625	0	No	5.0	5.0	No Glasses			No	-	-	0.00	0.00	-0.25	0.00	158	0	-0.125	0.000	No	23.31	23.12	2.95	2.92	505	500	3.43	3.46	16.43	16.24	43.07D@168°	43.45D@9°	44.08D@78°	44.49D@99°	-1.01D@168°	-1.04D@9°	4.01
Female	1637	1		1	1	1	1	1	1	1	1	1	-0.0625	0	No	4.9	5.0	No Glasses			No	-	-	0.25	0.00	-0.50	-0.25	144	22	0.000	-0.125	No	22.85	22.86	3.34	3.34	493	492	3.35	3.37	15.66	15.65	44.95D@176°	44.69D@3°	46.34D@86°	46.85D@93°	-1.39D@176°	-2.16D@3°	4.47
Male	1703	1		1	1	1	2	1	1	1	1	1	-0.0625	0	No	4.9	4.9	No Glasses			No	-	-	0.75	0.50	-2.00	-0.75	169	178	-0.250	0.125	No	23.66	23.81	3.34	3.37	570	568	3.4	3.34	16.35	16.53	41.91D@175°	41.81D@177°	43.85D@85°	43.57D@87°	-1.94D@175°	-1.76D@177°	5.01
Female	1737	1		1	1	2	2	1	1	1	1	1	-0.0625	0	No	5.0	5.0	No Glasses			No	-	-	0.25	0.25	-0.50	-0.75	163	179	0.000	-0.125	No	22.16	22.28	2.71	2.1	535	529	4.1	4.65	14.81	15.01	44.8D@172°	44.44D@1°	46.66D@82°	47.05D@91°	-1.86D@172°	-2.61D@1°	4.97
Female	1744	1		1	1	1	1	1	1	1	1	1	-0.0625	0	No	5.0	5.0	No Glasses			No	-	-	0.25	0.25	-0.50	-0.75	107	132	0.000	-0.125	No	23.53	23.44	3.33	3.25	539	537	3.56	3.68	16.1	15.98	42.2D@144°	-1.0D@-1°	42.74D@54°	-1.0D@-1°	-0.54D@144°	nullD@-1°	4.12
Male	1911	1		1	1	1	2	1	1	1	2	1	-0.0625	0	No	5.0	4.9	No Glasses			No	-	-	0.00	0.50	-0.50	-0.75	108	170	-0.250	0.125	No	21.41	21.26	3	2.93	507	515	3.56	3.53	14.35	14.28	46.98D@5°	46.6D@4°	48.26D@95°	48.72D@94°	-1.28D@5°	-2.12D@4°	4.17
Male	1920	1		1	2	2	2	1	2	1	1	1	-0.0625	0	No	4.8	4.7	No Glasses			No	-	-	0.25	0.75	-0.75	-1.50	171	177	-0.125	0.000	No	23.18	23.15	2.49	2.32	555	551	3.76	3.46	16.38	16.81	40.55D@179°	-1.0D@-1°	43.21D@89°	-1.0D@-1°	-2.66D@179°	nullD@-1°	6.28
Male	2120	1		1	1	1	2	1	1	2	1	1	-0.0625	0	No	5.0	4.8	No Glasses			No	-	-	0.00	0.00	0.00	-0.25	0	139	0.000	-0.125	No	24.97	25.25	3.13	3.21	527	531	3.11	3.05	18.21	18.46	40.71D@9°	41.03D@3°	41.37D@99°	42.77D@93°	-0.66D@9°	-1.74D@3°	5.28
Male	2121	1		1	2	1	1	1	1	1	1	1	-0.0625	0	No	4.8	4.8	No Glasses			No	-	-	0.00	0.00	-0.25	0.00	0	0	-0.125	0.000	No	22.95	22.92	2.79	2.73	563	570	3.35	3.21	16.25	16.4	43.66D@173°	43.92D@2°	45.26D@83°	44.7D@92°	-1.6D@173°	-0.78D@2°	6.06
Male	2305	1		1	1	1	1	1	1	2	3	1	-0.0625	0	No	5.0	5.0	No Glasses			No	-	-	1.00	1.00	-2.00	-2.25	169	12	0.000	-0.125	No	22.36	22.47	2.61	2.63	572	572	3.66	3.63	15.52	15.64	42.56D@169°	42.67D@9°	45.36D@79°	45.44D@99°	-2.8D@169°	-2.77D@9°	5.18
Male	2514	1		1	2	1	2	2	2	1	1	1	-0.0625	0	No	5.0	5.0	No Glasses			No	-	-	0.00	0.25	-0.50	-0.25	153	156	-0.250	0.125	No	24.04	24.05	2.95	3.12	505	512	3.58	3.42	17	17	42.98D@174°	42.66D@6°	43.77D@84°	43.11D@96°	-0.79D@174°	-0.45D@6°	4.79
Male	3311	1		1	1	2	1	1	1	1	1	1	-0.0625	0	No	5.0	5.0	No Glasses			No	-	-	0.00	0.25	-0.50	-0.25	165	123	-0.250	0.125	No	24.47	24.44	2.89	3.07	487	453	3.49	3.35	17.6	17.57	41.18D@12°	41.35D@2°	41.99D@102°	42.5D@92°	-0.81D@12°	-1.15D@2°	4.63
Male	3411	1		1	1	1	1	1	2	2	4	1	-0.0625	0	No	5.0	5.0	No Glasses			No	-	-	0.25	0.25	-0.50	-0.75	151	159	0.000	-0.125	No	23.68	23.91	2.83	2.88	595	582	3.63	3.65	16.62	16.8	40.32D@112°	41.0D@177°	40.89D@22°	41.73D@87°	-0.57D@112°	-0.73D@177°	6.4
Female	3428	1		1	1	2	2	1	1	1	1	1	-0.0625	0	No	5.0	4.9	No Glasses			No	-	-	-0.12	0.62	-0.25	-1.00	166	177	-0.245	0.120	No	23.57	23.06	3.42	2.94	511	518	3.47	3.68	16.17	15.92	44.08D@0°	-1.0D@-1°	45.8D@90°	-1.0D@-1°	-1.72D@0°	nullD@-1°	6.01
Female	3530	1		1	1	2	1	1	1	1	1	1	-0.0625	0	No	5.0	5.0	No Glasses			No	-	-	0.00	0.25	-0.25	-0.50	138	151	-0.125	0.000	No	23.87	23.88	2.92	2.99	549	540	3.26	3.25	17.14	17.09	41.36D@8°	41.64D@3°	43.2D@98°	43.21D@93°	-1.84D@8°	-1.57D@3°	5.34
Male	3606	1		1	2	2	1	1	1	2	1	1	-0.0625	0	No	4.9	4.9	No Glasses			No	-	-	0.50	0.75	-1.25	-1.50	165	176	-0.125	0.000	No	23.73	23.69	3.26	3.3	560	543	3.67	3.7	16.25	16.15	42.52D@174°	42.46D@5°	44.39D@84°	44.44D@95°	-1.87D@174°	-1.98D@5°	4.76
Male	3701	1		1	1	1	2	2	1	2	1	1	-0.0625	0	No	4.9	4.9	No Glasses			No	-	-	0.50	1.25	-2.00	-1.75	11	0	-0.500	0.375	No	23.86	23.37	3.02	3.01	517	511	3.28	3.27	17.04	16.58	41.66D@6°	42.3D@176°	43.52D@96°	44.42D@86°	-1.86D@6°	-2.12D@176°	5.94
Male	3712	1		1	2	1	2	1	1	1	1	1	-0.0625	0	No	4.9	4.9	No Glasses			No	-	-	0.25	0.50	-1.25	-0.50	97	91	-0.375	0.250	No	24.02	23.94	3.29	3.32	558	554	3.3	3.3	16.87	16.77	41.79D@61°	41.96D@174°	41.89D@151°	42.36D@84°	-0.1D@61°	-0.4D@174°	4.85
Male	4215	1		1	1	2	2	1	1	1	1	1	-0.0625	0	No	5.0	5.0	No Glasses			No	-	-	0.00	0.00	-0.25	0.00	161	0	-0.125	0.000	No	22.77	22.7	3.08	3.05	574	582	3.35	3.4	15.77	15.66	43.93D@176°	44.38D@173°	45.23D@86°	45.64D@83°	-1.3D@176°	-1.26D@173°	4.61
Male	4241	1		1	1	2	1	1	1	2	1	1	-0.0625	0	No	5.0	5.0	No Glasses			No	-	-	0.25	0.00	-0.25	-0.50	149	18	0.125	-0.250	No	23.9	24.07	3.29	3.28	559	559	3.36	3.37	16.69	16.86	42.6D@171°	42.56D@5°	43.53D@81°	43.68D@95°	-0.93D@171°	-1.12D@5°	5.05
Male	4415	1		1	2	1	1	1	1	1	1	1	-0.0625	0	No	5.0	5.0	No Glasses			No	-	-	0.25	0.00	-0.25	-0.50	96	69	0.125	-0.250	No	22.65	22.66	2.91	2.86	614	615	3.53	3.56	15.59	15.63	45.13D@166°	44.63D@42°	45.22D@76°	44.86D@132°	-0.09D@166°	-0.23D@42°	5.06
Female	4527	1		1	1	2	2	1	1	1	1	1	-0.0625	0	No	4.6	4.4	No Glasses			No	-	-	0.00	0.75	-0.25	-1.50	179	154	-0.125	0.000	No	22.11	21.82	2.94	3.54	587	598	4.05	2.51	14.53	15.18	46.07D@1°	45.85D@167°	47.15D@91°	47.83D@77°	-1.08D@1°	-1.98D@167°	6.17
Female	4621	1		1	1	1	1	1	1	1	1	1	-0.0625	0	No	5.0	5.1	No Glasses			No	-	-	0.00	0.00	-0.25	0.00	103	0	-0.125	0.000	No	23.55	23.54	2.64	2.72	535	504	3.39	3.41	16.98	16.9	41.61D@166°	41.76D@14°	42.1D@76°	42.59D@104°	-0.49D@166°	-0.83D@14°	5.07
Male	5408	1		1	1	2	1	2	2	1	1	1	-0.0625	0	No	4.8	4.9	No Glasses			No	-	-	0.00	0.00	-0.25	0.00	166	0	-0.125	0.000	No	23.97	23.94	2.84	2.76	566	582	3.78	3.83	16.78	16.77	40.26D@16°	41.09D@20°	41.95D@106°	41.39D@110°	-1.69D@16°	-0.3D@20°	5.79
Male	5510	1		1	1	1	1	1	2	1	1	1	-0.0625	0	No	4.7	5.0	Glasses	5.0	5.0	No	-	-	-0.25	0.37	-0.12	-0.37	130	23	-0.310	0.185	No	24.12	23.78	3.13	3.11	575	576	3.33	3.31	17.08	16.78	41.84D@172°	42.27D@5°	42.94D@82°	42.91D@95°	-1.1D@172°	-0.64D@5°	4.88
Female	3527	1		1	2	1	1	1	2	1	1	1	-0.065	0	No	4.6	5.0	No Glasses			No	-	-	0.00	0.37	-0.25	-0.75	140	99	-0.125	-0.005	No	23.71	23.46	3.1	3.06	558	555	3.51	3.62	16.54	16.22	43.24D@165°	43.75D@57°	44.01D@75°	45.72D@147°	-0.77D@165°	-1.97D@57°	5.79
Female	4444	1		1	1	1	1	1	1	1	1	1	-0.065	0	No	5.0	5.0	No Glasses			No	-	-	0.00	0.37	-0.50	-0.50	74	126	-0.250	0.120	No	23.12	22.91	2.6	3.5	566	566	2.98	2.87	16.97	15.98	43.74D@160°	43.05D@8°	43.88D@70°	44.01D@98°	-0.14D@160°	-0.96D@8°	5.9
Female	1542	1		1	1	1	1	1	1	2	1	1	-0.0925	0	No	5.0	5.0	No Glasses			No	-	-	0.00	0.00	0.00	-0.37	0	71	0.000	-0.185	No	21.75	21.63	2.64	2.59	568	572	3.7	3.75	14.85	14.71	45.09D@159°	45.31D@18°	46.21D@69°	46.5D@108°	-1.12D@159°	-1.19D@18°	4.64
Female	1245	1		1	1	2	2	1	1	1	2	1	-0.095	0	No	4.9	5.0	No Glasses			No	-	-	0.12	0.00	-0.50	-0.12	9	177	-0.130	-0.060	No	23.04	23.05	2.68	2.62	549	541	3.42	3.44	16.39	16.46	42.14D@174°	42.2D@0°	43.74D@84°	43.42D@90°	-1.6D@174°	-1.22D@0°	4.23
Female	1426	1		1	2	1	2	1	1	1	2	1	-0.095	0	No	5.0	4.5	No Glasses			No	-	-	0.00	0.12	-0.50	-0.12	66	98	-0.250	0.060	No	23.03	23.19	2.7	2.78	542	531	3.65	3.55	16.14	16.33	42.31D@176°	41.99D@11°	43.21D@86°	43.28D@101°	-0.9D@176°	-1.29D@11°	4.15
Male	2216	1		1	1	1	1	1	1	1	1	1	-0.095	0	No	5.0	5.0	No Glasses			No	-	-	0.12	0.00	-0.37	-0.25	72	127	-0.065	-0.125	No	24.39	24.5	3.32	3.34	574	569	3.44	3.4	17.05	17.18	40.95D@160°	40.84D@10°	41.41D@70°	41.2D@100°	-0.46D@160°	-0.36D@10°	4.58
Male	2519	1		1	2	1	1	1	1	1	1	1	-0.095	0	No	5.0	5.0	No Glasses			No	-	-	0.12	0.25	-0.37	-0.75	8	6	-0.065	-0.125	No	24.29	24.19	3.46	3.6	546	544	3.32	2.71	16.96	17.34	42.57D@169°	42.47D@0°	43.97D@79°	44.03D@90°	-1.4D@169°	-1.56D@0°	6.18
Male	3216	1		1	1	1	1	1	1	1	2	1	-0.095	0	No	4.9	5.0	No Glasses			No	-	-	0.00	0.37	-0.50	-0.62	109	26	-0.250	0.060	No	24.19	24.08	3.35	3.37	548	551	3.46	3.45	16.83	16.71	43.53D@176°	43.09D@7°	44.43D@86°	44.17D@97°	-0.9D@176°	-1.08D@7°	4.45
Female	3526	1		1	2	2	1	1	1	1	1	1	-0.095	0	No	5.0	5.0	No Glasses			No	-	-	0.00	0.37	-0.50	-0.62	22	16	-0.250	0.060	No	23.55	23.43	3.07	3.1	549	545	3.47	3.45	16.46	16.34	42.26D@8°	42.21D@175°	43.65D@98°	43.68D@85°	-1.39D@8°	-1.47D@175°	4.4
Female	2527	1		1	1	1	1	2	1	1	1	1	-0.0975	0	No	4.8	4.7	No Glasses			No	-	-	0.37	0.87	-0.87	-2.00	179	178	-0.065	-0.130	No	23.48	23.28	3.44	3.44	538	501	3.35	3.41	16.15	15.93	43.27D@168°	43.74D@8°	45.09D@78°	46.05D@98°	-1.82D@168°	-2.31D@8°	5.37
Female	1435	1		1	2	1	2	1	2	1	1	1	-0.1225	0	No	4.6	4.8	No Glasses			No	-	-	-0.37	0.25	-0.25	0.00	97	0	-0.495	0.250	No	23.49	23.15	3.25	3.23	480	476	3.57	3.58	16.19	15.87	42.46D@12°	42.62D@5°	43.03D@102°	43.43D@95°	-0.57D@12°	-0.81D@5°	5.39
Female	1935	1		1	1	2	2	2	2	2	1	1	-0.1225	0	No	4.9	4.9	No Glasses			No	-	-	0.00	0.00	-0.37	-0.12	160	42	-0.185	-0.060	No	22.91	22.98	2.96	3.02	565	561	3.35	3.35	16.04	16.05	43.75D@171°	44.28D@46°	44.82D@81°	44.72D@136°	-1.07D@171°	-0.44D@46°	4.85
Male	4114	1		1	1	2	1	1	1	1	1	1	-0.1225	0	No	4.9	5.0	No Glasses			No	-	-	0.50	0.00	-0.87	-0.62	174	3	0.065	-0.310	No	24.6	24.84	2.51	2.91	575	570	4.2	3.78	17.31	17.58	40.26D@176°	40.41D@156°	42.14D@86°	40.73D@66°	-1.88D@176°	-0.32D@156°	5.52
Male	5308	1		1	2	2	2	1	1	1	1	1	-0.1225	0	No	4.5	4.6	No Glasses			No	-	-	0.00	0.00	-0.37	-0.12	107	128	-0.185	-0.060	No	23.68	23.42	3.24	3.18	514	511	3.32	3.32	16.6	16.4	44.4D@159°	44.71D@0°	45.52D@69°	45.55D@90°	-1.12D@159°	-0.84D@0°	5.29
Female	5530	1		1	1	2	1	1	1	1	1	1	-0.1225	0	No	5.0	5.0	No Glasses			No	-	-	-0.12	0.00	0.00	-0.25	0	78	-0.120	-0.125	No	24.37	24.25	2.61	2.61	609	600	3.69	3.73	17.46	17.31	39.92D@167°	39.99D@6°	40.69D@77°	40.72D@96°	-0.77D@167°	-0.73D@6°	6.52
Female	2342	2	1	1	1	1	1	2	1	2	1	2	-0.125	0	Yes	4.9	4.7	No Glasses			No	-	-	0.62	-0.25	-0.62	-0.62	168	177	0.310	-0.560	No	23.11	23.37	3.22	3.96	576	573	3.59	3.46	15.72	15.38	42.49D@172°	42.49D@177°	43.89D@82°	44.44D@87°	-1.4D@172°	-1.95D@177°	6.16
Female	4329	2	1	1	1	1	2	1	1	1	1	1	-0.125	0	Yes	5.0	4.5	No Glasses			No	-	-	1.12	-1.00	-0.12	-0.62	61	42	1.060	-1.310	No	22.58	23.43	3.33	3.32	536	549	3.27	3.28	15.44	16.28	45.26D@167°	44.89D@6°	46.1D@77°	46.16D@96°	-0.84D@167°	-1.27D@6°	5.28
Male	1213	1		1	1	1	2	1	1	1	3	2	-0.125	0	No	4.9	4.9	No Glasses			No	-	-	-0.25	0.25	0.00	-0.50	0	4	-0.250	0.000	No	22.89	22.74	3.25	3.27	576	584	3.75	3.72	15.31	15.16	43.18D@2°	43.39D@8°	44.37D@92°	45.15D@98°	-1.19D@2°	-1.76D@8°	4.25
Male	2316	1		1	2	2	1	1	1	2	2	2	-0.125	0	No	4.9	4.9	No Glasses			No	-	-	0.25	0.00	-0.75	-0.25	160	8	-0.125	-0.125	No	22.7	22.96	3.16	2.17	527	520	3.78	4.4	15.23	15.86	-1.0D@-1°	-1.0D@-1°	-1.0D@-1°	-1.0D@-1°	nullD@-1°	nullD@-1°	1
Male	5310	1		1	2	2	1	1	1	1	4	2	-0.125	0	No	5.0	5.0	No Glasses			No	-	-	0.50	0.25	-0.75	-1.25	150	160	0.125	-0.375	No	23.32	24.35	2.9	3.05	572	565	3.37	3.23	16.48	17.51	41.81D@6°	41.75D@2°	42.54D@96°	42.42D@92°	-0.73D@6°	-0.67D@2°	5.19
Male	1110	1		1	1	1	1	1	1	1	1	1	-0.125	0	No	4.9	5.0	No Glasses			No	-	-	0.00	0.00	-0.25	-0.25	100	65	-0.125	-0.125	No	23.09	23.22	2.87	2.91	558	556	3.69	3.7	15.97	16.06	41.19D@158°	40.68D@33°	42.24D@68°	41.46D@123°	-1.05D@158°	-0.78D@33°	5.66
Male	1309	1		1	1	1	1	1	1	1	1	1	-0.125	0	No	5.0	5.0	No Glasses			No	-	-	0.00	0.00	-0.50	0.00	61	0	-0.250	0.000	No	22.38	22.41	2.91	2.91	500	458	3.89	3.84	15.08	15.2	44.37D@6°	44.52D@0°	45.14D@96°	45.19D@90°	-0.77D@6°	-0.67D@0°	6.05
Female	1343	1		1	1	2	1	1	1	2	1	1	-0.125	0	No	4.8	4.8	No Glasses			No	-	-	0.00	0.25	-0.75	-0.25	161	153	-0.375	0.125	No	23.13	22.89	3.16	3.11	572	570	3.35	3.35	16.05	15.86	-1.0D@-1°	44.2D@0°	-1.0D@-1°	45.97D@90°	nullD@-1°	-1.77D@0°	1
Male	1421	1		1	1	1	1	1	1	1	1	1	-0.125	0	No	5.0	4.8	No Glasses			No	-	-	0.00	0.00	-0.25	-0.25	174	175	-0.125	-0.125	No	23.61	23.66	3.14	3.14	522	529	3.73	3.7	16.22	16.3	42.06D@0°	-1.0D@-1°	42.61D@90°	-1.0D@-1°	-0.55D@0°	nullD@-1°	3.78
Female	1531	1		1	1	1	1	1	1	1	1	1	-0.125	0	No	5.0	5.0	No Glasses			No	-	-	0.12	0.25	-0.37	-0.87	78	71	-0.065	-0.185	No	22.1	22.21	3.08	3.08	563	562	3.64	3.61	14.82	14.95	45.86D@3°	45.56D@11°	46.46D@93°	46.67D@101°	-0.6D@3°	-1.11D@11°	4.37
Male	1604	1		1	1	2	1	1	1	1	1	1	-0.125	0	No	5.0	4.9	No Glasses			No	-	-	0.00	0.75	-0.50	-1.50	12	5	-0.250	0.000	No	23.43	23.25	3.23	3.26	584	572	3.59	5.11	16.02	14.31	41.31D@6°	41.08D@4°	42.72D@96°	42.45D@94°	-1.41D@6°	-1.37D@4°	5.26
Female	2135	1		1	1	1	2	1	1	2	1	1	-0.125	0	No	4.9	5.0	No Glasses			No	-	-	0.00	0.00	-0.25	-0.25	155	156	-0.125	-0.125	No	23.24	23.39	3.21	3.29	485	493	3.61	3.55	15.94	16.06	42.99D@160°	42.91D@172°	43.92D@70°	44.12D@82°	-0.93D@160°	-1.21D@172°	4.9
Female	2139	1		1	1	2	2	1	1	1	1	1	-0.125	0	No	5.0	5.0	No Glasses			No	-	-	0.00	0.25	-0.75	-0.25	125	30	-0.375	0.125	No	22.81	22.85	2.76	2.81	537	535	3.51	3.46	16.01	16.04	43.26D@151°	43.04D@12°	43.79D@61°	44.46D@102°	-0.53D@151°	-1.42D@12°	4.64
Male	2314	1		1	1	1	2	1	1	2	1	1	-0.125	0	No	5.0	5.0	No Glasses			No	-	-	0.50	0.00	-1.25	-0.25	154	6	-0.125	-0.125	No	23.22	23.26	3.03	3.01	608	611	3.35	3.37	16.22	16.27	43.15D@175°	43.41D@0°	44.8D@85°	44.53D@90°	-1.65D@175°	-1.12D@0°	4.3
Male	2623	1		1	1	2	1	1	1	1	1	1	-0.125	0	No	5.0	4.9	No Glasses			No	-	-	0.00	0.50	-0.50	-1.00	133	161	-0.250	0.000	No	23.53	23.52	3.02	3.08	534	538	3.67	3.62	16.31	16.28	41.79D@174°	41.71D@4°	42.83D@84°	43.15D@94°	-1.04D@174°	-1.44D@4°	5.51
Female	2630	1		1	1	2	2	2	1	1	1	1	-0.125	0	No	4.8	4.9	No Glasses			No	-	-	0.25	0.00	-0.75	-0.25	46	139	-0.125	-0.125	No	23.56	23.32	3.04	3.06	536	522	2.66	2.76	17.33	16.98	43.29D@3°	43.85D@9°	43.78D@93°	44.79D@99°	-0.49D@3°	-0.94D@9°	4.88
Female	2631	1		1	1	1	1	2	2	1	2	1	-0.125	0	No	5.0	5.0	No Glasses			No	-	-	0.00	0.00	-0.25	-0.25	44	153	-0.125	-0.125	No	23.47	23.27	2.52	2.67	555	546	3.69	3.36	16.71	16.69	41.63D@0°	42.29D@176°	42.63D@90°	43.05D@86°	-1.0D@0°	-0.76D@176°	5.71
Female	2731	1		1	2	2	1	1	1	2	1	1	-0.125	0	No	4.9	4.9	No Glasses			No	-	-	0.50	0.25	-1.50	-0.50	3	156	-0.250	0.000	No	22.47	22.41	3.05	3.02	580	578	3.39	3.4	15.45	15.41	46.09D@169°	46.24D@175°	47.46D@79°	47.68D@85°	-1.37D@169°	-1.44D@175°	5.28
Male	3104	1		1	1	1	1	1	1	1	4	1	-0.125	0	No	5.0	5.0	No Glasses			No	-	-	0.00	0.00	-0.25	-0.25	166	169	-0.125	-0.125	No	23.38	23.43	3.08	3.04	528	519	3.49	3.66	16.28	16.2	42.34D@178°	42.35D@177°	43.62D@88°	43.67D@87°	-1.28D@178°	-1.32D@177°	4.96
Female	3139	1		1	1	1	1	1	1	1	1	1	-0.125	0	No	5.0	5.0	No Glasses			No	-	-	0.00	0.25	-0.50	-0.50	154	171	-0.250	0.000	No	22.83	22.5	2.75	2.7	574	653	3.57	3.57	15.93	15.57	44.24D@169°	44.15D@174°	45.75D@79°	45.58D@84°	-1.51D@169°	-1.43D@174°	4.83
Female	3232	1		1	2	1	1	1	1	1	1	1	-0.125	0	No	5.0	4.8	No Glasses			No	-	-	0.00	0.25	-0.75	-0.25	160	18	-0.375	0.125	No	24.95	-1	3.08	-1	519	-1	3.43	-1	17.93	-1	39.76D@155°	39.24D@19°	41.19D@65°	40.23D@109°	-1.43D@155°	-0.99D@19°	6.9
Female	3344	1		1	1	1	1	1	1	1	1	1	-0.125	0	No	5.0	4.9	No Glasses			No	-	-	0.00	-0.25	0.00	0.00	0	0	0.000	-0.250	No	23.13	23.24	3.19	3.22	568	572	3.38	3.35	16	16.1	43.17D@0°	43.29D@169°	43.78D@90°	43.89D@79°	-0.61D@0°	-0.6D@169°	4.65
Male	3420	1		1	2	1	1	1	1	1	1	1	-0.125	0	No	5.0	5.0	No Glasses			No	-	-	0.25	0.00	-0.50	-0.50	0	177	0.000	-0.250	No	23.54	23.6	3.42	3.46	529	523	3.25	3.24	16.35	16.36	43.36D@164°	43.57D@6°	44.51D@74°	44.87D@96°	-1.15D@164°	-1.3D@6°	7.06
Female	4133	1		1	2	2	2	2	2	1	1	1	-0.125	0	No	5.0	5.0	No Glasses			No	-	-	-0.25	0.00	0.00	0.00	0	0	-0.250	0.000	No	23.64	23.48	2.91	2.97	515	515	3.42	3.44	16.79	16.56	42.41D@165°	42.41D@4°	43.55D@75°	43.58D@94°	-1.14D@165°	-1.17D@4°	6.39
Male	4312	1		1	2	1	2	1	1	2	1	1	-0.125	0	No	5.0	5.1	No Glasses			No	-	-	0.00	0.25	-0.25	-0.75	43	138	-0.125	-0.125	No	24.6	24.65	3.26	3.22	557	544	3.81	3.82	16.97	17.08	39.57D@6°	39.07D@178°	40.02D@96°	39.9D@88°	-0.45D@6°	-0.83D@178°	6.21
Female	4424	1		1	1	1	1	2	1	2	1	1	-0.125	0	No	5.0	5.0	No Glasses			No	-	-	0.25	0.00	-0.50	-0.50	106	162	0.000	-0.250	No	22.46	22.26	2.73	2.71	555	551	3.44	3.44	15.74	15.56	45.58D@170°	46.1D@164°	46.13D@80°	47.04D@74°	-0.55D@170°	-0.94D@164°	4.6
Female	4425	1		1	1	1	1	1	1	2	1	1	-0.125	0	No	5.0	5.0	No Glasses			No	-	-	0.00	0.00	-0.50	0.00	179	0	-0.250	0.000	No	22.96	22.73	2.83	2.77	597	601	3.48	3.57	16.05	15.79	43.81D@176°	43.62D@5°	44.82D@86°	45.01D@95°	-1.01D@176°	-1.39D@5°	5.36
Male	4605	1		1	1	1	1	1	1	1	1	1	-0.125	0	No	4.9	4.9	No Glasses			No	-	-	0.00	1.00	-0.75	-1.75	168	173	-0.375	0.125	No	25.93	25.76	3.33	3.35	531	540	3	3.04	19.06	18.83	38.55D@179°	38.35D@3°	39.91D@89°	40.02D@93°	-1.36D@179°	-1.67D@3°	5.7
Female	5242	1		1	2	1	1	2	1	1	4	1	-0.125	0	No	5.1	4.9	No Glasses			No	-	-	0.00	0.25	-0.25	-0.75	157	166	-0.125	-0.125	No	23.61	23.22	2.99	2.82	557	550	3.59	3.78	16.48	16.07	42.99D@176°	42.61D@174°	44.48D@86°	45.47D@84°	-1.49D@176°	-2.86D@174°	4.14
Male	5320	1		1	2	2	2	1	1	1	1	1	-0.125	0	No	5.0	5.0	No Glasses			No	-	-	0.25	0.50	-0.50	-1.50	90	162	0.000	-0.250	No	23.19	23.04	2.54	2.51	593	596	3.73	3.77	16.32	16.16	-1.0D@-1°	42.68D@178°	-1.0D@-1°	44.14D@88°	nullD@-1°	-1.46D@178°	1
Female	3432	1		1	1	1	2	1	1	1	1	1	-0.1275	0	No	5.0	5.0	No Glasses			No	-	-	0.12	0.25	-0.50	-0.75	128	38	-0.130	-0.125	No	22.54	22.58	2.78	2.81	581	588	3.49	3.49	15.68	15.7	44.65D@168°	44.77D@178°	45.46D@78°	45.86D@88°	-0.81D@168°	-1.09D@178°	4.38
Female	2240	1		1	2	2	2	1	1	1	1	1	-0.15	0	No	4.8	4.9	No Glasses			No	-	-	-0.12	-0.12	-0.12	0.00	172	0	-0.180	-0.120	No	24.24	24.11	3.23	2.91	527	528	3.45	3.4	17.04	17.28	40.63D@3°	40.86D@0°	41.93D@93°	42.58D@90°	-1.3D@3°	-1.72D@0°	5.31
Male	1704	1		1	1	1	2	1	1	1	2	2	-0.1525	0	No	4.9	4.8	No Glasses			No	-	-	-0.37	0.50	0.00	-0.87	0	50	-0.370	0.065	No	23.01	22.87	3.23	3.24	548	551	3.58	3.59	15.65	15.49	45.34D@175°	45.2D@7°	46.58D@85°	46.6D@97°	-1.24D@175°	-1.4D@7°	3.79
Male	1615	1		1	2	1	1	2	2	1	1	1	-0.155	0	No	5.0	5.0	No Glasses			No	-	-	0.00	0.25	-0.62	-0.50	4	176	-0.310	0.000	No	23.55	23.86	2.88	2.88	576	568	3.77	3.7	16.33	16.71	41.07D@176°	41.06D@8°	42.46D@86°	42.59D@98°	-1.39D@176°	-1.53D@8°	5.43
Male	2202	1		1	1	1	2	1	2	1	1	1	-0.1575	0	No	5.0	5.0	No Glasses			No	-	-	0.12	0.50	-0.37	-1.50	150	46	-0.065	-0.250	No	23.34	23.16	2.9	2.75	590	599	3.34	3.45	16.52	16.37	41.91D@165°	42.1D@9°	42.9D@75°	42.92D@99°	-0.99D@165°	-0.82D@9°	5.44
Female	3134	1		1	1	1	1	1	1	1	1	1	-0.1575	0	No	4.9	5.0	No Glasses			No	-	-	0.37	0.00	-0.87	-0.50	8	164	-0.065	-0.250	No	24.13	24.26	2.67	2.75	565	555	3.56	3.46	17.34	17.5	40.58D@178°	40.51D@169°	41.51D@88°	42.05D@79°	-0.93D@178°	-1.54D@169°	6.22
Male	3312	1		1	1	2	2	1	1	2	1	1	-0.1575	0	No	5.0	5.0	No Glasses			No	-	-	0.12	0.50	-0.87	-1.00	22	5	-0.315	0.000	No	25.48	25.1	3.39	3.24	544	563	3.3	3.38	18.24	17.92	-1.0D@-1°	-1.0D@-1°	-1.0D@-1°	-1.0D@-1°	nullD@-1°	nullD@-1°	1
Female	4429	1		1	1	1	1	1	1	2	1	1	-0.1575	0	No	4.8	4.8	No Glasses			No	-	-	0.00	0.37	-0.50	-0.87	5	12	-0.250	-0.065	No	23.33	23.49	2.77	1.62	537	538	3.29	2.41	16.73	18.93	41.3D@173°	41.62D@1°	42.94D@83°	42.99D@91°	-1.64D@173°	-1.37D@1°	5.83
Male	5218	1		1	1	2	1	1	1	2	1	1	-0.1575	0	No	4.9	4.9	No Glasses			No	-	-	0.12	0.25	-0.62	-0.75	33	133	-0.190	-0.125	No	24.84	24.75	3.21	3.21	544	553	3.17	3.17	17.92	17.82	41.4D@179°	41.73D@175°	42.27D@89°	42.64D@85°	-0.87D@179°	-0.91D@175°	8.83
Male	5316	1		1	1	2	1	1	1	1	1	1	-0.1575	0	No	5.0	4.9	No Glasses			No	-	-	0.00	0.62	-0.50	-1.37	24	1	-0.250	-0.065	No	22.64	22.66	2.71	2.82	525	516	3.97	3.9	15.44	15.42	43.23D@156°	43.51D@15°	43.53D@66°	44.52D@105°	-0.3D@156°	-1.01D@15°	4.46
Male	1504	1		1	1	1	1	1	1	1	1	2	-0.1875	0	No	5.0	5.0	No Glasses			No	-	-	0.00	0.00	-0.25	-0.50	88	1	-0.125	-0.250	No	23.95	23.92	3.15	3.18	584	575	3.55	3.55	16.67	16.61	-1.0D@-1°	-1.0D@-1°	-1.0D@-1°	-1.0D@-1°	nullD@-1°	nullD@-1°	1
Male	1610	1		1	2	1	1	1	1	1	1	2	-0.1875	0	No	4.9	4.9	No Glasses			No	-	-	0.00	0.50	-0.50	-1.25	138	13	-0.250	-0.125	No	22.69	22.73	3.23	3.52	587	580	3.52	3.24	15.36	15.39	43.24D@5°	42.99D@17°	44.03D@95°	44.47D@107°	-0.79D@5°	-1.48D@17°	5.24
Female	1936	1		1	1	2	2	1	1	1	1	2	-0.1875	0	No	5.0	5.0	No Glasses			No	-	-	0.00	0.25	-0.25	-1.00	53	119	-0.125	-0.250	No	23.37	-1	2.77	-1	544	-1	3.7	-1	16.36	-1	41.96D@14°	41.62D@177°	42.86D@104°	42.37D@87°	-0.9D@14°	-0.75D@177°	4.54
Female	1134	1		1	1	2	2	1	1	1	4	1	-0.1875	0	No	5.0	4.9	No Glasses			No	-	-	-0.25	0.00	-0.25	0.00	138	0	-0.375	0.000	No	23.17	23.2	3.19	3.15	550	558	3.56	3.62	15.87	15.87	43.19D@175°	-1.0D@-1°	44.32D@85°	-1.0D@-1°	-1.13D@175°	nullD@-1°	5.55
Male	1316	1		1	1	1	1	1	1	1	2	1	-0.1875	0	No	5.0	4.9	No Glasses			No	-	-	-0.25	0.00	0.00	-0.25	0	139	-0.250	-0.125	No	22.88	22.85	2.98	3.08	580	579	3.69	3.68	15.63	15.51	43.77D@179°	43.54D@1°	44.6D@89°	44.54D@91°	-0.83D@179°	-1.0D@1°	3.25
Male	1401	1		1	1	1	1	1	1	1	1	1	-0.1875	0	No	4.9	4.9	No Glasses			No	-	-	0.25	-0.50	-0.25	0.00	125	0	0.125	-0.500	No	23.72	23.72	2.9	3.01	498	499	3.56	3.46	16.76	16.75	40.75D@9°	40.79D@172°	41.69D@99°	41.6D@82°	-0.94D@9°	-0.81D@172°	6.5
Male	1602	1		1	1	1	1	2	2	1	1	1	-0.1875	0	No	5.0	5.0	No Glasses			No	-	-	0.00	0.00	-0.25	-0.50	38	150	-0.125	-0.250	No	22.97	23.16	3.16	4.1	558	554	3.7	2.86	15.56	15.65	-1.0D@-1°	42.39D@175°	-1.0D@-1°	44.44D@85°	nullD@-1°	-2.05D@175°	1
Male	1617	1		1	1	1	2	1	1	1	2	1	-0.1875	0	No	5.0	5.0	No Glasses			No	-	-	0.00	0.00	-0.50	-0.25	139	164	-0.250	-0.125	No	22.37	-1	2.54	-1	594	-1	4.13	-1	15.1	-1	43.7D@3°	43.82D@178°	44.62D@93°	44.95D@88°	-0.92D@3°	-1.13D@178°	4.67
Male	1705	1		1	1	1	1	1	1	1	1	1	-0.1875	0	No	4.9	4.9	No Glasses			No	-	-	0.25	0.00	-0.50	-0.75	1	139	0.000	-0.375	No	22.49	22.44	3.22	3.41	528	518	3.94	4.54	14.8	13.98	42.43D@2°	42.31D@179°	43.34D@92°	43.4D@89°	-0.91D@2°	-1.09D@179°	4.43
Female	1728	1		1	1	2	1	1	1	1	1	1	-0.1875	0	No	5.0	5.0	No Glasses			No	-	-	-0.25	0.75	-0.50	-1.25	5	160	-0.500	0.125	No	23.66	23.52	3.14	3.17	533	539	3.58	3.52	16.41	16.29	41.61D@6°	41.65D@179°	43.62D@96°	43.57D@89°	-2.01D@6°	-1.92D@179°	4.51
Female	1741	1		1	1	2	1	1	2	1	1	1	-0.1875	0	No	5.0	5.0	No Glasses			No	-	-	-0.25	0.00	-0.25	0.00	148	0	-0.375	0.000	No	22.84	22.93	3.11	2.98	518	520	3.58	3.8	15.63	15.63	42.63D@149°	42.79D@3°	44.1D@59°	43.29D@93°	-1.47D@149°	-0.5D@3°	5.55
Female	1832	1		1	1	1	1	1	1	1	1	1	-0.1875	0	No	4.9	4.9	No Glasses			No	-	-	0.00	0.00	-0.25	-0.50	109	155	-0.125	-0.250	No	23	23.2	3.16	3.21	521	523	3.53	3.5	15.78	15.97	43.88D@165°	43.88D@8°	44.46D@75°	44.7D@98°	-0.58D@165°	-0.82D@8°	4.69
Male	2107	1		1	2	2	1	1	1	1	1	1	-0.1875	0	No	4.9	5.0	No Glasses			No	-	-	0.25	0.00	-0.25	-1.00	6	175	0.125	-0.500	No	23.48	23.41	3.11	3.15	583	585	3.63	3.64	16.15	16.04	43.27D@20°	43.48D@177°	43.52D@110°	44.39D@87°	-0.25D@20°	-0.91D@177°	4.15
Female	2228	1		1	2	1	2	1	1	1	2	1	-0.1875	0	No	4.8	4.8	No Glasses			No	-	-	-0.12	0.12	-0.25	-0.50	177	169	-0.245	-0.130	No	23.5	23.51	3.13	3.12	561	566	3.85	3.5	15.96	16.32	41.61D@165°	41.29D@11°	42.33D@75°	42.2D@101°	-0.72D@165°	-0.91D@11°	5.09
Female	2233	1		1	1	1	2	1	1	1	1	1	-0.1875	0	No	5.0	5.0	No Glasses			No	-	-	0.00	0.00	-0.25	-0.50	108	167	-0.125	-0.250	No	23.69	-1	3.26	-1	537	-1	3.59	-1	16.3	-1	42.11D@177°	41.98D@17°	42.86D@87°	43.03D@107°	-0.75D@177°	-1.05D@17°	3.92
Female	2235	1		1	1	1	1	1	1	2	1	1	-0.1875	0	No	5.0	4.7	No Glasses			No	-	-	0.25	-0.25	-0.25	-0.50	137	166	0.125	-0.500	No	22.58	22.92	3.26	3.29	513	514	3.58	3.62	15.22	15.5	44.13D@151°	-1.0D@-1°	44.63D@61°	-1.0D@-1°	-0.5D@151°	nullD@-1°	6.35
Female	2346	1		1	1	1	2	1	1	2	1	1	-0.1875	0	No	5.0	5.0	No Glasses			No	-	-	-0.25	0.50	-0.50	-0.75	89	98	-0.500	0.125	No	22.77	22.82	3.07	3.11	535	541	3.37	2.75	15.79	16.43	44.39D@170°	44.48D@14°	45.14D@80°	45.34D@104°	-0.75D@170°	-0.86D@14°	4.93
Male	2417	1		1	1	1	2	1	1	1	2	1	-0.1875	0	No	4.9	5.0	No Glasses			No	-	-	0.00	0.00	-0.25	-0.50	164	163	-0.125	-0.250	No	24.15	24.36	2.94	2.64	576	567	3.48	3.81	17.15	17.34	40.94D@173°	40.4D@173°	41.97D@83°	41.31D@83°	-1.03D@173°	-0.91D@173°	5.72
Female	2437	1		1	1	2	2	1	1	1	1	1	-0.1875	0	No	4.9	4.9	No Glasses			No	-	-	0.00	0.25	-0.50	-0.75	167	174	-0.250	-0.125	No	23.76	23.53	3.06	3.01	549	559	3.48	3.54	16.66	16.42	41.27D@153°	41.6D@5°	42.57D@63°	43.41D@95°	-1.3D@153°	-1.81D@5°	5.58
Female	2625	1		1	1	1	2	1	1	1	2	1	-0.1875	0	No	4.9	4.9	No Glasses			No	-	-	0.00	-0.25	-0.25	0.00	117	0	-0.125	-0.250	No	22.11	22.08	2.76	2.78	582	578	3.37	3.41	15.39	15.31	44.57D@168°	44.32D@17°	45.86D@78°	45.67D@107°	-1.29D@168°	-1.35D@17°	4.71
Female	2633	1		1	1	1	1	1	1	1	1	1	-0.1875	0	No	5.0	4.9	No Glasses			No	-	-	0.00	0.00	-0.50	-0.25	149	68	-0.250	-0.125	No	23.92	23.87	3.09	3.11	579	536	3.25	3.25	17	16.97	41.08D@172°	41.41D@177°	42.57D@82°	42.45D@87°	-1.49D@172°	-1.04D@177°	5.42
Female	2728	1		1	1	1	2	1	1	1	1	1	-0.1875	0	No	5.0	4.9	No Glasses			No	-	-	-0.50	1.00	-0.25	-1.50	177	2	-0.625	0.250	No	23.67	23.14	2.8	2.88	587	560	3.55	3.47	16.73	16.22	43.05D@176°	43.38D@14°	43.7D@86°	44.5D@104°	-0.65D@176°	-1.12D@14°	4.56
Female	2733	1		1	2	2	2	1	1	1	1	1	-0.1875	0	No	5.0	5.0	No Glasses			No	-	-	0.25	0.00	-1.00	-0.25	126	165	-0.250	-0.125	No	22.96	23.04	3.14	3.18	502	498	3.41	3.38	15.9	15.98	44.12D@160°	-1.0D@-1°	44.69D@70°	-1.0D@-1°	-0.57D@160°	nullD@-1°	5.42
Female	3328	1		1	2	2	1	1	1	2	1	1	-0.1875	0	No	4.9	4.6	No Glasses			No	-	-	0.00	0.00	-0.25	-0.50	143	12	-0.125	-0.250	No	23.61	23.83	3.27	3.21	557	563	3.44	3.48	16.34	16.58	42.02D@162°	41.57D@26°	42.97D@72°	42.59D@116°	-0.95D@162°	-1.02D@26°	6.38
Male	3413	1		1	1	2	1	1	1	1	1	1	-0.1875	0	No	5.0	5.0	No Glasses			No	-	-	0.25	0.25	-1.00	-0.75	162	151	-0.250	-0.125	No	23	23.01	3.01	3.05	523	493	3.84	3.84	15.63	15.63	43.25D@10°	43.09D@177°	44.85D@100°	44.75D@87°	-1.6D@10°	-1.66D@177°	5.35
Male	3617	1		1	2	1	2	1	1	2	1	1	-0.1875	0	No	4.9	4.9	No Glasses			No	-	-	-0.25	0.00	-0.25	0.00	7	0	-0.375	0.000	No	23.92	23.85	3.22	3.27	607	606	3.45	3.39	16.64	16.58	42.85D@178°	43.06D@5°	44.43D@88°	44.36D@95°	-1.58D@178°	-1.3D@5°	4.95
Male	3618	1		1	1	1	1	1	1	1	1	1	-0.1875	0	No	4.8	4.9	No Glasses			No	-	-	0.25	-0.25	-0.50	-0.25	87	3	0.000	-0.375	No	24.16	24.24	3.48	3.46	527	521	3.4	3.39	16.75	16.87	43.16D@145°	42.84D@3°	43.54D@55°	43.93D@93°	-0.38D@145°	-1.09D@3°	5.05
Male	3621	1		1	1	1	2	2	1	1	5	1	-0.1875	0	No	5.0	4.7	No Glasses			No	-	-	0.12	0.00	-0.12	-0.87	14	176	0.060	-0.435	No	24.13	24.03	3.27	3.25	596	594	3.33	3.07	16.93	17.12	40.47D@169°	40.47D@3°	41.46D@79°	41.67D@93°	-0.99D@169°	-1.2D@3°	6.36
Male	3707	1		1	2	2	2	1	1	2	1	1	-0.1875	0	No	5.0	5.0	No Glasses			No	-	-	-1.25	1.00	0.00	-0.25	0	155	-1.250	0.875	No	24.24	23.47	3.36	3.27	601	614	3.63	3.61	16.65	15.98	40.82D@8°	40.95D@175°	42.3D@98°	42.71D@85°	-1.48D@8°	-1.76D@175°	5.24
Male	3715	1		1	2	2	1	1	1	1	1	1	-0.1875	0	No	5.0	5.0	No Glasses			No	-	-	-0.25	0.00	-0.25	0.00	94	0	-0.375	0.000	No	23.87	23.84	3.06	3.11	514	499	3.54	3.47	16.76	16.77	41.71D@166°	41.95D@176°	42.54D@76°	42.77D@86°	-0.83D@166°	-0.82D@176°	4.88
Female	4533	1		1	1	2	1	1	1	1	1	1	-0.1875	0	No	5.0	5.0	No Glasses			No	-	-	-0.25	0.00	0.00	-0.25	0	0	-0.250	-0.125	No	23.13	23.07	2.96	2.95	546	552	3.58	3.58	16.04	15.99	42.85D@3°	42.8D@13°	43.58D@93°	43.69D@103°	-0.73D@3°	-0.89D@13°	5.05
Female	5123	1		1	1	1	2	1	1	1	2	1	-0.1875	0	No	5.0	5.0	No Glasses			No	-	-	0.00	-0.25	-0.25	0.00	96	0	-0.125	-0.250	No	24.36	24.75	2.96	3	499	451	3.59	3.61	17.31	17.69	40.99D@177°	40.1D@16°	41.79D@87°	40.84D@106°	-0.8D@177°	-0.74D@16°	5
Male	5301	1		1	1	2	1	1	1	2	1	1	-0.1875	0	No	5.0	5.0	No Glasses			No	-	-	-0.25	0.00	0.00	-0.25	0	166	-0.250	-0.125	No	24.97	24.73	3.19	3.14	553	563	3.26	3.48	17.97	17.55	40.22D@162°	40.24D@8°	41.02D@72°	41.21D@98°	-0.8D@162°	-0.97D@8°	5.06
Female	5519	1		1	1	1	2	1	1	2	2	1	-0.1875	0	No	4.9	5.0	No Glasses			No	-	-	0.00	0.00	-0.50	-0.25	144	154	-0.250	-0.125	No	23.19	23.2	2.79	3.02	588	578	3.57	3.37	16.24	16.23	41.92D@170°	42.03D@175°	43.47D@80°	43.54D@85°	-1.55D@170°	-1.51D@175°	5.33
Female	5521	1		1	1	1	1	1	1	1	1	1	-0.1875	0	No	5.0	4.9	No Glasses			No	-	-	0.75	0.00	-1.25	-1.00	166	154	0.125	-0.500	No	22.43	22.67	2.87	2.89	532	545	3.64	3.62	15.39	15.62	44.58D@171°	44.21D@1°	45.06D@81°	45.53D@91°	-0.48D@171°	-1.32D@1°	6.04
Male	3111	1		1	1	1	1	1	1	1	1	1	-0.2125	0	No	4.9	4.9	No Glasses			No	-	-	-0.12	-0.12	-0.12	-0.25	134	36	-0.180	-0.245	No	23.53	23.35	3.17	3.11	543	531	3.59	3.67	16.23	16.05	42.93D@162°	43.17D@14°	44.02D@72°	44.1D@104°	-1.09D@162°	-0.93D@14°	6.45
Male	3710	1		1	1	1	1	1	1	1	1	1	-0.215	0	No	4.9	4.9	No Glasses			No	-	-	-0.12	0.00	-0.12	-0.50	31	3	-0.180	-0.250	No	23.35	23.44	3.24	3.22	555	556	3.51	3.49	16.05	16.17	43.42D@1°	43.01D@7°	44.68D@91°	45.07D@97°	-1.26D@1°	-2.06D@7°	5.52
Male	2411	1		1	1	1	1	1	1	1	1	1	-0.2175	0	No	5.0	5.0	No Glasses			No	-	-	0.25	0.00	-0.87	-0.50	162	11	-0.185	-0.250	No	23.6	23.49	2.94	2.67	550	555	3.66	4.04	16.45	16.22	42.08D@6°	-1.0D@-1°	43.8D@96°	-1.0D@-1°	-1.72D@6°	nullD@-1°	4.29
Male	3745	1		1	1	1	1	1	1	1	1	1	-0.245	0	No	5.0	4.9	No Glasses			No	-	-	-0.37	0.00	-0.12	-0.12	74	120	-0.430	-0.060	No	24.99	25.02	3.33	3.34	564	557	3.34	3.37	17.75	17.76	40.97D@157°	40.81D@17°	41.8D@67°	41.44D@107°	-0.83D@157°	-0.63D@17°	4.71
Male	2302	1		1	1	1	1	1	1	1	1	1	-0.2475	0	No	5.0	5.0	No Glasses			No	-	-	0.25	0.00	-1.12	-0.37	110	26	-0.310	-0.185	No	24.94	24.57	3.32	3.32	546	559	3.65	3.67	17.43	17.02	40.22D@127°	-1.0D@-1°	40.91D@37°	-1.0D@-1°	-0.69D@127°	nullD@-1°	6.93
Male	2513	1		1	2	1	1	1	1	1	1	1	-0.2475	0	No	4.8	5.0	No Glasses			No	-	-	-0.12	0.00	-0.50	-0.25	31	107	-0.370	-0.125	No	24.03	24.07	3.12	3.12	569	559	3.41	3.42	16.93	16.97	42.88D@170°	42.74D@6°	43.85D@80°	43.76D@96°	-0.97D@170°	-1.02D@6°	5.55
Female	1524	2	1	1	1	2	1	1	1	1	1	1	-0.25	0	Yes	4.9	4.9	No Glasses			No	-	-	0.25	-0.50	-0.25	-0.25	142	26	0.125	-0.625	No	22.32	22.38	2.15	2.28	511	509	4.18	3.98	15.48	15.61	40.72D@179°	40.81D@5°	42.23D@89°	42.61D@95°	-1.51D@179°	-1.8D@5°	4.07
Female	1828	2	1	1	1	1	1	1	1	1	1	1	-0.25	0	Yes	4.8	4.7	No Glasses			No	-	-	-0.25	0.50	-1.00	-0.50	83	172	-0.750	0.250	No	21.67	21.77	2.59	2.61	596	596	3.72	3.74	14.76	14.82	44.8D@175°	44.36D@14°	46.56D@85°	46.04D@104°	-1.76D@175°	-1.68D@14°	4.79
Male	2309	2	1	1	1	2	2	1	1	1	1	1	-0.25	0	Yes	5.0	4.8	No Glasses			No	-	-	0.50	-0.50	-0.50	-0.50	6	85	0.250	-0.750	No	23.39	-1	3.16	-1	567	-1	3.42	-1	16.24	-1	42.78D@177°	42.83D@6°	43.65D@87°	43.64D@96°	-0.87D@177°	-0.81D@6°	5.72
Female	2539	2	1	1	1	2	1	1	1	1	1	1	-0.25	0	Yes	4.5	5.0	No Glasses			No	-	-	-0.50	0.75	-0.50	-1.00	145	179	-0.750	0.250	No	23.78	23.54	3.07	3.23	517	512	3.3	3.16	16.89	16.64	42.62D@167°	42.57D@0°	44.17D@77°	43.87D@90°	-1.55D@167°	-1.3D@0°	4.13
Female	1338	1		1	1	2	1	1	1	1	2	2	-0.25	0	No	4.9	4.9	No Glasses			No	-	-	0.00	-0.25	-0.25	-0.25	26	169	-0.125	-0.375	No	23.01	23.12	3.19	3.22	550	551	3.32	3.31	15.95	16.04	43.06D@172°	-1.0D@-1°	44.38D@82°	-1.0D@-1°	-1.32D@172°	nullD@-1°	3.78
Female	1640	1		1	1	2	1	1	1	1	2	2	-0.25	0	No	4.8	4.9	No Glasses			No	-	-	0.00	-0.25	-0.50	0.00	97	0	-0.250	-0.250	No	24.14	23.93	2.86	2.85	560	566	3.6	3.6	17.12	16.91	42.76D@146°	42.79D@18°	43.45D@56°	43.73D@108°	-0.69D@146°	-0.94D@18°	3.77
Male	3319	1		1	1	1	1	1	1	1	1	2	-0.25	0	No	5.0	5.0	No Glasses			No	-	-	0.25	0.00	-0.75	-0.75	179	164	-0.125	-0.375	No	23.58	23.66	3.07	3.13	476	488	3.38	3.36	16.66	16.68	41.52D@5°	41.73D@5°	43.05D@95°	43.41D@95°	-1.53D@5°	-1.68D@5°	5.26
Male	1102	1		1	2	1	1	1	1	1	1	1	-0.25	0	No	5.0	4.9	No Glasses			No	-	-	0.00	0.00	-0.25	-0.75	174	132	-0.125	-0.375	No	23.47	23.51	3.15	3.17	504	494	3.47	3.47	16.35	16.37	43.37D@174°	43.39D@1°	44.73D@84°	44.53D@91°	-1.36D@174°	-1.14D@1°	4.98
Male	1113	1		1	1	1	1	1	1	2	1	1	-0.25	0	No	5.0	5.0	No Glasses			No	-	-	0.00	0.00	-0.50	-0.50	22	142	-0.250	-0.250	No	22.54	22.44	3.08	3.02	454	454	3.71	3.83	15.29	15.15	43.28D@6°	-1.0D@-1°	44.47D@96°	-1.0D@-1°	-1.19D@6°	nullD@-1°	4.48
Female	1328	1		1	1	1	1	2	2	1	1	1	-0.25	0	No	5.0	5.0	No Glasses			No	-	-	0.00	0.00	-0.50	-0.50	21	50	-0.250	-0.250	No	22.78	22.89	3	3.01	580	576	3.85	3.83	15.34	15.48	42.8D@4°	42.72D@174°	43.69D@94°	44.13D@84°	-0.89D@4°	-1.41D@174°	4.74
Male	1414	1		1	1	2	1	1	1	1	1	1	-0.25	0	No	5.0	5.0	No Glasses			No	-	-	0.00	0.00	-0.25	-0.75	179	170	-0.125	-0.375	No	23.24	23.22	3.37	3.34	528	525	3.65	3.68	15.69	15.68	43.03D@10°	42.89D@177°	43.77D@100°	43.78D@87°	-0.74D@10°	-0.89D@177°	5.64
Male	1417	1		1	1	2	2	1	1	1	1	1	-0.25	0	No	5.0	5.0	No Glasses			No	-	-	0.25	-0.25	-0.50	-0.50	1	146	0.000	-0.500	No	23.58	23.41	3.42	2.97	502	499	3.44	4	16.22	15.94	42.52D@3°	-1.0D@-1°	43.88D@93°	-1.0D@-1°	-1.36D@3°	nullD@-1°	4.13
Female	1429	1		1	1	1	2	1	1	2	1	1	-0.25	0	No	5.0	5.0	No Glasses			No	-	-	-0.25	-0.25	0.00	0.00	0	0	-0.250	-0.250	No	22.73	22.8	3.2	3.19	600	600	3.49	3.51	15.44	15.5	44.6D@169°	-1.0D@-1°	45.74D@79°	-1.0D@-1°	-1.14D@169°	nullD@-1°	4.69
Male	1509	1		1	1	1	1	1	1	1	1	1	-0.25	0	No	4.8	4.9	No Glasses			No	-	-	-0.25	0.25	-0.25	-0.75	143	5	-0.375	-0.125	No	22.73	22.78	3.25	3.26	550	557	3.4	3.41	15.53	15.56	45.84D@124°	44.99D@178°	46.11D@34°	46.16D@88°	-0.27D@124°	-1.17D@178°	3.96
Male	1512	1		1	1	1	2	1	1	1	2	1	-0.25	0	No	5.0	5.0	No Glasses			No	-	-	0.00	0.00	-0.75	-0.25	51	151	-0.375	-0.125	No	22.17	22.11	2.39	2.46	577	568	3.84	3.78	15.36	15.3	43.81D@155°	44.05D@166°	44.34D@65°	44.73D@76°	-0.53D@155°	-0.68D@166°	5.78
Female	1537	1		1	1	1	2	2	1	1	1	1	-0.25	0	No	4.9	4.8	No Glasses			No	-	-	0.00	0.00	-0.50	-0.50	179	175	-0.250	-0.250	No	23.2	23.24	3.48	3.53	524	519	3.6	3.57	15.6	15.63	-1.0D@-1°	44.01D@179°	-1.0D@-1°	45.11D@89°	nullD@-1°	-1.1D@179°	1
Female	1736	1		1	1	1	1	1	2	1	1	1	-0.25	0	No	4.9	4.9	No Glasses			No	-	-	0.25	0.25	-1.00	-1.00	1	178	-0.250	-0.250	No	21.92	21.97	2.91	2.97	508	523	3.73	3.63	14.77	14.85	43.55D@166°	43.64D@12°	45.34D@76°	44.51D@102°	-1.79D@166°	-0.87D@12°	4.96
Male	1802	1		1	2	1	2	1	2	1	3	1	-0.25	0	No	5.0	5.0	No Glasses			No	-	-	-0.25	0.00	-0.50	0.00	178	0	-0.500	0.000	No	23.07	23.15	3.19	3.21	569	569	3.67	3.7	15.64	15.67	43.66D@166°	43.18D@10°	44.08D@76°	44.07D@100°	-0.42D@166°	-0.89D@10°	4.28
Male	1816	1		1	1	1	1	1	2	1	1	1	-0.25	0	No	4.9	4.9	No Glasses			No	-	-	0.00	0.00	-0.50	-0.50	170	151	-0.250	-0.250	No	23.84	23.93	3.1	3.25	581	566	3.65	3.52	16.51	16.6	41.98D@161°	41.53D@166°	42.62D@71°	42.12D@76°	-0.64D@161°	-0.59D@166°	5.71
Female	1829	1		1	2	1	2	1	1	1	1	1	-0.25	0	No	5.0	5.0	No Glasses			No	-	-	0.00	0.25	-1.25	-0.25	157	155	-0.625	0.125	No	23.24	23.27	2.83	2.77	563	559	3.6	3.66	16.24	16.28	43.3D@169°	-1.0D@-1°	44.16D@79°	-1.0D@-1°	-0.86D@169°	nullD@-1°	5.14
Male	2206	1		1	2	2	1	1	1	1	1	1	-0.25	0	No	5.0	5.0	No Glasses			No	-	-	0.00	0.00	-0.50	-0.50	151	163	-0.250	-0.250	No	23.35	23.28	3.01	3.03	519	517	3.7	3.61	16.12	16.13	41.9D@15°	41.92D@171°	42.33D@105°	42.58D@81°	-0.43D@15°	-0.66D@171°	6.3
Female	2529	1		1	2	2	1	1	1	1	1	1	-0.25	0	No	5.0	4.9	No Glasses			No	-	-	0.00	0.00	-0.50	-0.50	175	173	-0.250	-0.250	No	23.29	23.15	3.19	3.21	567	573	3.35	3.32	16.18	16.05	43.59D@172°	-1.0D@-1°	44.7D@82°	-1.0D@-1°	-1.11D@172°	nullD@-1°	5.99
Male	2709	1		1	1	1	1	1	1	1	1	1	-0.25	0	No	4.8	4.7	No Glasses			No	-	-	-0.25	0.50	-0.50	-1.00	163	141	-0.500	0.000	No	24.98	25.07	3.55	3.49	586	588	3.43	3.51	17.41	17.48	40.79D@169°	39.79D@12°	41.35D@79°	41.1D@102°	-0.56D@169°	-1.31D@12°	5.02
Female	2732	1		1	1	1	2	1	1	1	1	1	-0.25	0	No	4.9	5.0	No Glasses			No	-	-	0.00	-0.25	-0.25	-0.25	101	165	-0.125	-0.375	No	22.31	22.38	2.55	2.6	574	570	3.69	3.62	15.5	15.59	43.72D@17°	43.44D@117°	44.11D@107°	44.08D@27°	-0.39D@17°	-0.64D@117°	5.68
Female	2734	1		1	1	1	1	1	1	1	2	1	-0.25	0	No	4.9	4.8	No Glasses			No	-	-	0.00	0.50	-0.75	-1.25	21	168	-0.375	-0.125	No	22.08	22.08	2.43	2.45	611	603	3.93	3.91	15.11	15.12	42.79D@5°	42.83D@177°	43.85D@95°	44.06D@87°	-1.06D@5°	-1.23D@177°	4.3
Female	2735	1		1	2	2	2	1	1	1	1	1	-0.25	0	No	5.0	4.8	No Glasses			No	-	-	0.00	0.00	-0.25	-0.75	171	9	-0.125	-0.375	No	23.41	23.22	3.1	3.05	571	585	3.41	3.42	16.33	16.16	43.72D@170°	44.05D@2°	45.22D@80°	45.82D@92°	-1.5D@170°	-1.77D@2°	5.26
Female	2741	1		1	1	1	1	1	1	1	1	1	-0.25	0	No	4.9	4.9	No Glasses			No	-	-	0.00	0.00	-0.25	-0.75	166	1	-0.125	-0.375	No	24.02	23.83	3.02	2.69	534	544	3.9	4.28	16.57	16.31	41.22D@170°	41.05D@8°	42.24D@80°	42.52D@98°	-1.02D@170°	-1.47D@8°	6.39
Male	3115	1		1	1	1	1	1	1	1	1	1	-0.25	0	No	4.9	5.0	No Glasses			No	-	-	-0.25	0.25	-0.50	-0.50	165	175	-0.500	0.000	No	23.99	23.89	3.36	3.38	550	544	3.19	3.2	16.9	16.76	43.34D@11°	43.48D@3°	45.12D@101°	44.9D@93°	-1.78D@11°	-1.42D@3°	4.98
Female	3225	1		1	1	1	1	1	1	1	1	1	-0.25	0	No	4.9	5.0	No Glasses			No	-	-	0.00	0.50	-1.00	-1.00	118	149	-0.500	0.000	No	24.36	24.19	2.68	2.68	525	518	3.64	3.7	17.51	17.3	40.34D@175°	40.11D@175°	40.84D@85°	40.93D@85°	-0.5D@175°	-0.82D@175°	4.86
Female	3245	1		1	1	2	2	1	1	2	1	1	-0.25	0	No	5.0	5.0	No Glasses			No	-	-	0.00	0.00	-0.50	-0.50	178	147	-0.250	-0.250	No	22.75	22.7	3.07	3.09	545	549	3.67	3.63	15.47	15.44	45.02D@21°	44.82D@0°	45.42D@111°	44.88D@90°	-0.4D@21°	-0.06D@0°	6.31
Male	3518	1		1	1	2	1	1	1	1	1	1	-0.25	0	No	5.0	5.0	No Glasses			No	-	-	-0.25	0.25	-0.25	-0.75	28	9	-0.375	-0.125	No	23.82	23.81	3.43	3.47	539	533	3.36	3.35	16.49	16.45	41.78D@3°	42.05D@4°	42.97D@93°	43.3D@94°	-1.19D@3°	-1.25D@4°	4.35
Female	3737	1		1	1	2	1	1	1	1	2	1	-0.25	0	No	5.0	4.9	No Glasses			No	-	-	0.25	0.00	-1.25	-0.25	159	35	-0.375	-0.125	No	23.08	23.46	3.49	3.45	600	586	3.52	3.47	15.47	15.96	43.58D@166°	43.55D@16°	44.97D@76°	44.43D@106°	-1.39D@166°	-0.88D@16°	6.49
Male	4105	1		1	1	1	1	1	1	1	1	1	-0.25	0	No	5.0	5.0	No Glasses			No	-	-	-0.50	0.25	0.00	-0.50	0	16	-0.500	0.000	No	23.83	23.78	3.11	3.06	496	506	3.43	3.47	16.8	16.73	42.87D@173°	42.59D@0°	43.51D@83°	44.0D@90°	-0.64D@173°	-1.41D@0°	4.04
Male	4214	1		1	1	2	1	1	1	1	1	1	-0.25	0	No	5.0	5.0	No Glasses			No	-	-	0.00	0.00	-0.75	-0.25	164	127	-0.375	-0.125	No	23.19	23.33	3.63	4.48	578	578	3.29	2.49	15.69	15.79	44.56D@173°	44.14D@4°	46.11D@83°	45.87D@94°	-1.55D@173°	-1.73D@4°	4.86
Female	4230	1		1	1	2	1	1	1	1	1	1	-0.25	0	No	5.0	4.9	No Glasses			No	-	-	0.00	0.00	-0.50	-0.50	4	159	-0.250	-0.250	No	23.81	23.57	2.94	2.9	582	581	3.54	3.55	16.75	16.54	41.71D@162°	41.79D@175°	42.23D@72°	42.7D@85°	-0.52D@162°	-0.91D@175°	5.85
Male	4402	1		1	1	1	1	1	1	1	1	1	-0.25	0	No	4.9	4.7	No Glasses			No	-	-	0.00	0.00	-0.25	-0.75	161	176	-0.125	-0.375	No	23.96	23.94	3.34	3.34	575	570	3.29	3.3	16.75	16.74	42.5D@12°	42.77D@25°	42.9D@102°	44.25D@115°	-0.4D@12°	-1.48D@25°	4.88
Female	4432	1		1	1	2	1	2	2	1	1	1	-0.25	0	No	4.9	4.9	No Glasses			No	-	-	0.00	0.00	-0.25	-0.75	177	167	-0.125	-0.375	No	23.35	23.15	2.53	2.46	521	517	3.61	3.73	16.69	16.44	40.41D@1°	40.29D@174°	42.1D@91°	41.83D@84°	-1.69D@1°	-1.54D@174°	5.46
Male	4604	1		1	1	2	2	1	1	1	1	1	-0.25	0	No	5.0	5.0	No Glasses			No	-	-	0.00	0.00	-1.00	0.00	161	0	-0.500	0.000	No	24.62	24.72	3.54	3.52	583	586	3.3	3.28	17.2	17.33	41.5D@11°	41.55D@165°	42.6D@101°	42.41D@75°	-1.1D@11°	-0.86D@165°	5.45
Male	4608	1		1	1	1	1	1	1	1	2	1	-0.25	0	No	4.8	4.8	No Glasses			No	-	-	0.25	0.50	-1.50	-1.00	152	174	-0.500	0.000	No	25.7	25.71	2.9	3.28	583	590	3.65	3.19	18.57	18.64	38.71D@168°	38.85D@5°	39.13D@78°	40.59D@95°	-0.42D@168°	-1.74D@5°	4.93
Female	5234	1		1	1	2	1	2	2	1	1	1	-0.25	0	No	5.0	5.0	No Glasses			No	-	-	0.25	-0.25	-0.50	-0.50	9	157	0.000	-0.500	No	22.9	23.66	3.02	3.07	505	504	3.44	3.46	15.94	16.63	43.92D@173°	42.9D@177°	46.07D@83°	44.39D@87°	-2.15D@173°	-1.49D@177°	5.42
Male	1708	1		1	1	1	2	1	1	2	1	1	-0.25	0	No	4.5	4.4	Glasses	4.9	4.9	No	-	-	0.00	0.00	-0.50	-0.50	70	159	-0.250	-0.250	No	24.7	24.83	3.34	2.58	599	580	3.21	3	17.54	18.67	42.47D@7°	42.6D@176°	44.19D@97°	43.69D@86°	-1.72D@7°	-1.09D@176°	4.88
Female	2430	1		1	1	1	1	1	1	1	1	1	-0.25	0	No	4.8	4.6	Glasses	4.9	4.8	No	-	-	1.00	1.00	-3.00	-2.00	1	3	-0.500	0.000	No	23.13	23	3.49	3.54	574	564	3.4	3.39	15.66	15.51	43.62D@0°	43.49D@2°	46.56D@90°	46.47D@92°	-2.94D@0°	-2.98D@2°	5.86
Female	4420	1		1	1	1	1	2	1	1	1	1	-0.275	0	No	5.0	5.0	No Glasses			No	-	-	-0.12	-0.37	0.00	-0.12	0	29	-0.120	-0.430	No	23.75	23.54	2.9	2.71	521	517	3.41	3.69	16.93	16.62	42.46D@173°	42.46D@5°	43.64D@83°	43.6D@95°	-1.18D@173°	-1.14D@5°	5.15
Female	3335	1		1	1	2	1	1	1	1	1	1	-0.28	0	No	5.0	5.0	No Glasses			No	-	-	0.37	-0.12	-1.25	-0.37	100	135	-0.255	-0.305	No	25.04	25	3.04	2.94	596	593	3.65	3.72	17.76	17.75	39.79D@166°	-1.0D@-1°	40.87D@76°	-1.0D@-1°	-1.08D@166°	nullD@-1°	5.46
Female	5228	1		1	1	1	1	1	1	1	1	1	-0.28	0	No	4.9	4.9	No Glasses			No	-	-	-0.37	0.12	-0.12	-0.50	104	157	-0.430	-0.130	No	24.06	23.81	3.12	3.11	580	567	3.42	3.45	16.94	16.68	42.15D@175°	-1.0D@-1°	42.36D@85°	-1.0D@-1°	-0.21D@175°	nullD@-1°	5.91
Male	2616	2	1	1	1	1	2	1	1	1	1	1	-0.2825	0	Yes	4.9	4.9	No Glasses			No	-	-	0.50	0.12	-0.75	-1.62	7	0	0.125	-0.690	No	22.96	23.06	3.06	3.12	519	511	3.72	3.73	15.66	15.7	43.36D@2°	43.48D@172°	44.84D@92°	45.28D@82°	-1.48D@2°	-1.8D@172°	3.9
Male	1912	1		1	1	2	1	1	1	1	1	1	-0.2825	0	No	5.0	4.9	No Glasses			No	-	-	0.12	0.00	-0.75	-0.62	0	39	-0.255	-0.310	No	23.14	23.11	3.18	2.94	567	556	3.76	2.48	15.64	17.13	43.31D@166°	43.58D@12°	44.5D@76°	44.69D@102°	-1.19D@166°	-1.11D@12°	4.34
Male	2205	1		1	2	2	1	1	1	1	1	1	-0.2825	0	No	5.0	5.0	No Glasses			No	-	-	-0.50	0.37	-0.25	-0.62	155	13	-0.625	0.060	No	23.44	23.38	3.05	2.99	538	531	3.59	3.67	16.26	16.19	42.24D@133°	42.27D@10°	44.43D@43°	43.16D@100°	-2.19D@133°	-0.89D@10°	4.6
Male	3614	1		1	1	1	2	1	1	2	1	1	-0.2825	0	No	5.0	5.0	No Glasses			No	-	-	0.00	0.12	-0.50	-0.87	14	6	-0.250	-0.315	No	22.82	22.81	2.67	2.64	513	507	3.6	3.64	16.03	16.02	41.97D@6°	41.99D@178°	43.48D@96°	43.66D@88°	-1.51D@6°	-1.67D@178°	4.84
Male	4102	1		1	1	1	1	1	1	1	1	1	-0.3075	0	No	5.0	5.0	No Glasses			No	-	-	0.00	-0.12	-0.62	-0.37	22	12	-0.310	-0.305	No	24.15	24.12	3.2	3.16	529	530	3.53	3.58	16.89	16.85	41.94D@170°	42.06D@179°	43.12D@80°	43.16D@89°	-1.18D@170°	-1.1D@179°	4.24
Female	3731	2	1	1	1	2	1	1	1	1	1	1	-0.31	0	Yes	5.0	4.1	No Glasses			No	-	-	0.75	-0.75	-0.62	-0.62	13	8	0.440	-1.060	No	23.61	24.29	3.58	3.56	547	551	3.34	3.35	16.14	16.83	43.7D@170°	43.85D@14°	45.06D@80°	44.92D@104°	-1.36D@170°	-1.07D@14°	5.03
Female	2436	2	1	1	1	2	1	1	1	1	1	2	-0.3125	0	Yes	4.9	4.9	No Glasses			No	-	-	-0.25	0.50	-0.75	-1.00	161	177	-0.625	0.000	No	23.04	23	3.25	3.21	603	602	3.54	3.58	15.65	15.6	44.79D@176°	44.06D@4°	46.23D@86°	46.11D@94°	-1.44D@176°	-2.05D@4°	4.72
Female	1540	2	1	1	2	2	2	2	2	1	1	1	-0.3125	0	Yes	4.9	4.9	No Glasses			No	-	-	-0.50	0.25	-0.25	-0.50	155	175	-0.625	0.000	No	23.35	23.28	2.63	2.75	592	598	4.19	3.83	15.94	16.1	41.91D@170°	41.84D@4°	43.3D@80°	42.76D@94°	-1.39D@170°	-0.92D@4°	3.82
Male	3213	2	1	1	1	2	2	1	1	1	1	1	-0.3125	0	Yes	5.0	4.6	No Glasses			No	-	-	0.37	-0.37	-0.25	-1.00	6	1	0.245	-0.870	No	25.27	24.9	3.16	3.16	561	561	3.33	3.33	18.22	17.85	39.55D@176°	41.1D@3°	40.19D@86°	41.94D@93°	-0.64D@176°	-0.84D@3°	5.7
Male	3416	2	1	1	2	2	2	1	1	2	4	1	-0.3125	0	Yes	4.7	4.6	No Glasses			No	-	-	0.00	0.00	-1.25	0.00	16	0	-0.625	0.000	No	23.21	23.2	2.98	2.99	578	559	3.55	3.54	16.1	16.1	42.58D@1°	42.46D@174°	45.43D@91°	45.91D@84°	-2.85D@1°	-3.45D@174°	5.05
Female	1139	1		1	1	1	1	1	1	1	1	2	-0.3125	0	No	5.0	5.0	No Glasses			No	-	-	0.00	0.00	-0.75	-0.50	134	175	-0.375	-0.250	No	22.96	22.83	2.82	2.88	612	563	3.76	3.91	15.76	15.48	-1.0D@-1°	41.87D@23°	-1.0D@-1°	43.26D@113°	nullD@-1°	-1.39D@23°	1
Male	1216	1		1	1	1	1	1	1	1	2	2	-0.3125	0	No	5.0	5.0	No Glasses			No	-	-	-0.50	0.75	-1.00	-0.75	153	156	-1.000	0.375	No	23.19	23.27	2.89	2.95	582	575	3.81	3.79	15.91	15.95	41.99D@174°	41.88D@7°	43.42D@84°	42.95D@97°	-1.43D@174°	-1.07D@7°	5.27
Female	2128	1		1	1	2	2	2	2	1	1	2	-0.3125	0	No	4.8	4.9	No Glasses			No	-	-	0.00	0.00	-0.75	-0.50	155	19	-0.375	-0.250	No	22.63	22.66	3.07	3.17	566	574	3.84	3.61	15.15	15.31	44.34D@154°	44.55D@21°	45.85D@64°	45.9D@111°	-1.51D@154°	-1.35D@21°	5.52
Female	1237	1		1	1	1	1	1	1	1	1	1	-0.3125	0	No	4.9	4.9	No Glasses			No	-	-	-0.25	-0.25	-0.25	0.00	90	0	-0.375	-0.250	No	23.12	23.15	2.84	3.01	568	570	3.86	3.65	15.85	15.92	41.84D@168°	41.71D@10°	42.79D@78°	42.86D@100°	-0.95D@168°	-1.15D@10°	4.67
Female	1727	1		1	1	1	2	1	1	1	1	1	-0.3125	0	No	5.0	4.9	No Glasses			No	-	-	0.00	-0.25	-0.50	-0.25	106	172	-0.250	-0.375	No	22.39	22.24	3.1	3.1	540	525	3.64	3.67	15.11	14.95	44.38D@160°	-1.0D@-1°	45.13D@70°	-1.0D@-1°	-0.75D@160°	nullD@-1°	4.21
Male	1819	1		1	1	1	1	1	1	1	4	1	-0.3125	0	No	5.0	5.0	No Glasses			No	-	-	0.00	0.00	-0.50	-0.75	179	153	-0.250	-0.375	No	24.31	24.44	3.13	3.14	535	524	3.38	3.4	17.26	17.38	40.88D@13°	40.5D@174°	41.7D@103°	41.61D@84°	-0.82D@13°	-1.11D@174°	6.17
Female	1930	1		1	1	1	1	1	1	1	1	1	-0.3125	0	No	4.9	5.0	No Glasses			No	-	-	0.00	0.00	-0.50	-0.75	125	82	-0.250	-0.375	No	23.04	22.99	3.4	3.39	565	568	3.38	3.38	15.69	15.65	45.28D@170°	45.35D@159°	46.14D@80°	45.66D@69°	-0.86D@170°	-0.31D@159°	5.69
Female	1937	1		1	1	2	2	1	2	2	1	1	-0.3125	0	No	5.0	4.9	No Glasses			No	-	-	0.00	0.00	-0.50	-0.75	176	11	-0.250	-0.375	No	23.23	23.25	3.22	3.19	534	533	3.71	3.71	15.76	15.82	42.77D@173°	42.74D@10°	44.41D@83°	44.11D@100°	-1.64D@173°	-1.37D@10°	6.42
Female	1943	1		1	1	2	1	1	1	1	2	1	-0.3125	0	No	5.0	4.9	No Glasses			No	-	-	0.00	0.00	-0.75	-0.50	171	169	-0.375	-0.250	No	22.99	23.04	2.93	2.91	520	522	3.7	3.68	15.84	15.93	42.11D@177°	42.27D@11°	43.25D@87°	43.34D@101°	-1.14D@177°	-1.07D@11°	6.51
Male	2208	1		1	1	1	2	1	1	2	1	1	-0.3125	0	No	4.9	4.9	No Glasses			No	-	-	0.25	0.25	-1.00	-1.25	173	139	-0.250	-0.375	No	24.3	24.06	2.5	3.44	515	517	4.59	3.66	16.7	16.45	42.53D@166°	42.91D@179°	43.85D@76°	44.24D@89°	-1.32D@166°	-1.33D@179°	4.55
Female	2328	1		1	1	1	1	1	1	2	1	1	-0.3125	0	No	5.0	5.0	No Glasses			No	-	-	0.00	-0.25	-0.50	-0.25	11	1	-0.250	-0.375	No	22.95	23.12	3.06	3.08	498	454	3.5	3.4	15.89	16.19	33.36D@75°	43.27D@11°	42.89D@165°	43.81D@101°	-9.53D@75°	-0.54D@11°	4.25
Female	2330	1		1	1	1	1	1	1	2	1	1	-0.3125	0	No	4.9	5.0	No Glasses			No	-	-	0.00	0.00	-0.50	-0.75	179	161	-0.250	-0.375	No	22.01	22.04	3.2	3.18	513	515	3.71	3.72	14.59	14.62	45.04D@4°	45.29D@172°	46.24D@94°	46.86D@82°	-1.2D@4°	-1.57D@172°	3.69
Female	2333	1		1	1	1	1	1	1	1	1	1	-0.3125	0	No	5.0	4.9	No Glasses			No	-	-	0.00	0.00	-0.50	-0.75	4	11	-0.250	-0.375	No	23.4	23.61	3.07	3.18	539	527	3.42	3.38	16.37	16.52	44.46D@173°	43.75D@15°	45.93D@83°	45.62D@105°	-1.47D@173°	-1.87D@15°	5.91
Female	2435	1		1	1	1	2	1	1	1	1	1	-0.3125	0	No	4.9	4.8	No Glasses			No	-	-	0.00	0.00	-0.75	-0.50	110	106	-0.375	-0.250	No	23.77	23.8	3.59	3.53	497	502	3.32	3.37	16.36	16.4	42.52D@163°	42.76D@4°	43.46D@73°	43.88D@94°	-0.94D@163°	-1.12D@4°	5.44
Male	2515	1		1	1	1	2	1	1	1	1	1	-0.3125	0	No	5.0	5.0	No Glasses			No	-	-	-0.25	0.00	-0.25	-0.50	166	9	-0.375	-0.250	No	23.45	23.42	3.31	3.13	563	547	3.5	3.14	16.08	16.6	42.04D@165°	42.63D@15°	43.28D@75°	43.45D@105°	-1.24D@165°	-0.82D@15°	4.73
Female	2530	1		1	1	2	2	1	2	1	1	1	-0.3125	0	No	5.0	5.0	No Glasses			No	-	-	-0.50	0.00	-0.25	0.00	134	0	-0.625	0.000	No	23.18	22.9	3.12	3.08	546	549	3.48	3.52	16.03	15.75	44.14D@2°	44.12D@3°	45.5D@92°	45.51D@93°	-1.36D@2°	-1.39D@3°	4.84
Male	2618	1		1	1	2	2	1	1	1	1	1	-0.3125	0	No	4.9	5.0	No Glasses			No	-	-	-0.25	0.00	-0.50	-0.25	0	171	-0.500	-0.125	No	23.53	23.38	3.33	3.27	489	493	3.31	3.32	16.4	16.3	43.42D@178°	43.21D@0°	44.76D@88°	44.35D@90°	-1.34D@178°	-1.14D@0°	4.67
Female	2624	1		1	2	2	2	1	1	1	1	1	-0.3125	0	No	4.9	4.9	No Glasses			No	-	-	0.00	0.25	-0.50	-1.25	153	152	-0.250	-0.375	No	23.47	23.57	3.21	3.49	578	566	3.73	3.35	15.95	16.16	43.77D@178°	43.76D@5°	44.73D@88°	44.88D@95°	-0.96D@178°	-1.12D@5°	4.81
Female	3129	1		1	1	2	1	1	1	1	1	1	-0.3125	0	No	5.0	4.9	No Glasses			No	-	-	0.00	0.25	-1.25	-0.50	144	154	-0.625	0.000	No	22.8	22.81	2.88	2.88	543	546	3.64	3.62	15.74	15.76	-1.0D@-1°	42.43D@175°	-1.0D@-1°	44.02D@85°	nullD@-1°	-1.59D@175°	1
Male	3303	1		1	1	1	2	1	1	1	1	1	-0.3125	0	No	4.9	4.9	No Glasses			No	-	-	0.00	0.25	-0.75	-1.00	164	3	-0.375	-0.250	No	23.9	23.8	3.35	3.32	515	511	3.49	3.57	16.54	16.41	42.77D@166°	42.34D@6°	43.54D@76°	43.93D@96°	-0.77D@166°	-1.59D@6°	4.89
Male	3512	1		1	1	1	1	1	1	1	1	1	-0.3125	0	No	5.0	4.9	No Glasses			No	-	-	0.00	-0.50	-0.25	0.00	53	0	-0.125	-0.500	No	24.21	24.6	3	3.06	588	557	3.45	3.42	17.17	17.56	40.94D@176°	40.91D@10°	41.84D@86°	41.52D@100°	-0.9D@176°	-0.61D@10°	6.09
Male	3513	1		1	2	2	2	1	1	1	1	1	-0.3125	0	No	5.0	4.9	No Glasses			No	-	-	-0.25	-0.25	0.00	-0.25	0	158	-0.250	-0.375	No	24.47	24.47	3.03	3	519	527	3.79	3.81	17.13	17.13	40.07D@17°	40.17D@177°	40.87D@107°	41.03D@87°	-0.8D@17°	-0.86D@177°	6.03
Female	3639	1		1	1	1	2	1	1	1	1	1	-0.3125	0	No	5.0	5.0	No Glasses			No	-	-	0.00	0.00	-0.50	-0.75	165	3	-0.250	-0.375	No	23.41	23.45	2.79	2.82	484	480	3.36	3.42	16.77	16.73	42.42D@176°	42.07D@4°	43.97D@86°	43.79D@94°	-1.55D@176°	-1.72D@4°	4.62
Male	3714	1		1	1	2	1	2	2	1	1	1	-0.3125	0	No	4.9	4.9	No Glasses			No	-	-	0.00	0.37	-0.87	-1.12	170	27	-0.435	-0.190	No	22.29	22.2	2.96	2.95	528	539	3.24	3.24	15.56	15.48	46.13D@176°	45.86D@1°	47.62D@86°	47.28D@91°	-1.49D@176°	-1.42D@1°	6.25
Female	3732	1		1	1	2	2	1	1	1	1	1	-0.3125	0	No	4.9	5.0	No Glasses			No	-	-	0.00	-0.25	-0.50	-0.25	14	11	-0.250	-0.375	No	24.47	24.58	3.42	3.35	492	493	3.39	3.4	17.17	17.34	41.51D@173°	41.46D@6°	43.13D@83°	42.91D@96°	-1.62D@173°	-1.45D@6°	5.41
Male	4407	1		1	1	1	1	1	1	1	1	1	-0.3125	0	No	5.0	5.0	No Glasses			No	-	-	-0.25	0.00	0.00	-0.75	0	176	-0.250	-0.375	No	23.71	23.84	2.99	2.98	547	553	3.36	3.38	16.81	16.94	43.29D@177°	43.09D@4°	44.38D@87°	44.68D@94°	-1.09D@177°	-1.59D@4°	5.36
Female	5131	1		1	1	1	1	1	1	1	2	1	-0.3125	0	No	4.9	4.8	No Glasses			No	-	-	-0.50	0.00	0.00	-0.25	0	129	-0.500	-0.125	No	22.74	23.01	2.63	2.73	532	514	3.32	3.19	16.26	16.57	44.28D@174°	44.07D@178°	45.54D@84°	45.3D@88°	-1.26D@174°	-1.23D@178°	6.19
Male	2407	2	1	1	1	1	1	2	2	1	1	1	-0.315	0	Yes	4.7	5.0	No Glasses			No	-	-	-0.75	0.87	-0.50	-1.00	3	13	-1.000	0.370	No	25	24.35	3.43	3.38	549	556	3.42	3.44	17.6	16.97	40.73D@178°	40.88D@0°	42.47D@88°	42.64D@90°	-1.74D@178°	-1.76D@0°	6.44
Male	5420	1		1	1	1	1	1	1	1	1	1	-0.315	0	No	5.0	4.9	No Glasses			No	-	-	0.00	0.62	-1.25	-1.25	170	15	-0.625	-0.005	No	25.24	25.26	3.64	3.67	480	484	3.38	3.32	17.74	17.78	39.91D@1°	39.56D@4°	41.79D@91°	41.43D@94°	-1.88D@1°	-1.87D@4°	6.08
Female	1228	1		1	2	1	1	1	1	1	3	1	-0.34	0	No	5.0	4.9	No Glasses			No	-	-	-0.12	0.00	-0.87	-0.25	2	44	-0.555	-0.125	No	23.2	23.25	3.42	3.44	523	529	3.62	3.59	15.65	15.69	43.49D@175°	43.39D@175°	44.84D@85°	44.42D@85°	-1.35D@175°	-1.03D@175°	4.89
Male	1717	1		1	1	2	1	1	1	1	3	2	-0.3425	0	No	5.0	5.0	No Glasses			No	-	-	0.00	0.00	-0.37	-1.00	139	46	-0.185	-0.500	No	23.31	23.29	2.68	2.57	578	566	3.99	2.6	16.05	17.55	39.32D@174°	39.42D@0°	40.42D@84°	40.44D@90°	-1.1D@174°	-1.02D@0°	5.02
Female	1142	1		1	1	2	2	1	2	1	3	1	-0.3425	0	No	5.0	5.0	No Glasses			No	-	-	0.12	-0.37	-0.75	-0.12	4	159	-0.255	-0.430	No	22.56	22.6	3	2.94	547	550	3.71	3.78	15.31	15.33	-1.0D@-1°	43.72D@10°	-1.0D@-1°	44.89D@100°	nullD@-1°	-1.17D@10°	1
Male	2621	1		1	2	2	1	1	1	2	1	1	-0.3425	0	No	4.6	4.6	No Glasses			No	-	-	0.00	0.00	-0.87	-0.50	164	20	-0.435	-0.250	No	24.37	24.36	3.55	3.83	576	563	3.58	3.8	16.65	16.18	42.2D@176°	42.13D@4°	43.11D@86°	42.88D@94°	-0.91D@176°	-0.75D@4°	5.83
Female	2640	1		1	2	2	1	1	1	1	1	1	-0.3425	0	No	5.0	4.9	No Glasses			No	-	-	0.00	0.00	-0.62	-0.75	175	1	-0.310	-0.375	No	23.37	23.35	3.24	3.27	539	534	3.48	3.47	16.11	16.08	42.99D@169°	43.14D@14°	44.17D@79°	44.79D@104°	-1.18D@169°	-1.65D@14°	5.44
Female	4228	1		1	1	1	1	1	1	1	1	1	-0.3425	0	No	5.0	4.8	No Glasses			No	-	-	0.00	0.00	-0.75	-0.62	9	179	-0.375	-0.310	No	23.89	24.02	2.88	2.89	633	637	3.49	3.46	16.89	17.04	41.95D@176°	41.82D@1°	44.05D@86°	43.8D@91°	-2.1D@176°	-1.98D@1°	5.05
Male	4617	1		1	1	2	1	1	1	2	1	1	-0.3425	0	No	5.0	5.0	No Glasses			No	-	-	0.00	0.00	-0.62	-0.75	167	12	-0.310	-0.375	No	25.28	25.38	3.13	3.14	549	535	3.4	3.43	18.2	18.28	39.58D@155°	39.31D@10°	39.81D@65°	39.74D@100°	-0.23D@155°	-0.43D@10°	5.98
Female	4635	1		1	1	2	2	1	1	2	1	1	-0.3425	0	No	5.0	5.0	No Glasses			No	-	-	0.25	-0.75	-0.12	-0.25	149	119	0.190	-0.875	No	24.76	25.06	3.32	3.31	578	571	3.53	3.58	17.33	17.6	40.73D@162°	40.84D@169°	41.78D@72°	41.33D@79°	-1.05D@162°	-0.49D@169°	4.53
Female	5337	1		1	1	1	2	1	1	1	1	1	-0.3425	0	No	5.0	5.0	No Glasses			No	-	-	-0.25	0.00	-0.37	-0.50	16	3	-0.435	-0.250	No	23.45	23.16	2.79	2.84	489	524	3.89	3.96	16.29	15.84	42.58D@167°	42.97D@4°	43.43D@77°	43.95D@94°	-0.85D@167°	-0.98D@4°	6.58
Female	3540	1		1	1	2	2	2	2	1	1	1	-0.345	0	No	4.8	4.6	No Glasses			No	-	-	0.37	0.00	-1.25	-0.87	167	138	-0.255	-0.435	No	24.51	24.53	3.22	3.21	513	522	3.58	3.59	17.2	17.21	40.9D@19°	40.1D@1°	41.55D@109°	42.93D@91°	-0.65D@19°	-2.83D@1°	6.26
Male	1601	2	1	1	2	2	2	2	2	2	2	1	-0.3475	0	Yes	5.0	4.9	No Glasses			No	-	-	1.37	0.12	-2.25	-2.12	10	14	0.245	-0.940	No
Male	1107	2	1	1	1	1	2	1	1	1	1	1	-0.375	0	Yes	5.0	4.9	No Glasses			No	-	-	0.50	0.00	-0.75	-1.75	133	175	0.125	-0.875	No	23.37	23.46	3.29	3.28	535	537	3.74	3.74	15.81	15.9	42.27D@166°	41.94D@18°	42.91D@76°	42.63D@108°	-0.64D@166°	-0.69D@18°	5.16
Female	1327	2	1	1	2	1	1	1	1	1	1	1	-0.375	0	Yes	5.0	4.4	No Glasses			No	-	-	0.37	-1.00	-0.12	-0.12	135	58	0.310	-1.060	No	22.97	23.47	3.02	3.06	517	517	3.65	3.67	15.78	16.23	42.73D@170°	-1.0D@-1°	43.38D@80°	-1.0D@-1°	-0.65D@170°	nullD@-1°	5.05
Female	1627	2	1	1	1	1	1	1	1	1	1	1	-0.375	0	Yes	4.8	4.8	No Glasses			No	-	-	0.25	-0.50	-0.75	-0.25	173	165	-0.125	-0.625	No	23.8	23.82	3.09	2.99	561	555	3.59	3.33	16.55	16.95	41.58D@153°	41.32D@10°	42.32D@63°	41.96D@100°	-0.74D@153°	-0.64D@10°	6.89
Female	2133	2	1	1	2	1	1	1	1	1	1	1	-0.375	0	Yes	4.9	4.9	No Glasses			No	-	-	0.50	-0.25	-1.00	-1.00	165	149	0.000	-0.750	No	21.81	21.85	3.02	2.99	500	507	3.69	3.7	14.6	14.65	45.1D@161°	-1.0D@-1°	46.6D@71°	-1.0D@-1°	-1.5D@161°	nullD@-1°	5.88
Male	3202	2	1	1	1	2	1	1	1	2	1	1	-0.375	0	Yes	5.0	4.6	No Glasses			No	-	-	0.00	-0.25	-0.25	-0.75	145	150	-0.125	-0.625	No	23.53	23.89	3.08	3.14	557	547	3.37	3.32	16.52	16.88	43.05D@176°	43.65D@1°	44.52D@86°	44.73D@91°	-1.47D@176°	-1.08D@1°	4.24
Male	4408	2	1	1	1	1	1	1	1	1	1	1	-0.375	0	Yes	4.9	4.9	No Glasses			No	-	-	0.00	-0.50	-0.25	-0.25	68	111	-0.125	-0.625	No	24.47	24.76	3.36	3.34	582	568	3.43	3.44	17.1	17.41	41.16D@18°	41.1D@4°	41.34D@108°	41.52D@94°	-0.18D@18°	-0.42D@4°	5.32
Female	5541	2	1	1	1	2	1	1	1	1	1	1	-0.375	0	Yes	4.8	4.9	No Glasses			No	-	-	0.00	0.50	-1.25	-1.25	174	158	-0.625	-0.125	No	23.78	23.63	2.63	2.64	574	570	3.77	3.78	16.81	16.64	41.6D@175°	41.9D@178°	42.94D@85°	43.34D@88°	-1.34D@175°	-1.44D@178°	6.12
Female	1141	1		1	1	2	1	1	1	1	1	2	-0.375	0	No	5.0	5.0	No Glasses			No	-	-	0.00	0.00	-0.50	-1.00	91	150	-0.250	-0.500	No	23.34	23.13	2.94	3.13	551	534	3.97	3.71	15.88	15.75	42.74D@171°	43.18D@0°	44.28D@81°	44.59D@90°	-1.54D@171°	-1.41D@0°	5.37
Male	1311	1		1	1	1	1	1	1	2	4	2	-0.375	0	No	4.9	5.0	No Glasses			No	-	-	-0.25	-0.25	-0.25	-0.25	6	85	-0.375	-0.375	No	24.31	24.08	3.24	3.17	555	565	3.4	3.45	17.12	16.91	41.84D@169°	41.88D@15°	42.34D@79°	42.56D@105°	-0.5D@169°	-0.68D@15°	5.96
Female	1928	1		1	1	1	2	2	1	1	3	2	-0.375	0	No	4.8	5.0	No Glasses			No	-	-	-0.50	-0.25	0.00	0.00	0	0	-0.500	-0.250	No	22.72	22.52	2.84	2.84	521	506	3.54	3.58	15.82	15.59	43.37D@167°	43.32D@12°	44.68D@77°	44.45D@102°	-1.31D@167°	-1.13D@12°	5.51
Male	3217	1		1	1	2	1	1	1	1	1	2	-0.375	0	No	5.0	5.0	No Glasses			No	-	-	0.00	0.00	-0.50	-1.00	164	175	-0.250	-0.500	No	23.55	23.53	2.72	2.82	566	604	3.95	3.78	16.32	16.33	42.46D@164°	42.62D@177°	44.27D@74°	44.44D@87°	-1.81D@164°	-1.82D@177°	4.32
Male	1319	1		1	1	1	1	1	1	1	1	1	-0.375	0	No	4.8	4.8	No Glasses			No	-	-	0.00	0.00	-0.75	-0.75	13	169	-0.375	-0.375	No	22.76	22.71	2.97	2.99	531	519	3.63	3.68	15.63	15.52	44.22D@12°	44.69D@6°	45.49D@102°	45.36D@96°	-1.27D@12°	-0.67D@6°	5.13
Male	1724	1		1	1	2	2	2	1	1	1	1	-0.375	0	No	5.0	4.9	No Glasses			No	-	-	0.00	0.25	-1.00	-1.00	11	174	-0.500	-0.250	No	22.74	22.72	3.38	3.49	535	531	3.43	3.5	15.39	15.2	44.06D@2°	44.04D@3°	46.47D@92°	46.42D@93°	-2.41D@2°	-2.38D@3°	4.72
Male	1823	1		1	1	2	2	1	1	1	3	1	-0.375	0	No	4.9	4.9	No Glasses			No	-	-	0.00	0.00	-0.75	-0.75	2	165	-0.375	-0.375	No	22.9	23.05	2.37	2.42	557	576	4.21	4.16	15.76	15.89	41.2D@179°	40.86D@174°	42.37D@89°	42.16D@84°	-1.17D@179°	-1.3D@174°	3.81
Female	2130	1		1	1	2	2	1	1	1	1	1	-0.375	0	No	5.0	5.0	No Glasses			No	-	-	-0.50	-0.25	0.00	0.00	0	0	-0.500	-0.250	No	23.1	23.27	3.33	2.83	544	542	3.5	3.67	15.73	16.23	42.89D@169°	42.86D@5°	44.13D@79°	43.96D@95°	-1.24D@169°	-1.1D@5°	5.87
Male	2405	1		1	1	1	2	1	1	1	1	1	-0.375	0	No	4.8	4.8	No Glasses			No	-	-	-0.25	-0.25	-0.25	-0.25	179	127	-0.375	-0.375	No	22.4	22.42	2.8	2.92	549	559	3.76	3.52	15.29	15.42	45.25D@27°	45.21D@158°	46.2D@117°	45.86D@68°	-0.95D@27°	-0.65D@158°	5.53
Female	2634	1		1	1	2	1	1	1	1	1	1	-0.375	0	No	5.0	5.0	No Glasses			No	-	-	0.25	0.00	-0.75	-1.25	171	169	-0.125	-0.625	No	23.36	23.44	3.08	3.04	541	532	3.52	3.51	16.22	16.36	41.73D@166°	41.75D@4°	43.0D@76°	43.11D@94°	-1.27D@166°	-1.36D@4°	4.46
Male	2701	1		1	1	1	2	1	1	1	1	1	-0.375	0	No	5.0	5.0	No Glasses			No	-	-	-0.25	-0.50	0.00	0.00	0	0	-0.250	-0.500	No	24.57	24.48	3.45	3.43	568	563	3.16	3.17	17.4	17.31	41.57D@160°	41.54D@16°	42.12D@70°	42.32D@106°	-0.55D@160°	-0.78D@16°	5.15
Male	2718	1		1	1	2	2	1	1	1	1	1	-0.375	0	No	5.0	5.0	No Glasses			No	-	-	-0.50	0.00	-0.25	-0.25	107	168	-0.625	-0.125	No	23.47	23.43	2.82	2.89	510	509	3.8	3.75	16.34	16.28	40.69D@2°	40.86D@177°	41.12D@92°	41.41D@87°	-0.43D@2°	-0.55D@177°	4.96
Female	3321	1		1	1	2	1	1	1	2	1	1	-0.375	0	No	5.0	5.0	No Glasses			No	-	-	-0.25	0.00	-0.50	-0.50	132	175	-0.500	-0.250	No	22.55	22.38	2.92	2.93	600	584	3.69	3.72	15.34	15.15	-1.0D@-1°	44.88D@13°	-1.0D@-1°	45.18D@103°	nullD@-1°	-0.3D@13°	1
Male	3404	1		1	2	1	1	1	1	1	1	1	-0.375	0	No	5.0	5.0	No Glasses			No	-	-	0.00	0.00	-0.75	-0.75	171	8	-0.375	-0.375	No	23.79	23.62	3.12	3.15	537	540	3.56	3.55	16.57	16.37	42.29D@162°	42.68D@5°	43.26D@72°	43.69D@95°	-0.97D@162°	-1.01D@5°	4.45
Male	3417	1		1	1	2	2	1	1	1	1	1	-0.375	0	No	5.0	5.0	No Glasses			No	-	-	0.00	0.25	-1.50	-0.50	8	0	-0.750	0.000	No	23.27	23.11	3.08	3.15	515	511	3.43	3.36	16.24	16.09	43.6D@176°	43.84D@169°	44.31D@86°	44.4D@79°	-0.71D@176°	-0.56D@169°	5.14
Female	3524	1		1	1	2	2	1	1	1	4	1	-0.375	0	No	4.9	4.9	No Glasses			No	-	-	0.00	0.00	-1.00	-0.50	15	168	-0.500	-0.250	No	23.2	23.42	3.08	3.14	504	500	3.25	3.24	16.37	16.54	42.78D@14°	42.56D@164°	44.31D@104°	43.72D@74°	-1.53D@14°	-1.16D@164°	4.65
Female	3532	1		1	2	1	2	1	1	1	5	1	-0.375	0	No	4.8	4.8	No Glasses			No	-	-	-0.25	0.50	-0.50	-1.50	14	2	-0.500	-0.250	No	23.45	23.42	2.91	2.95	515	504	3.02	3.05	17	16.92	44.03D@3°	44.01D@2°	46.17D@93°	46.17D@92°	-2.14D@3°	-2.16D@2°	4.96
Female	3534	1		1	1	2	1	1	1	1	1	1	-0.375	0	No	5.0	5.0	No Glasses			No	-	-	0.00	0.00	-0.75	-0.75	165	19	-0.375	-0.375	No	22.37	22.67	3.01	2.95	539	544	3.66	3.69	15.16	15.48	45.46D@176°	-1.0D@-1°	48.0D@86°	-1.0D@-1°	-2.54D@176°	nullD@-1°	5.47
Female	3734	1		1	1	1	2	1	1	1	1	1	-0.375	0	No	5.0	4.8	No Glasses			No	-	-	0.00	0.00	-0.75	-0.75	22	167	-0.375	-0.375	No	24.02	24.19	3.38	3.23	551	549	3.34	3.51	16.74	16.91	42.38D@30°	41.95D@178°	43.66D@120°	43.69D@88°	-1.28D@30°	-1.74D@178°	5.35
Female	3735	1		1	1	1	2	2	2	1	2	1	-0.375	0	No	5.0	5.0	No Glasses			No	-	-	0.00	0.00	-0.75	-0.75	152	171	-0.375	-0.375	No	22.62	22.78	2.96	2.89	562	644	3.74	3.79	15.36	15.46	43.98D@171°	44.37D@4°	45.79D@81°	45.97D@94°	-1.81D@171°	-1.6D@4°	4.73
Male	4603	1		1	1	2	1	1	1	2	1	1	-0.375	0	No	5.0	5.0	No Glasses			No	-	-	0.25	0.50	-1.25	-1.75	173	159	-0.375	-0.375	No	23.15	23.17	2.8	2.91	546	543	3.84	3.82	15.97	15.9	41.9D@2°	42.13D@171°	43.38D@92°	43.87D@81°	-1.48D@2°	-1.74D@171°	5.51
Female	4630	1		1	2	1	1	1	1	1	1	1	-0.375	0	No	4.8	4.9	No Glasses			No	-	-	-0.25	-0.50	0.00	0.00	0	0	-0.250	-0.500	No	24.01	24.2	3.25	3.04	565	555	2.37	3.84	17.83	16.76	42.37D@179°	42.18D@4°	42.92D@89°	42.53D@94°	-0.55D@179°	-0.35D@4°	5.65
Female	5229	1		1	1	1	2	1	1	1	1	1	-0.375	0	No	4.9	5.0	No Glasses			No	-	-	-0.50	0.00	0.00	-0.50	0	178	-0.500	-0.250	No	23.75	23.71	3.12	3.13	616	616	3.42	3.4	16.59	16.57	42.62D@161°	42.17D@10°	43.4D@71°	43.11D@100°	-0.78D@161°	-0.94D@10°	5.59
Male	5305	1		1	1	1	1	2	2	1	1	1	-0.375	0	No	4.8	4.9	No Glasses			No	-	-	-0.25	0.00	0.00	-1.00	0	154	-0.250	-0.500	No	23.98	23.79	3.43	3.41	509	529	3.4	3.44	16.63	16.4	42.66D@5°	42.51D@170°	43.28D@95°	43.15D@80°	-0.62D@5°	-0.64D@170°	5.57
Female	1427	2	1	1	1	2	1	1	1	1	1	2	-0.3775	0	Yes	4.9	4.9	No Glasses			No	-	-	0.62	0.12	-1.12	-1.87	179	9	0.060	-0.815	No	23.05	23.04	3.17	3.17	608	602	3.43	3.4	15.85	15.87	43.18D@169°	43.66D@4°	45.1D@79°	45.72D@94°	-1.92D@169°	-2.06D@4°	4.59
Female	3141	1		1	1	2	2	1	1	1	1	1	-0.4	0	No	5.0	5.0	No Glasses			No	-	-	-0.37	-0.12	-0.12	-0.50	139	1	-0.430	-0.370	No	23.36	23.34	3.12	3.14	612	607	3.5	3.51	16.13	16.08	43.36D@166°	43.28D@167°	44.44D@76°	44.4D@77°	-1.08D@166°	-1.12D@167°	4.06
Male	1410	2	2	1	1	1	2	1	1	1	3	1	-0.4025	0	Yes	4.8	4.7	Glasses	5.0	5.0	No	-	-	-0.37	1.50	-1.00	-2.87	175	172	-0.870	0.065	No	23.17	22.67	3.14	3.12	545	533	3.53	3.54	15.96	15.48	43.4D@7°	-1.0D@-1°	44.66D@97°	-1.0D@-1°	-1.26D@7°	nullD@-1°	3.86
Female	1926	1		1	1	2	1	1	1	1	1	1	-0.4025	0	No	5.0	4.9	No Glasses			No	-	-	-0.12	-0.50	-0.37	0.00	146	0	-0.305	-0.500	No	22.57	22.41	3.12	3.14	590	585	3.54	3.57	15.32	15.12	44.22D@154°	45.27D@12°	45.36D@64°	46.14D@102°	-1.14D@154°	-0.87D@12°	6.08
Male	3503	2	1	1	1	1	2	1	1	1	1	1	-0.405	0	Yes	4.6	4.7	No Glasses			No	-	-	-0.50	0.00	-0.37	-0.25	20	16	-0.685	-0.125	No	23.59	23.55	2.82	2.77	519	527	3.53	3.66	16.72	16.59	41.5D@7°	41.52D@3°	42.58D@97°	42.74D@93°	-1.08D@7°	-1.22D@3°	6.55
Female	2241	1		1	1	1	1	1	1	1	1	1	-0.405	0	No	4.7	4.7	No Glasses			No	-	-	0.00	-0.25	-0.75	-0.37	12	169	-0.375	-0.435	No	23.63	23.72	2.55	3.71	506	504	2.81	2.76	17.76	16.75	42.86D@18°	42.75D@166°	44.12D@108°	43.55D@76°	-1.26D@18°	-0.8D@166°	6.34
Male	4613	2	1	1	1	2	1	2	2	2	1	1	-0.4075	0	Yes	4.9	4.9	No Glasses			No	-	-	-0.50	0.87	-1.00	-1.37	170	16	-1.000	0.185	No	23.97	24.41	3.33	3.37	567	550	3.41	3.4	16.67	17.08	43.32D@166°	41.47D@176°	44.86D@76°	42.65D@86°	-1.54D@166°	-1.18D@176°	6
Female	1529	2	1	1	1	2	1	2	2	2	1	1	-0.4325	0	Yes	4.8	4.9	No Glasses			No	-	-	-0.37	0.00	-0.37	-0.62	9	15	-0.555	-0.310	No	22.81	22.63	3.22	3.18	529	525	3.6	3.67	15.45	15.25	44.46D@173°	44.4D@10°	45.57D@83°	45.61D@100°	-1.11D@173°	-1.21D@10°	5.74
Female	3722	2	1	1	1	1	1	1	1	1	2	1	-0.4325	0	Yes	5.0	4.7	No Glasses			No	-	-	0.00	-0.37	-0.37	-0.62	176	4	-0.185	-0.680	No	24.25	24.48	3.19	3.13	552	551	3.48	3.49	17.03	17.3	41.48D@179°	42.01D@5°	42.42D@89°	42.77D@95°	-0.94D@179°	-0.76D@5°	4.83
Male	2613	1		1	1	2	1	1	1	1	1	1	-0.435	0	No	4.9	4.9	No Glasses			No	-	-	-0.37	-0.25	0.00	-0.50	0	22	-0.370	-0.500	No	24.46	24.61	3.06	3.05	565	558	3.66	3.63	17.18	17.38	41.23D@164°	41.15D@11°	42.26D@74°	42.31D@101°	-1.03D@164°	-1.16D@11°	5.78
Female	5443	1		1	1	2	2	1	1	2	2	1	-0.435	0	No	4.9	5.0	No Glasses			No	-	-	0.00	-0.25	-0.37	-0.87	142	5	-0.185	-0.685	No	23.17	23.3	2.91	2.95	635	621	3.37	3.34	16.25	16.39	43.06D@175°	43.01D@6°	44.5D@85°	44.84D@96°	-1.44D@175°	-1.83D@6°	5.33
Female	1734	2	1	1	1	1	1	1	1	1	1	1	-0.4375	0	Yes	4.9	4.9	No Glasses			No	-	-	0.00	0.25	-1.25	-1.00	67	165	-0.625	-0.250	No	22.41	22.16	3.2	3.2	521	516	3.61	3.58	15.08	14.86	44.98D@173°	45.37D@170°	46.37D@83°	47.18D@80°	-1.39D@173°	-1.81D@170°	5.65
Male	2321	2	1	1	1	1	1	1	1	1	1	1	-0.4375	0	Yes	4.9	4.9	No Glasses			No	-	-	0.00	0.00	-0.50	-1.25	158	128	-0.250	-0.625	No	23.86	23.94	3.17	3.18	501	488	3.39	3.37	16.8	16.9	42.24D@1°	42.28D@172°	43.08D@91°	43.12D@82°	-0.84D@1°	-0.84D@172°	4.74
Female	3545	2	1	1	1	2	1	1	1	1	1	1	-0.4375	0	Yes	4.9	4.9	No Glasses			No	-	-	-0.50	0.00	-0.25	-0.50	156	0	-0.625	-0.250	No	23.47	23.5	3.16	3.12	584	580	3.25	3.53	16.48	16.27	43.04D@172°	43.08D@1°	44.24D@82°	44.15D@91°	-1.2D@172°	-1.07D@1°	4.93
Female	4428	2	1	1	1	1	1	1	1	1	1	1	-0.4375	0	Yes	4.9	4.8	No Glasses			No	-	-	0.62	-0.37	-1.00	-1.25	175	4	0.120	-0.995	No	23.32	23.93	3.43	3.44	563	565	3.38	3.41	15.95	16.52	43.66D@0°	43.82D@2°	46.1D@90°	46.04D@92°	-2.44D@0°	-2.22D@2°	4.3
Male	4514	2	1	1	1	1	1	1	1	1	3	1	-0.4375	0	Yes	4.9	4.4	No Glasses			No	-	-	-0.25	-0.50	0.00	-0.25	0	12	-0.250	-0.625	No	24.63	24.93	3.49	3.52	501	512	3.16	3.13	17.48	17.77	42.32D@175°	42.23D@5°	43.46D@85°	43.66D@95°	-1.14D@175°	-1.43D@5°	5.26
Male	1104	2	2	1	2	1	1	1	1	1	1	2	-0.4375	0	Yes	4.8	4.8	Glasses	4.8	4.9	No	-	-	0.75	1.50	-3.25	-3.00	4	3	-0.875	0.000	No	23.48	23.33	3.15	3.1	600	589	3.49	3.43	16.24	16.21	42.63D@178°	42.28D@7°	46.08D@88°	45.85D@97°	-3.45D@178°	-3.57D@7°	4.96
Female	5432	2	2	1	1	2	1	1	1	1	1	1	-0.4375	0	Yes	4.9	4.9	Glasses	5.0	4.9	No	-	-	-0.75	1.00	-1.25	-1.00	9	2	-1.375	0.500	No	24.21	22.91	3.05	2.22	546	552	3.25	2.39	17.37	17.75	41.93D@179°	42.05D@2°	44.08D@89°	44.05D@92°	-2.15D@179°	-2.0D@2°	6.46
Female	5524	2	2	1	1	1	1	1	1	1	1	1	-0.4375	0	Yes	4.6	4.7	Glasses	4.7	4.9	No	-	-	-0.50	0.00	-0.25	-0.50	0	20	-0.625	-0.250	No	23.36	23.07	2.83	4.15	507	509	3.62	2.38	16.41	16.03	42.33D@171°	42.19D@8°	44.02D@81°	43.96D@98°	-1.69D@171°	-1.77D@8°	5.99
Female	1232	1		1	1	1	1	1	1	1	3	2	-0.4375	0	No	4.8	4.9	No Glasses			No	-	-	0.00	0.25	-1.00	-1.25	167	10	-0.500	-0.375	No	23.1	22.52	2.78	2.73	518	528	3.62	3.42	16.18	15.85	43.69D@174°	43.4D@7°	45.44D@84°	45.12D@97°	-1.75D@174°	-1.72D@7°	4.14
Male	1406	1		1	2	2	1	2	1	2	1	2	-0.4375	0	No	4.9	4.9	No Glasses			No	-	-	-0.25	0.00	-0.50	-0.75	172	8	-0.500	-0.375	No	24.49	24.25	3.06	3.01	657	668	3.39	3.42	17.38	17.15	40.51D@178°	40.96D@177°	41.98D@88°	42.21D@87°	-1.47D@178°	-1.25D@177°	4.22
Male	1109	1		1	1	1	1	1	1	1	1	1	-0.4375	0	No	5.0	4.9	No Glasses			No	-	-	-0.25	-0.25	-0.50	-0.25	97	68	-0.500	-0.375	No	23.26	23.16	2.57	2.6	615	675	3.96	3.86	16.12	16.02	42.1D@156°	42.54D@27°	42.96D@66°	43.56D@117°	-0.86D@156°	-1.02D@27°	5.45
Male	1322	1		1	1	2	2	2	2	1	2	1	-0.4375	0	No	5.0	5.0	No Glasses			No	-	-	-0.75	0.25	-0.25	-0.50	164	148	-0.875	0.000	No	23.36	23.59	2.68	2.68	568	592	3.94	3.78	16.18	16.54	41.79D@6°	41.7D@1°	42.59D@96°	42.11D@91°	-0.8D@6°	-0.41D@1°	4.2
Female	1525	1		1	1	1	2	1	1	1	1	1	-0.4375	0	No	4.9	4.9	No Glasses			No	-	-	-0.50	-0.25	0.00	-0.25	0	102	-0.500	-0.375	No	22.79	22.8	2.74	2.99	537	537	3.91	3.67	15.61	15.6	43.45D@165°	-1.0D@-1°	44.5D@75°	-1.0D@-1°	-1.05D@165°	nullD@-1°	5.26
Male	1619	1		1	2	1	2	1	1	1	1	1	-0.4375	0	No	4.9	4.8	No Glasses			No	-	-	-0.50	-0.25	0.00	-0.25	0	173	-0.500	-0.375	No	23.83	23.89	2.89	2.96	569	564	3.46	3.44	16.9	16.92	42.03D@179°	42.18D@5°	42.9D@89°	42.7D@95°	-0.87D@179°	-0.52D@5°	5.8
Female	1739	1		1	1	2	1	1	1	1	1	1	-0.4375	0	No	5.0	5.0	No Glasses			No	-	-	-0.25	0.00	-0.50	-0.75	2	17	-0.500	-0.375	No	22.77	22.7	2.73	2.74	507	507	3.89	3.85	15.64	15.59	42.1D@0°	41.8D@1°	43.65D@90°	43.88D@91°	-1.55D@0°	-2.08D@1°	3.76
Male	1803	1		1	2	1	2	1	1	2	1	1	-0.4375	0	No	5.0	5.0	No Glasses			No	-	-	-0.25	-0.50	0.00	-0.25	0	175	-0.250	-0.625	No	24.49	24.46	2.93	2.97	538	531	3.5	3.51	17.52	17.44	40.23D@20°	40.83D@166°	40.74D@110°	41.09D@76°	-0.51D@20°	-0.26D@166°	5.96
Male	1809	1		1	1	1	1	1	2	1	1	1	-0.4375	0	No	5.0	5.0	No Glasses			No	-	-	0.00	-0.25	-0.25	-1.00	149	88	-0.125	-0.750	No	23.87	23.84	3.08	3.05	633	638	3.73	3.72	16.42	16.43	41.81D@178°	41.75D@2°	42.76D@88°	42.59D@92°	-0.95D@178°	-0.84D@2°	4.68
Female	1833	1		1	1	1	1	1	1	1	4	1	-0.4375	0	No	4.9	4.9	No Glasses			No	-	-	0.00	-0.25	-1.00	-0.25	152	171	-0.500	-0.375	No	23.24	23.36	2.85	2.91	535	533	3.49	3.42	16.37	16.5	41.88D@159°	42.22D@6°	43.42D@69°	43.59D@96°	-1.54D@159°	-1.37D@6°	4.63
Male	2111	1		1	2	2	2	1	1	1	1	1	-0.4375	0	No	4.9	4.9	No Glasses			No	-	-	-0.25	-0.25	-0.50	-0.25	167	169	-0.500	-0.375	No	22.9	22.84	3.08	3.11	549	529	3.57	3.57	15.7	15.63	43.79D@172°	43.62D@16°	45.07D@82°	44.95D@106°	-1.28D@172°	-1.33D@16°	3.91
Male	2322	1		1	1	2	1	2	2	1	1	1	-0.4375	0	No	4.9	4.9	No Glasses			No	-	-	-0.25	-0.25	-0.25	-0.50	156	165	-0.375	-0.500	No	24.53	24.64	3.28	3.85	519	510	3.39	3.41	17.34	16.87	42.54D@9°	42.32D@8°	43.77D@99°	43.66D@98°	-1.23D@9°	-1.34D@8°	6.51
Female	2442	1		1	2	1	2	2	1	1	1	1	-0.4375	0	No	4.8	4.6	No Glasses			No	-	-	0.00	-0.25	-0.75	-0.50	142	26	-0.375	-0.500	No	23.55	23.51	3.57	3.55	499	480	3.23	3.27	16.25	16.21	43.68D@162°	43.94D@16°	44.98D@72°	45.22D@106°	-1.3D@162°	-1.28D@16°	7.66
Female	2540	1		1	1	1	2	2	1	1	1	1	-0.4375	0	No	5.0	5.0	No Glasses			No	-	-	-0.50	0.25	-0.50	-0.75	162	142	-0.750	-0.125	No	23.55	23.53	2.98	3.02	527	520	3.63	3.57	16.41	16.42	42.77D@3°	42.68D@5°	43.92D@93°	43.61D@95°	-1.15D@3°	-0.93D@5°	4.52
Female	3332	1		1	2	2	2	1	1	2	1	1	-0.4375	0	No	4.6	4.7	No Glasses			No	-	-	0.50	0.25	-1.75	-1.50	179	2	-0.375	-0.500	No	24.74	24.78	3.06	3.04	543	533	3.43	3.46	17.71	17.76	38.82D@1°	39.01D@10°	40.55D@91°	41.13D@100°	-1.73D@1°	-2.12D@10°	6.37
Male	3511	1		1	2	1	1	1	1	1	1	1	-0.4375	0	No	4.8	4.9	No Glasses			No	-	-	0.00	-0.25	-1.00	-0.25	156	174	-0.500	-0.375	No	23.9	23.96	3.33	3.38	573	572	3.48	3.48	16.53	16.54	42.41D@175°	43.13D@177°	44.1D@85°	44.4D@87°	-1.69D@175°	-1.27D@177°	4.02
Male	3719	1		1	1	2	1	1	1	2	1	1	-0.4375	0	No	5.0	4.9	No Glasses			No	-	-	-0.50	-0.25	-0.25	0.00	41	0	-0.625	-0.250	No	24.89	24.74	3.36	3.11	561	565	3.28	4.05	17.7	17.02	41.06D@175°	41.34D@10°	41.83D@85°	42.08D@100°	-0.77D@175°	-0.74D@10°	6.1
Female	3733	1		1	1	2	2	1	1	1	1	1	-0.4375	0	No	4.9	5.0	No Glasses			No	-	-	-0.25	0.00	-0.25	-1.00	152	170	-0.375	-0.500	No	25.3	25.09	3.63	3.8	508	506	3.33	3.18	17.83	17.6	40.46D@179°	40.53D@174°	41.17D@89°	41.33D@84°	-0.71D@179°	-0.8D@174°	6.48
Male	4341	1		1	1	1	1	1	1	1	1	1	-0.4375	0	No	5.0	5.0	No Glasses			No	-	-	0.00	0.00	-1.00	-0.75	151	162	-0.500	-0.375	No	22.77	22.73	3.08	3.07	549	553	3.49	3.5	15.66	15.61	43.37D@174°	43.09D@2°	45.03D@84°	45.03D@92°	-1.66D@174°	-1.94D@2°	6.31
Male	4513	1		1	1	1	1	1	1	1	1	1	-0.4375	0	No	5.0	5.0	No Glasses			No	-	-	0.00	-0.25	-0.75	-0.50	173	103	-0.375	-0.500	No	25.05	25.3	3.45	3.44	544	549	3.34	3.35	17.71	17.96	39.89D@170°	40.51D@37°	41.45D@80°	41.11D@127°	-1.56D@170°	-0.6D@37°	6.05
Female	4639	1		1	2	2	1	2	1	1	4	1	-0.4375	0	No	4.9	4.9	No Glasses			No	-	-	-0.25	-0.25	-0.25	-0.50	171	1	-0.375	-0.500	No	24.01	23.92	3.18	3.1	557	556	3.27	3.28	17	16.99	42.0D@169°	41.97D@12°	43.52D@79°	43.6D@102°	-1.52D@169°	-1.63D@12°	4.39
Male	5511	1		1	1	2	2	2	2	1	1	1	-0.4375	0	No	4.9	4.9	No Glasses			No	-	-	0.25	0.25	-1.50	-1.25	158	160	-0.500	-0.375	No	23.39	23.56	3.3	3.31	564	559	4.82	3.43	14.7	16.26	43.76D@4°	43.84D@178°	45.27D@94°	44.91D@88°	-1.51D@4°	-1.07D@178°	4.81
Male	4611	1		1	1	1	1	1	1	1	1	1	-0.465	0	No	5.0	5.0	No Glasses			No	-	-	-0.37	-0.25	0.00	-0.62	0	3	-0.370	-0.560	No	24.73	24.9	2.82	2.82	618	616	3.66	3.69	17.63	17.78	41.1D@171°	40.89D@11°	42.19D@81°	41.78D@101°	-1.09D@171°	-0.89D@11°	5.76
Male	5513	2	2	1	1	2	2	1	1	1	2	2	-0.4675	0	Yes	4.9	4.7	Glasses	4.9	4.9	No	-	-	-0.25	1.25	-0.75	-3.12	177	174	-0.625	-0.310	No	23.59	23.15	2.9	2.83	597	592	3.54	3.58	16.55	16.16	42.66D@177°	41.58D@175°	44.72D@87°	44.77D@85°	-2.06D@177°	-3.19D@175°	4.93
Female	2245	1		1	1	1	2	1	1	1	1	1	-0.4675	0	No	5.0	4.6	No Glasses			No	-	-	0.00	0.00	-1.00	-0.87	0	174	-0.500	-0.435	No	22.76	22.83	2.45	2.41	540	540	3.97	4.11	15.8	15.77	43.62D@13°	43.75D@171°	44.88D@103°	45.08D@81°	-1.26D@13°	-1.33D@171°	4.74
Female	3538	2	1	1	1	1	2	1	1	1	3	1	-0.47	0	Yes	5.0	4.4	No Glasses			No	-	-	1.37	-1.75	-0.87	-0.25	153	13	0.935	-1.875	No	22.28	23.34	3.5	3.62	520	519	3.2	3.14	15.06	16.06	45.81D@170°	46.7D@20°	47.31D@80°	47.5D@110°	-1.5D@170°	-0.8D@20°	5.58
Female	4530	1		1	1	1	2	1	1	1	1	1	-0.4975	0	No	5.0	5.0	No Glasses			No	-	-	-0.62	0.00	0.00	-0.75	0	3	-0.620	-0.375	No	23.28	23.33	2.57	2.5	604	605	3.5	3.57	16.61	16.66	42.28D@177°	41.95D@179°	44.45D@87°	43.4D@89°	-2.17D@177°	-1.45D@179°	4.83
Male	1115	2	1	2	1	1	1	1	1	2	1	1	-0.5	0	Yes	4.9	4.8	No Glasses			No	-	-	-0.25	-0.50	-0.25	-0.25	8	176	-0.375	-0.625	No	24.02	24.17	3.01	3.18	614	606	3.66	3.43	16.74	16.96	43.32D@8°	43.2D@1°	44.3D@98°	44.04D@91°	-0.98D@8°	-0.84D@1°	5.54
Female	1330	2	1	2	1	1	1	1	1	1	1	1	-0.5	0	Yes	4.8	4.9	No Glasses			No	-	-	-0.25	0.00	-0.75	-0.75	167	0	-0.625	-0.375	No	22.34	22.56	2.78	2.87	553	564	3.83	3.74	15.17	15.39	43.79D@170°	-1.0D@-1°	45.97D@80°	-1.0D@-1°	-2.18D@170°	nullD@-1°	4.17
Female	1341	2	1	2	2	2	1	1	1	1	1	1	-0.5	0	Yes	4.6	4.9	No Glasses			No	-	-	-0.50	0.37	-0.87	-0.87	179	145	-0.935	-0.065	No	22.73	22.31	3.02	3.01	531	539	3.61	3.64	15.57	15.12	43.87D@4°	44.22D@173°	45.9D@94°	46.24D@83°	-2.03D@4°	-2.02D@173°	4.7
Male	1801	2	1	2	2	1	1	1	1	2	1	1	-0.5	0	Yes	4.9	4.9	No Glasses			No	-	-	-0.25	-0.50	-0.25	-0.25	65	122	-0.375	-0.625	No	23.26	23.37	3.1	1.74	555	555	3.61	3.39	16	17.69	42.62D@6°	42.61D@6°	43.78D@96°	44.19D@96°	-1.16D@6°	-1.58D@6°	5.73
Male	2212	2	1	2	1	2	1	1	1	2	1	1	-0.5	0	Yes	4.9	4.9	No Glasses			No	-	-	-0.50	-0.25	-0.25	-0.25	155	166	-0.625	-0.375	No	24.47	24.38	3.19	3.39	500	490	3.77	3.54	17.01	16.97	41.71D@164°	41.66D@169°	42.26D@74°	42.23D@79°	-0.55D@164°	-0.57D@169°	5.48
Female	3445	2	1	2	1	2	2	1	1	1	1	1	-0.5	0	Yes	4.9	4.9	No Glasses			No	-	-	-0.50	-0.25	-0.25	-0.25	64	123	-0.625	-0.375	No	23.57	23.34	3.32	3.14	524	529	3.31	3.46	16.43	16.2	45.15D@176°	45.16D@170°	45.75D@86°	45.79D@80°	-0.6D@176°	-0.63D@170°	4.96
Female	3627	2	1	2	1	2	1	1	1	1	1	1	-0.5	0	Yes	5.0	4.9	No Glasses			No	-	-	0.00	-0.50	-0.50	-0.50	26	178	-0.250	-0.750	No	22.91	22.99	3.04	3.06	525	542	3.45	3.42	15.89	15.96	45.52D@174°	45.67D@3°	46.06D@84°	46.77D@93°	-0.54D@174°	-1.1D@3°	5.62
Female	3741	2	1	2	2	2	2	1	1	1	1	1	-0.5	0	Yes	4.8	4.8	No Glasses			No	-	-	0.00	0.50	-1.25	-1.75	150	9	-0.625	-0.375	No	23.5	23.58	3.39	3.42	607	598	3.37	3.42	16.13	16.14	42.25D@168°	41.57D@9°	44.36D@78°	43.63D@99°	-2.11D@168°	-2.06D@9°	4.38
Female	4126	2	1	2	1	1	1	1	1	1	1	1	-0.5	0	Yes	4.8	5.0	No Glasses			No	-	-	-1.50	0.75	-0.25	-0.25	105	153	-1.625	0.625	No	24.15	23.36	3.33	3.24	585	598	3.7	3.75	16.54	15.77	42.07D@137°	42.2D@15°	42.68D@47°	42.89D@105°	-0.61D@137°	-0.69D@15°	6.74
Male	4511	2	1	2	1	1	1	1	1	1	1	1	-0.5	0	Yes	4.9	4.9	No Glasses			No	-	-	-0.50	-0.25	-0.25	-0.25	131	16	-0.625	-0.375	No	23.38	-1	3.16	-1	574	-1	3.91	-1	15.73	-1	-1.0D@-1°	-1.0D@-1°	-1.0D@-1°	-1.0D@-1°	nullD@-1°	nullD@-1°	1
Male	5119	2	1	2	2	1	2	1	1	1	1	1	-0.5	0	Yes	4.8	4.5	No Glasses			No	-	-	0.75	-0.25	-1.00	-2.00	127	85	0.250	-1.250	No	23.1	24.62	3.06	3.31	467	457	3.84	3.49	15.73	17.35	43.95D@172°	43.48D@70°	45.27D@82°	43.85D@160°	-1.32D@172°	-0.37D@70°	6.49
Male	1422	1		2	2	2	2	1	2	1	3	2	-0.5	0	No	4.9	4.9	No Glasses			No	-	-	0.00	0.25	-1.00	-1.50	179	177	-0.500	-0.500	No	22.94	23.01	2.55	2.77	557	555	4.14	2.77	15.69	16.91	41.84D@3°	42.19D@7°	43.61D@93°	43.95D@97°	-1.77D@3°	-1.76D@7°	4.48
Male	1303	1		2	1	1	1	1	1	1	1	1	-0.5	0	No	4.9	4.9	No Glasses			No	-	-	0.00	0.00	-1.00	-1.00	174	167	-0.500	-0.500	No	23.94	23.97	3.25	3.38	478	489	3.57	3.41	16.64	16.69	41.74D@177°	42.01D@11°	42.86D@87°	43.09D@101°	-1.12D@177°	-1.08D@11°	4.39
Female	1436	1		2	2	1	2	1	1	1	1	1	-0.5	0	No	5.0	5.0	No Glasses			No	-	-	-0.50	-0.50	0.00	0.00	0	0	-0.500	-0.500	No	23.02	23.01	2.72	2.88	572	568	4	3.85	15.73	15.71	42.98D@178°	42.97D@178°	43.76D@88°	43.73D@88°	-0.78D@178°	-0.76D@178°	4.8
Male	1603	1		2	1	1	1	1	1	1	1	1	-0.5	0	No	5.0	5.0	No Glasses			No	-	-	-0.50	0.25	-1.25	-0.25	34	8	-1.125	0.125	No	23.03	23.11	2.98	3.01	561	557	3.67	3.65	15.82	15.89	42.83D@163°	42.7D@14°	43.78D@73°	43.81D@104°	-0.95D@163°	-1.11D@14°	4.48
Male	1710	1		2	1	1	1	1	1	1	3	1	-0.5	0	No	5.0	5.0	No Glasses			No	-	-	-0.50	0.00	-0.50	-0.50	94	138	-0.750	-0.250	No	23.4	23.47	3.08	3.12	549	541	3.55	3.52	16.22	16.29	42.43D@167°	42.48D@24°	43.04D@77°	42.96D@114°	-0.61D@167°	-0.48D@24°	5.39
Male	1718	1		2	1	2	1	1	1	1	1	1	-0.5	0	No	5.0	5.0	No Glasses			No	-	-	-0.25	-0.75	0.00	0.00	0	0	-0.250	-0.750	No	22.6	22.61	2.54	2.74	518	507	3.89	3.73	15.65	15.63	43.27D@179°	43.49D@177°	43.57D@89°	43.97D@87°	-0.3D@179°	-0.48D@177°	5.85
Male	1909	1		2	1	2	2	1	1	2	1	1	-0.5	0	No	5.0	5.0	No Glasses			No	-	-	-0.50	-0.25	-0.25	-0.25	128	26	-0.625	-0.375	No	23.35	23.18	3.32	3.51	598	594	3.6	3.52	15.82	15.55	45.02D@7°	-1.0D@-1°	45.63D@97°	-1.0D@-1°	-0.61D@7°	nullD@-1°	4.64
Male	1916	1		2	1	2	2	1	1	1	1	1	-0.5	0	No	4.9	5.0	No Glasses			No	-	-	0.00	0.00	-0.75	-1.25	174	7	-0.375	-0.625	No	23.9	23.8	3.08	3.05	568	568	3.42	3.43	16.83	16.75	42.9D@178°	43.13D@2°	43.97D@88°	44.99D@92°	-1.07D@178°	-1.86D@2°	4.28
Male	2114	1		2	1	2	2	1	1	1	2	1	-0.5	0	No	5.0	5.0	No Glasses			No	-	-	-1.00	0.50	-0.50	-0.50	178	164	-1.250	0.250	No	23.33	23.06	3.11	2.75	574	572	3.65	4.01	16	15.73	42.45D@5°	42.4D@173°	43.8D@95°	44.15D@83°	-1.35D@5°	-1.75D@173°	4.59
Male	2319	1		2	2	2	1	1	1	1	1	1	-0.5	0	No	5.0	4.9	No Glasses			No	-	-	0.25	0.00	-1.75	-0.75	162	166	-0.625	-0.375	No	23.13	23.04	3.58	3.58	586	592	3.53	3.54	15.44	15.33	45.51D@161°	45.31D@8°	46.95D@71°	47.14D@98°	-1.44D@161°	-1.83D@8°	4.62
Male	2507	1		2	1	1	1	1	1	2	1	1	-0.5	0	No	4.9	5.0	No Glasses			No	-	-	0.00	0.00	-0.75	-1.25	8	173	-0.375	-0.625	No	24.02	23.93	3.3	3.29	526	524	3.54	3.56	16.65	16.55	42.76D@4°	42.82D@176°	44.11D@94°	44.21D@86°	-1.35D@4°	-1.39D@176°	4.46
Male	2512	1		2	2	1	1	1	1	1	1	1	-0.5	0	No	5.0	5.0	No Glasses			No	-	-	-0.25	-0.75	0.00	0.00	0	0	-0.250	-0.750	No	23.57	23.56	3.12	3.18	566	545	3.46	3.46	16.42	16.38	42.64D@5°	42.54D@177°	43.23D@95°	42.93D@87°	-0.59D@5°	-0.39D@177°	5.4
Female	2535	1		2	2	1	2	1	2	1	3	1	-0.5	0	No	5.0	4.9	No Glasses			No	-	-	-0.75	0.00	0.00	-0.50	0	34	-0.750	-0.250	No	24.05	24.01	2.97	2.94	492	494	3.35	3.25	17.24	17.33	41.6D@175°	40.87D@16°	42.63D@85°	42.2D@106°	-1.03D@175°	-1.33D@16°	5.53
Female	2541	1		2	1	2	2	1	1	1	1	1	-0.5	0	No	5.0	5.0	No Glasses			No	-	-	0.00	-0.25	-0.75	-0.75	168	167	-0.375	-0.625	No	23.6	-1	3.06	-1	547	-1	3.56	-1	16.43	-1	41.88D@177°	41.86D@171°	42.98D@87°	43.64D@81°	-1.1D@177°	-1.78D@171°	4.89
Female	2639	1		2	2	1	1	1	1	1	2	1	-0.5	0	No	5.0	4.9	No Glasses			No	-	-	0.00	0.00	-1.50	-0.50	132	129	-0.750	-0.250	No	23.05	23.35	2.59	2.52	531	530	3.65	3.72	16.28	16.58	42.94D@3°	42.98D@14°	44.61D@93°	45.42D@104°	-1.67D@3°	-2.44D@14°	5.15
Female	2727	1		2	1	2	1	1	1	1	1	1	-0.5	0	No	5.0	4.9	No Glasses			No	-	-	-0.75	0.00	-0.25	-0.25	144	115	-0.875	-0.125	No	23.06	23.01	3.01	3.04	524	515	3.63	3.61	15.89	15.84	43.03D@5°	43.39D@0°	44.18D@95°	44.08D@90°	-1.15D@5°	-0.69D@0°	6.37
Male	3219	1		2	2	2	2	1	2	1	1	1	-0.5	0	No	5.0	5.0	No Glasses			No	-	-	-0.50	-0.25	-0.25	-0.25	128	5	-0.625	-0.375	No	23.57	23.42	2.83	2.83	543	539	3.49	3.57	16.71	16.48	41.97D@152°	42.29D@21°	42.62D@62°	43.08D@111°	-0.65D@152°	-0.79D@21°	5.21
Female	3338	1		2	1	2	2	1	1	2	1	1	-0.5	0	No	5.0	5.0	No Glasses			No	-	-	-0.75	0.00	-0.50	0.00	158	0	-1.000	0.000	No	24.04	23.84	3.18	2.53	537	524	3.44	3.21	16.88	17.57	41.22D@166°	-1.0D@-1°	42.6D@76°	-1.0D@-1°	-1.38D@166°	nullD@-1°	6.32
Male	4302	1		2	1	1	1	1	1	1	1	1	-0.5	0	No	4.9	5.0	No Glasses			No	-	-	-0.25	0.00	-0.50	-1.00	155	169	-0.500	-0.500	No	24.55	24.29	3.46	3.38	609	603	3.27	3.32	17.21	16.99	42.64D@94°	42.79D@174°	42.86D@4°	43.66D@84°	-0.22D@94°	-0.87D@174°	5.47
Female	5140	1		2	2	2	2	2	1	1	1	1	-0.5	0	No	5.0	4.7	No Glasses			No	-	-	-0.50	0.00	-1.00	0.00	161	0	-1.000	0.000	No	23.04	22.77	2.79	2.74	611	609	3.68	3.67	15.96	15.76	44.05D@178°	45.21D@67°	46.63D@88°	49.55D@157°	-2.58D@178°	-4.34D@67°	5.26
Female	5338	1		2	1	1	2	1	1	1	2	1	-0.5	0	No	5.0	5.0	No Glasses			No	-	-	-0.25	-0.50	-0.25	-0.25	122	154	-0.375	-0.625	No	23.45	23.61	2.19	3.07	563	570	4	2.99	16.69	16.97	42.43D@163°	42.08D@179°	43.48D@73°	42.83D@89°	-1.05D@163°	-0.75D@179°	5.67
Male	5514	1		2	1	1	2	1	1	1	2	1	-0.5	0	No	5.0	5.0	No Glasses			No	-	-	-0.25	0.00	-0.25	-1.25	26	170	-0.375	-0.625	No	24.33	24.46	3.21	3.18	537	533	3.32	3.35	17.26	17.39	40.24D@173°	40.11D@169°	41.74D@83°	41.47D@79°	-1.5D@173°	-1.36D@169°	6.94
Female	1931	2	2	2	1	1	1	1	1	1	1	1	-0.5025	0	Yes	4.8	4.7	Glasses	4.9	4.9	No	-	-	0.75	0.87	-2.75	-2.50	1	175	-0.625	-0.380	No	23.3	23.3	2.87	2.89	570	573	3.46	3.46	16.4	16.38	42.93D@1°	42.83D@0°	45.67D@91°	45.78D@90°	-2.74D@1°	-2.95D@0°	4.34
Male	1418	1		2	1	1	2	1	1	1	3	2	-0.5275	0	No	5.0	5.0	No Glasses			No	-	-	-0.37	0.00	-0.50	-0.87	59	17	-0.620	-0.435	No	21.87	21.76	2.7	2.64	616	617	3.7	3.67	14.85	14.83	45.08D@176°	45.11D@156°	46.39D@86°	46.52D@66°	-1.31D@176°	-1.41D@156°	4.02
Male	2712	1		2	1	2	2	2	1	2	1	1	-0.5275	0	No	5.0	5.0	No Glasses			No	-	-	-0.12	-0.50	-0.50	-0.37	175	13	-0.370	-0.685	No	24.09	24.26	3.49	3.62	576	560	3.22	3.2	16.8	16.88	43.46D@8°	43.62D@171°	44.98D@98°	45.29D@81°	-1.52D@8°	-1.67D@171°	5.6
Male	3243	1		2	2	2	2	1	1	1	1	1	-0.5275	0	No	5.0	5.0	No Glasses			No	-	-	-0.37	0.00	-0.62	-0.75	163	10	-0.680	-0.375	No	24.09	24.11	3.54	3.56	553	553	3.34	3.35	16.67	16.65	42.9D@1°	42.25D@175°	43.73D@91°	43.28D@85°	-0.83D@1°	-1.03D@175°	5.02
Female	2335	2	1	2	1	1	1	1	1	1	1	1	-0.53	0	Yes	4.9	4.7	No Glasses			No	-	-	0.00	-0.25	-0.75	-0.87	9	8	-0.375	-0.685	No	23.74	23.66	3.35	3.35	576	574	3.33	3.33	16.49	16.4	42.68D@175°	-1.0D@-1°	44.95D@85°	-1.0D@-1°	-2.27D@175°	nullD@-1°	4.11
Male	1425	2	1	2	1	1	2	2	2	1	5	1	-0.5575	0	Yes	4.7	4.5	No Glasses			No	-	-	-0.12	0.00	-0.62	-1.37	175	15	-0.430	-0.685	No	23.23	23.15	2.57	2.69	539	538	3.73	3.57	16.39	16.34	43.07D@174°	42.87D@6°	44.97D@84°	44.4D@96°	-1.9D@174°	-1.53D@6°	5.72
Female	3325	2	1	2	2	2	2	1	1	1	1	1	-0.56	0	Yes	4.9	4.9	No Glasses			No	-	-	0.00	-0.25	-0.62	-1.12	175	6	-0.310	-0.810	No	23.91	23.9	3.12	3.09	672	671	3.26	3.32	16.86	16.82	41.34D@170°	41.61D@4°	43.06D@80°	43.4D@94°	-1.72D@170°	-1.79D@4°	4.96
Male	1111	1		2	1	1	1	1	1	2	1	2	-0.56	0	No	5.0	5.0	No Glasses			No	-	-	0.25	0.00	-1.37	-1.37	13	2	-0.435	-0.685	No	22.74	22.84	2.82	2.85	506	508	3.65	3.62	15.77	15.86	43.67D@1°	43.73D@0°	47.21D@91°	46.52D@90°	-3.54D@1°	-2.79D@0°	4.5
Male	1817	1		2	1	1	1	1	2	1	1	1	-0.56	0	No	5.0	5.0	No Glasses			No	-	-	-0.62	0.12	-0.62	-0.62	21	20	-0.930	-0.190	No	22.25	22.47	2.5	2.5	537	549	4.19	4.17	15.03	15.25	42.74D@177°	42.26D@1°	43.72D@87°	43.37D@91°	-0.98D@177°	-1.11D@1°	6.35
Male	1101	2	1	2	2	2	2	1	1	2	1	1	-0.5625	0	Yes	4.9	4.9	No Glasses			No	-	-	-0.25	-0.50	-0.75	0.00	73	0	-0.625	-0.500	No	23.98	23.92	3.24	3.19	541	545	3.58	3.6	16.62	16.59	41.34D@171°	41.46D@169°	41.85D@81°	41.7D@79°	-0.51D@171°	-0.24D@169°	4.88
Male	1119	2	1	2	2	1	1	1	1	2	1	1	-0.5625	0	Yes	4.9	4.9	No Glasses			No	-	-	0.25	0.00	-2.25	-0.50	1	0	-0.875	-0.250	No	24.7	24.72	2.84	2.88	515	513	3.64	2.68	17.71	18.65	39.24D@176°	39.23D@178°	40.44D@86°	40.16D@88°	-1.2D@176°	-0.93D@178°	4.87
Male	1310	2	1	2	2	1	1	1	1	1	1	1	-0.5625	0	Yes	4.9	4.9	No Glasses			No	-	-	-0.50	-0.25	-0.50	-0.25	1	4	-0.750	-0.375	No	23.75	23.73	3.41	2.62	520	512	3.56	4.32	16.26	16.28	42.34D@179°	42.39D@1°	43.78D@89°	43.57D@91°	-1.44D@179°	-1.18D@1°	4.77
Female	1830	2	1	2	1	1	2	2	2	1	1	1	-0.5625	0	Yes	4.9	4.7	No Glasses			No	-	-	0.00	-0.25	-1.25	-0.50	144	171	-0.625	-0.500	No	22.74	22.71	3.18	3.28	511	503	3.53	3.49	15.52	15.44	44.8D@10°	44.48D@6°	45.95D@100°	46.21D@96°	-1.15D@10°	-1.73D@6°	5.21
Male	2115	2	1	2	2	2	1	1	1	1	1	1	-0.5625	0	Yes	4.9	4.7	No Glasses			No	-	-	0.00	-0.25	-1.25	-0.50	153	158	-0.625	-0.500	No	23.69	23.79	3.15	3.13	519	517	3.31	3.36	16.71	16.78	42.91D@169°	42.81D@16°	44.36D@79°	43.96D@106°	-1.45D@169°	-1.15D@16°	4.71
Male	2214	2	1	2	1	1	1	1	1	1	1	1	-0.5625	0	Yes	4.8	4.9	No Glasses			No	-	-	0.00	0.00	-1.00	-1.25	162	163	-0.500	-0.625	No	23.91	23.98	3.27	3.34	525	524	3.59	2.73	16.52	17.39	42.1D@178°	42.2D@6°	43.33D@88°	43.38D@96°	-1.23D@178°	-1.18D@6°	5.4
Female	2427	2	1	2	1	2	1	1	1	1	4	1	-0.5625	0	Yes	4.6	4.7	No Glasses			No	-	-	0.00	-0.75	-0.50	-0.25	2	15	-0.250	-0.875	No	23.17	23.12	3.12	3	557	558	3.63	3.81	15.86	15.75	44.42D@158°	45.11D@5°	46.31D@68°	46.59D@95°	-1.89D@158°	-1.48D@5°	5.58
Female	2443	2	1	2	1	1	1	1	1	1	1	1	-0.5625	0	Yes	4.9	4.8	No Glasses			No	-	-	0.00	-0.75	-0.50	-0.25	171	169	-0.250	-0.875	No	24.02	24.22	3.01	2.88	551	559	3.46	3.57	17.01	17.21	41.42D@0°	41.52D@10°	42.84D@90°	42.13D@100°	-1.42D@0°	-0.61D@10°	6.13
Female	2635	2	1	2	1	2	2	1	2	1	3	1	-0.5625	0	Yes	4.5	4.3	No Glasses			No	-	-	-0.50	-0.25	-0.25	-0.50	132	178	-0.625	-0.500	No	23.54	-1	3.17	-1	588	-1	3.45	-1	16.33	-1	42.07D@14°	42.24D@173°	43.11D@104°	43.54D@83°	-1.04D@14°	-1.3D@173°	5.95
Male	3409	2	1	2	1	1	1	1	1	1	1	1	-0.5625	0	Yes	5.0	4.9	No Glasses			No	-	-	0.50	-0.25	-1.25	-1.50	8	30	-0.125	-1.000	No	24.7	24.68	3.44	3.18	486	487	2.77	3.54	18.01	17.47	38.61D@177°	38.09D@170°	39.26D@87°	39.18D@80°	-0.65D@177°	-1.09D@170°	4.57
Male	3704	2	1	2	1	1	1	1	1	1	1	1	-0.5625	0	Yes	4.7	4.8	No Glasses			No	-	-	-0.25	0.25	-0.75	-1.50	6	161	-0.625	-0.500	No	23.78	23.63	3.24	3.22	503	504	3.5	3.6	16.54	16.31	42.48D@12°	42.34D@174°	43.75D@102°	43.81D@84°	-1.27D@12°	-1.47D@174°	6.3
Female	4427	2	1	2	1	1	1	1	1	1	1	1	-0.5625	0	Yes	4.7	5.0	No Glasses			No	-	-	-0.50	0.00	-0.25	-1.00	149	151	-0.625	-0.500	No	23.61	23.25	2.95	3.17	547	549	3.53	3.33	16.58	16.2	43.29D@175°	43.54D@2°	44.8D@85°	45.09D@92°	-1.51D@175°	-1.55D@2°	5.23
Male	4515	2	1	2	1	1	2	1	1	1	1	1	-0.5625	0	Yes	4.7	5.0	No Glasses			No	-	-	-0.50	0.25	-0.75	-1.00	162	173	-0.875	-0.250	No	24.53	24.33	3.65	3.73	590	591	3.32	3.28	16.97	16.73	42.08D@7°	42.93D@1°	42.79D@97°	43.9D@91°	-0.71D@7°	-0.97D@1°	5.23
Male	1411	1		2	2	2	1	1	1	2	4	1	-0.5625	0	No	5.0	5.0	No Glasses			No	-	-	-0.75	0.00	-0.50	-0.25	93	120	-1.000	-0.125	No	22.38	22.58	2.56	2.87	561	551	3.7	2.71	15.56	16.44	-1.0D@-1°	43.55D@18°	-1.0D@-1°	44.8D@108°	nullD@-1°	-1.25D@18°	1
Male	2106	1		2	1	2	1	1	1	2	1	1	-0.5625	0	No	5.0	4.9	No Glasses			No	-	-	-1.00	0.25	-0.50	-0.25	150	130	-1.250	0.125	No	22.85	22.92	2.82	2.86	538	535	3.9	3.86	15.59	15.66	43.45D@177°	-1.0D@-1°	44.15D@87°	-1.0D@-1°	-0.7D@177°	nullD@-1°	3.4
Male	2320	1		2	2	2	1	1	1	2	1	1	-0.5625	0	No	4.9	5.0	No Glasses			No	-	-	-0.25	-0.25	-0.50	-0.75	108	19	-0.500	-0.625	No	24.22	24.24	3.08	3.14	583	574	3.29	3.22	17.28	17.31	42.27D@167°	42.16D@67°	43.18D@77°	42.52D@157°	-0.91D@167°	-0.36D@67°	5.9
Male	2517	1		2	1	1	2	1	1	1	2	1	-0.5625	0	No	5.1	5.1	No Glasses			No	-	-	-0.75	0.00	-0.25	-0.50	90	12	-0.875	-0.250	No	22.81	22.84	3.03	2.55	505	505	3.57	3.63	15.7	16.16	42.22D@4°	42.43D@179°	43.6D@94°	43.94D@89°	-1.38D@4°	-1.51D@179°	5.9
Female	2744	1		2	1	1	1	1	1	1	1	1	-0.5625	0	No	5.0	5.0	No Glasses			No	-	-	0.00	-0.50	-1.25	0.00	172	0	-0.625	-0.500	No	22.94	23.11	3.08	3.14	509	505	3.31	3.28	16.04	16.19	44.28D@167°	44.14D@5°	45.45D@77°	44.91D@95°	-1.17D@167°	-0.77D@5°	4.69
Female	3433	1		2	1	2	1	1	1	1	1	1	-0.5625	0	No	5.0	5.0	No Glasses			No	-	-	-0.25	0.25	-1.00	-1.25	12	171	-0.750	-0.375	No	23.47	23.25	3.25	3.23	492	500	3.13	3.18	16.6	16.34	43.05D@178°	43.24D@12°	44.67D@88°	44.93D@102°	-1.62D@178°	-1.69D@12°	5.46
Female	3436	1		2	1	1	2	1	1	1	3	1	-0.5625	0	No	5.0	4.9	No Glasses			No	-	-	-0.25	-0.25	-1.00	-0.25	132	144	-0.750	-0.375	No	24.1	24.29	3	3.18	506	502	3.64	3.43	16.95	17.18	41.19D@171°	40.81D@0°	41.75D@81°	41.75D@90°	-0.56D@171°	-0.94D@0°	5.95
Male	3507	1		2	1	2	1	1	1	1	1	1	-0.5625	0	No	5.0	5.0	No Glasses			No	-	-	-0.75	-0.25	-0.25	0.00	176	0	-0.875	-0.250	No	22.91	22.68	2.92	2.9	507	504	3.56	3.56	15.92	15.71	44.42D@164°	44.35D@59°	44.69D@74°	44.57D@149°	-0.27D@164°	-0.22D@59°	5.63
Male	3703	1		2	1	2	2	1	1	1	1	1	-0.5625	0	No	5.0	4.9	No Glasses			No	-	-	0.00	0.00	-1.50	-0.75	159	9	-0.750	-0.375	No	23.53	23.2	2.98	3.03	535	535	3.46	3.38	16.54	16.25	42.31D@177°	42.29D@10°	43.61D@87°	43.79D@100°	-1.3D@177°	-1.5D@10°	5.61
Male	3316	2	1	2	1	2	2	1	1	1	1	1	-0.565	0	Yes	5.0	4.8	No Glasses			No	-	-	0.37	-0.25	-1.00	-1.50	26	145	-0.130	-1.000	No	24.06	24.67	3.28	2.36	493	486	3.22	4.16	17.07	17.65	41.7D@2°	41.6D@166°	43.15D@92°	43.41D@76°	-1.45D@2°	-1.81D@166°	5.76
Female	5125	2	1	2	1	2	2	1	1	1	1	1	-0.59	0	Yes	5.0	4.8	No Glasses			No	-	-	-0.25	-0.62	-0.12	-0.50	173	62	-0.310	-0.870	No	24.18	24.25	3.2	3.31	538	541	4.4	4.48	16.04	15.92	40.86D@166°	41.14D@171°	41.49D@76°	41.52D@81°	-0.63D@166°	-0.38D@171°	7.43
Male	3502	2	1	2	2	1	1	2	1	1	1	1	-0.59	0	Yes	4.9	4.8	No Glasses			No	-	-	-0.50	-0.37	-0.62	0.00	18	0	-0.810	-0.370	No	24.26	24.1	2.93	2.9	546	541	3.42	3.45	17.36	17.2	41.41D@159°	41.48D@14°	42.17D@69°	42.32D@104°	-0.76D@159°	-0.84D@14°	4.91
Female	3140	2	1	2	2	1	1	1	1	1	2	1	-0.595	0	Yes	4.6	5.0	No Glasses			No	-	-	-0.50	0.87	-1.75	-1.37	172	6	-1.375	0.185	No	23.18	22.58	3.29	3.21	542	549	3.45	3.47	15.9	15.35	45.02D@161°	44.85D@5°	47.02D@71°	46.59D@95°	-2.0D@161°	-1.74D@5°	4.03
Male	4113	2	1	2	1	1	1	1	1	1	3	1	-0.62	0	Yes	4.6	5.0	No Glasses			No	-	-	-0.62	-0.50	-0.12	-0.12	51	94	-0.680	-0.560	No	24.18	24.03	3.2	3.15	585	587	3.35	3.34	17.05	16.95	43.3D@173°	43.28D@4°	44.07D@83°	44.1D@94°	-0.77D@173°	-0.82D@4°	6.35
Female	3740	2	1	2	2	1	1	1	1	1	1	1	-0.6225	0	Yes	4.8	4.8	No Glasses			No	-	-	-0.75	-0.12	-0.25	-0.50	21	114	-0.875	-0.370	No	25.18	25.38	3.19	2.85	497	496	3.06	3.51	18.43	18.52	40.72D@144°	40.09D@0°	41.32D@54°	40.46D@90°	-0.6D@144°	-0.37D@0°	5.6
Male	5220	2	1	2	1	2	1	2	1	1	2	1	-0.6225	0	Yes	4.8	5.0	No Glasses			No	-	-	-0.62	0.00	-0.25	-1.00	102	11	-0.745	-0.500	No	25.47	25.23	3.55	3.54	539	557	3.47	4.39	17.91	16.74	40.78D@178°	40.76D@4°	41.6D@88°	41.62D@94°	-0.82D@178°	-0.86D@4°	4.9
Male	5406	2	1	2	2	1	1	1	2	1	1	1	-0.6225	0	Yes	4.9	5.0	No Glasses			No	-	-	-0.87	0.00	0.00	-0.75	0	13	-0.870	-0.375	No	24.55	23.23	3.5	3.42	580	588	3.28	3.31	17.19	15.91	42.72D@40°	42.14D@119°	42.96D@130°	42.84D@29°	-0.24D@40°	-0.7D@119°	6.09
Male	2716	2	2	2	1	1	1	1	1	1	1	1	-0.6225	0	Yes	4.7	4.8	Glasses	4.9	4.9	No	-	-	-0.62	-0.50	0.00	-0.25	0	14	-0.620	-0.625	No	23.46	23.44	3.44	3.13	536	536	3.49	3.73	16	16.05	-1.0D@-1°	44.25D@174°	-1.0D@-1°	45.59D@84°	nullD@-1°	-1.34D@174°	1
Male	1222	2	1	2	1	2	2	1	1	1	1	1	-0.625	0	Yes	4.9	4.9	No Glasses			No	-	-	-0.50	-0.50	-0.25	-0.25	94	114	-0.625	-0.625	No	23.28	23.16	2.79	2.75	553	558	3.67	3.7	16.27	16.15	42.45D@167°	42.86D@4°	42.84D@77°	43.68D@94°	-0.39D@167°	-0.82D@4°	4.93
Female	1443	2	1	2	1	1	1	1	1	1	2	1	-0.625	0	Yes	4.9	4.9	No Glasses			No	-	-	-0.25	-0.50	-0.25	-0.75	160	19	-0.375	-0.875	No	21.94	22.01	2.72	2.67	542	539	3.6	3.6	15.08	15.2	44.29D@0°	43.78D@17°	45.9D@90°	45.6D@107°	-1.61D@0°	-1.82D@17°	5.17
Male	2415	2	1	2	1	1	1	1	1	1	1	1	-0.625	0	Yes	4.9	4.7	No Glasses			No	-	-	0.00	0.00	-1.25	-1.25	174	170	-0.625	-0.625	No	22.94	23.36	2.98	3.05	553	547	3.54	3.5	15.87	16.26	43.0D@177°	42.93D@159°	44.4D@87°	43.65D@69°	-1.4D@177°	-0.72D@159°	4.3
Male	2423	2	1	2	1	1	1	1	1	2	1	1	-0.625	0	Yes	4.7	4.9	No Glasses			No	-	-	-1.00	0.25	-0.25	-0.75	138	130	-1.125	-0.125	No	23.86	23.63	3.34	3.26	559	569	3.35	3.4	16.61	16.4	43.35D@165°	43.25D@10°	44.19D@75°	43.83D@100°	-0.84D@165°	-0.58D@10°	5.21
Female	2632	2	1	2	1	2	2	1	1	1	1	1	-0.625	0	Yes	4.9	4.9	No Glasses			No	-	-	-0.25	-0.25	-0.50	-1.00	9	169	-0.500	-0.750	No	23.4	23.78	3.22	2.86	496	489	2.9	3.93	16.78	16.5	42.14D@5°	41.63D@176°	43.13D@95°	42.92D@86°	-0.99D@5°	-1.29D@176°	6.31
Male	3205	2	1	2	2	2	1	1	1	1	1	1	-0.625	0	Yes	4.9	4.9	No Glasses			No	-	-	0.00	-0.50	-0.75	-0.75	1	2	-0.375	-0.875	No	23.86	24.12	3.25	3.23	557	563	3.53	3.46	16.53	16.88	42.72D@5°	42.5D@177°	43.91D@95°	43.79D@87°	-1.19D@5°	-1.29D@177°	5.16
Female	3342	2	1	2	1	1	2	1	1	1	2	1	-0.625	0	Yes	4.9	4.9	No Glasses			No	-	-	-0.50	0.00	-0.75	-0.75	149	163	-0.875	-0.375	No	22.88	22.87	2.62	2.6	575	570	3.53	3.52	16.16	16.18	42.28D@173°	42.25D@12°	43.36D@83°	43.56D@102°	-1.08D@173°	-1.31D@12°	5.16
Female	4130	2	1	2	1	2	1	1	1	1	1	1	-0.625	0	Yes	4.9	4.9	No Glasses			No	-	-	-0.25	-0.50	-0.25	-0.75	109	68	-0.375	-0.875	No	23.32	23.47	2.89	2.94	490	486	3.76	3.71	16.18	16.33	42.83D@152°	42.32D@41°	43.38D@62°	43.02D@131°	-0.55D@152°	-0.7D@41°	6.49
Male	4203	2	1	2	1	1	2	1	1	2	1	1	-0.625	0	Yes	4.6	4.6	No Glasses			No	-	-	-0.25	-0.50	-0.25	-0.75	126	165	-0.375	-0.875	No	24.27	24.62	3.49	3.5	581	593	3.44	3.41	16.76	17.12	42.78D@170°	42.04D@4°	44.37D@80°	43.41D@94°	-1.59D@170°	-1.37D@4°	5.4
Female	4339	2	1	2	1	2	1	1	2	1	1	1	-0.625	0	Yes	4.9	4.3	No Glasses			No	-	-	0.50	-1.00	-0.75	-0.75	32	18	0.125	-1.375	No	24.2	24	3.27	3.21	476	478	3.41	3.14	17.05	17.17	41.96D@171°	43.14D@10°	42.43D@81°	44.76D@100°	-0.47D@171°	-1.62D@10°	6.32
Female	4531	2	1	2	1	1	2	2	2	1	1	1	-0.625	0	Yes	4.8	4.7	No Glasses			No	-	-	0.00	0.00	-1.00	-1.50	4	149	-0.500	-0.750	No	24.08	24.16	2.95	2.93	566	570	3.53	3.54	17.04	17.12	41.11D@154°	41.44D@173°	42.59D@64°	42.7D@83°	-1.48D@154°	-1.26D@173°	4.75
Male	4542	2	1	2	2	1	1	1	1	1	1	1	-0.625	0	Yes	4.9	4.2	No Glasses			No	-	-	1.00	-1.50	-0.75	-0.75	142	159	0.625	-1.875	No	22.99	23.97	3.38	3.43	601	609	3.41	3.39	15.6	16.53	43.28D@162°	43.89D@176°	45.47D@72°	45.61D@86°	-2.19D@162°	-1.72D@176°	5.52
Female	5344	2	1	2	2	1	2	1	1	1	1	1	-0.625	0	Yes	4.9	5.0	No Glasses			No	-	-	-1.00	0.25	-0.50	-0.50	153	137	-1.250	0.000	No	23.19	22.76	2.41	2.37	511	513	3.64	3.67	16.63	16.21	41.62D@1°	41.87D@1°	43.69D@91°	43.29D@91°	-2.07D@1°	-1.42D@1°	6.3
Female	3528	2	2	2	1	2	1	2	2	2	1	1	-0.625	0	Yes	4.8	4.7	Glasses	5.0	5.0	No	-	-	-0.50	-0.25	-0.50	-0.50	157	163	-0.750	-0.500	No	23.26	23.48	3.05	2.94	578	582	3.56	3.7	16.07	16.26	43.43D@170°	42.51D@9°	44.21D@80°	43.79D@99°	-0.78D@170°	-1.28D@9°	6.06
Male	1210	1		2	1	1	2	1	1	2	3	1	-0.625	0	No	5.0	5.0	No Glasses			No	-	-	-0.75	0.00	-0.25	-0.75	128	153	-0.875	-0.375	No	22.82	22.7	2.84	2.94	592	580	4.01	3.94	15.38	15.23	42.75D@169°	43.0D@4°	43.5D@79°	43.9D@94°	-0.75D@169°	-0.9D@4°	4.62
Male	1506	1		2	1	1	1	1	1	2	1	1	-0.625	0	No	5.0	5.0	No Glasses			No	-	-	-0.25	0.00	-1.00	-1.00	158	6	-0.750	-0.500	No	24.26	24.11	3.21	3.34	504	499	3.8	3.67	16.75	16.59	41.52D@178°	41.69D@11°	42.91D@88°	43.53D@101°	-1.39D@178°	-1.84D@11°	3.8
Female	1738	1		2	1	1	1	1	1	1	2	1	-0.625	0	No	5.0	5.0	No Glasses			No	-	-	0.00	0.25	-1.25	-1.75	17	1	-0.625	-0.625	No	22.83	22.97	3.03	3.04	494	500	3.38	3.4	15.93	16.03	42.38D@176°	42.07D@2°	44.5D@86°	44.17D@92°	-2.12D@176°	-2.1D@2°	3.63
Male	1921	1		2	1	2	2	1	1	1	1	1	-0.625	0	No	5.0	5.0	No Glasses			No	-	-	-0.25	0.00	-1.75	-0.25	158	179	-1.125	-0.125	No	24.18	24.14	3.42	3.42	551	553	3.18	3.18	17.03	16.99	42.34D@142°	42.64D@6°	42.87D@52°	42.9D@96°	-0.53D@142°	-0.26D@6°	5.47
Female	2243	1		2	1	2	1	1	1	1	1	1	-0.625	0	No	5.0	5.0	No Glasses			No	-	-	-0.75	0.00	-0.75	-0.25	1	166	-1.125	-0.125	No	23.08	23.23	2.7	2.73	508	497	3.91	3.9	15.96	16.11	42.16D@3°	42.14D@5°	43.29D@93°	43.35D@95°	-1.13D@3°	-1.21D@5°	5.91
Female	2338	1		2	1	1	1	1	1	1	1	1	-0.625	0	No	5.0	5.0	No Glasses			No	-	-	0.00	-0.75	-0.50	-0.50	169	17	-0.250	-1.000	No	23.5	23.51	2.96	2.96	512	517	3.54	3.51	16.48	16.52	42.59D@173°	42.5D@175°	43.54D@83°	43.75D@85°	-0.95D@173°	-1.25D@175°	5.68
Male	2508	1		2	1	1	2	1	1	1	1	1	-0.625	0	No	5.0	5.0	No Glasses			No	-	-	0.00	-0.25	-0.75	-1.25	141	7	-0.375	-0.875	No	22.81	23.03	2.66	2.56	535	522	3.74	3.85	15.87	16.1	42.41D@163°	42.61D@9°	43.43D@73°	43.67D@99°	-1.02D@163°	-1.06D@9°	5.73
Male	5509	1		2	1	2	2	1	1	1	2	1	-0.625	0	No	5.0	5.0	No Glasses			No	-	-	-0.50	-0.25	-0.50	-0.50	1	4	-0.750	-0.500	No	23.27	23.13	2.71	2.72	577	565	3.7	3.73	16.28	16.11	42.48D@0°	42.73D@3°	44.02D@90°	44.65D@93°	-1.54D@0°	-1.92D@3°	5.73
Male	2118	2	1	2	2	1	1	1	1	2	1	1	-0.65	0	Yes	4.6	4.7	No Glasses			No	-	-	-0.37	-0.37	-0.75	-0.37	0	12	-0.745	-0.555	No	24.18	24.25	3.24	3.27	459	458	3.45	3.31	17.03	17.21	42.25D@5°	42.19D@160°	43.41D@95°	43.32D@70°	-1.16D@5°	-1.13D@160°	5.81
Female	3729	2	1	2	2	1	1	1	1	1	1	1	-0.65	0	Yes	4.5	4.8	No Glasses			No	-	-	-0.62	-0.37	-0.25	-0.37	1	149	-0.745	-0.555	No	23.88	23.93	3.19	3.17	621	628	3.28	3.25	16.79	16.88	42.79D@171°	42.8D@177°	43.8D@81°	43.53D@87°	-1.01D@171°	-0.73D@177°	4.85
Male	2122	2	1	2	2	2	2	1	1	1	1	1	-0.6525	0	Yes	4.8	4.8	No Glasses			No	-	-	-0.37	-0.75	-0.12	-0.25	169	33	-0.430	-0.875	No	24.42	24.53	3.03	3.2	523	504	3	3.61	17.87	17.21	41.07D@1°	41.05D@176°	42.62D@91°	42.44D@86°	-1.55D@1°	-1.39D@176°	5.08
Female	1526	2	1	2	1	1	1	2	1	1	1	1	-0.6525	0	Yes	4.7	4.6	No Glasses			No	-	-	-0.50	-0.37	-0.25	-0.62	36	166	-0.625	-0.680	No	22.74	22.82	2.79	2.82	537	531	3.75	3.71	15.66	15.76	43.65D@6°	43.71D@3°	45.35D@96°	45.66D@93°	-1.7D@6°	-1.95D@3°	4.76
Male	2605	2	1	2	2	2	1	1	1	1	2	1	-0.6525	0	Yes	4.7	4.5	No Glasses			No	-	-	-0.25	-0.37	-0.75	-0.62	152	163	-0.625	-0.680	No	25.11	25.37	3.31	3.33	608	597	3.24	3.27	17.95	18.18	40.57D@174°	40.18D@2°	41.97D@84°	41.4D@92°	-1.4D@174°	-1.22D@2°	5.62
Female	3444	2	1	2	1	1	2	1	1	1	1	1	-0.6525	0	Yes	4.7	5.0	No Glasses			No	-	-	-0.62	0.75	-1.00	-1.87	177	171	-1.120	-0.185	No	22.95	22.43	2.67	2.86	546	548	3.74	3.47	16	15.55	44.02D@178°	42.8D@0°	45.52D@88°	46.62D@90°	-1.5D@178°	-3.82D@0°	4.04
Female	4642	1		2	1	2	2	1	1	1	1	1	-0.655	0	No	5.0	5.0	No Glasses			No	-	-	-1.00	0.00	-0.12	-0.50	59	147	-1.060	-0.250	No	23.27	23.06	3.41	3.32	566	576	3.59	3.7	15.71	15.47	42.8D@5°	42.98D@176°	43.7D@95°	44.44D@86°	-0.9D@5°	-1.46D@176°	4.79
Male	5306	2	1	2	1	1	1	1	1	1	1	1	-0.6575	0	Yes	4.9	4.8	No Glasses			No	-	-	-0.50	0.62	-1.12	-1.75	177	3	-1.060	-0.255	No	23.27	23.11	3.11	3.06	553	555	3.69	3.68	15.92	15.81	44.31D@175°	44.07D@177°	46.95D@85°	46.59D@87°	-2.64D@175°	-2.52D@177°	3.96
Female	3724	2	1	2	1	2	2	1	1	2	1	1	-0.6825	0	Yes	4.8	4.8	No Glasses			No	-	-	-0.12	-0.50	-0.62	-0.87	158	18	-0.430	-0.935	No	23.29	23.26	2.85	2.85	580	578	3.32	3.33	16.54	16.5	43.89D@167°	44.41D@0°	46.29D@77°	46.51D@90°	-2.4D@167°	-2.1D@0°	4.79
Male	1308	2	1	2	2	1	1	1	1	1	3	2	-0.685	0	Yes	4.6	4.7	No Glasses			No	-	-	0.00	-0.62	-1.00	-0.50	163	158	-0.500	-0.870	No	24.26	24.46	3.23	3.33	564	545	3.42	3.41	17.04	17.18	41.81D@4°	41.53D@7°	43.58D@94°	42.87D@97°	-1.77D@4°	-1.34D@7°	5.12
Male	2408	2	1	2	1	2	1	1	1	1	1	2	-0.685	0	Yes	4.8	4.6	No Glasses			No	-	-	-0.50	-0.62	0.00	-0.50	0	51	-0.500	-0.870	No	24.98	25.12	3.54	3.56	568	568	3.35	3.37	17.52	17.63	41.61D@172°	41.73D@164°	42.74D@82°	42.76D@74°	-1.13D@172°	-1.03D@164°	5.91
Female	3638	2	2	2	2	1	2	1	1	1	1	1	-0.685	0	Yes	4.4	4.4	Glasses	4.9	4.9	No	-	-	-0.62	0.00	-0.25	-1.25	1	16	-0.745	-0.625	No	22.41	22.44	3.06	2.8	556	543	3.42	3.87	15.37	15.24	46.26D@178°	45.43D@7°	47.41D@88°	47.09D@97°	-1.15D@178°	-1.66D@7°	4.51
Male	1507	1		2	2	1	1	2	2	2	5	2	-0.685	0	No	5.0	5.0	No Glasses			No	-	-	-1.50	0.50	-0.37	-0.37	30	21	-1.685	0.315	No	23.96	23.72	3.06	3.12	591	590	3.82	3.7	16.49	16.32	41.52D@173°	41.16D@7°	41.94D@83°	42.14D@97°	-0.42D@173°	-0.98D@7°	3.92
Female	1837	2	1	2	1	1	2	2	2	1	1	2	-0.6875	0	Yes	4.7	4.7	No Glasses			No	-	-	-0.75	-0.25	-0.75	0.00	161	0	-1.125	-0.250	No	23.13	23.23	2.93	3.09	548	552	3.78	3.62	15.87	15.97	43.44D@176°	43.02D@29°	44.72D@86°	43.51D@119°	-1.28D@176°	-0.49D@29°	5.42
Female	5331	2	1	2	2	2	2	2	2	1	1	2	-0.6875	0	Yes	4.8	5.0	No Glasses			No	-	-	-1.50	0.50	0.00	-0.75	0	179	-1.500	0.125	No	23.77	22.81	3.11	3.06	589	584	3.51	3.21	16.57	15.95	43.51D@166°	43.26D@176°	45.06D@76°	45.38D@86°	-1.55D@166°	-2.12D@176°	6.17
Female	1132	2	1	2	2	1	1	1	1	1	1	1	-0.6875	0	Yes	4.8	4.8	No Glasses			No	-	-	0.00	-0.50	-1.25	-0.50	163	172	-0.625	-0.750	No	23.47	23.55	3.02	3.12	581	565	3.88	3.74	15.98	16.13	42.63D@179°	42.86D@176°	44.34D@89°	44.35D@86°	-1.71D@179°	-1.49D@176°	3.83
Female	1335	2	1	2	1	1	1	1	1	1	2	1	-0.6875	0	Yes	4.8	4.8	No Glasses			No	-	-	-0.75	-0.50	-0.25	0.00	150	0	-0.875	-0.500	No	22.71	22.79	3.23	3.78	547	531	3.28	2.74	15.65	15.73	-1.0D@-1°	45.66D@21°	-1.0D@-1°	46.74D@111°	nullD@-1°	-1.08D@21°	1
Male	1902	2	1	2	1	2	2	1	1	1	3	1	-0.6875	0	Yes	4.8	4.8	No Glasses			No	-	-	-0.75	0.00	-0.75	-0.50	154	121	-1.125	-0.250	No	23.67	-1	3.05	-1	596	-1	3.61	-1	16.41	-1	41.65D@4°	41.49D@178°	42.36D@94°	42.66D@88°	-0.71D@4°	-1.17D@178°	3.98
Male	2210	2	1	2	1	2	1	2	1	1	1	1	-0.6875	0	Yes	4.8	4.9	No Glasses			No	-	-	-0.75	-0.25	-0.25	-0.50	5	176	-0.875	-0.500	No	23.9	-1	2.95	-1	590	-1	3.51	-1	16.85	-1	42.11D@5°	41.98D@175°	42.87D@95°	45.42D@85°	-0.76D@5°	-3.44D@175°	4.62
Male	2414	2	1	2	2	2	2	1	1	2	1	1	-0.6875	0	Yes	4.9	4.8	No Glasses			No	-	-	-0.50	-0.50	-0.25	-0.50	107	155	-0.625	-0.750	No	23.66	23.43	3.28	3.34	615	611	3.68	3.59	16.09	15.89	43.32D@171°	-1.0D@-1°	43.82D@81°	-1.0D@-1°	-0.5D@171°	nullD@-1°	4.38
Male	2422	2	1	2	1	1	2	1	1	2	1	1	-0.6875	0	Yes	5.0	4.9	No Glasses			No	-	-	0.50	-0.50	-1.50	-1.25	175	12	-0.250	-1.125	No	22.58	22.85	3.37	3.43	562	555	3.36	3.33	15.28	15.54	45.88D@166°	46.05D@9°	47.65D@76°	47.85D@99°	-1.77D@166°	-1.8D@9°	4.53
Male	2609	2	1	2	1	1	1	1	2	1	3	1	-0.6875	0	Yes	4.7	4.8	No Glasses			No	-	-	-0.75	-0.50	-0.25	0.00	154	0	-0.875	-0.500	No	23.29	23.33	3.22	3.22	539	547	3.38	3.42	16.15	16.14	45.1D@18°	44.4D@31°	47.38D@108°	45.39D@121°	-2.28D@18°	-0.99D@31°	5.81
Male	3204	2	1	2	1	2	2	1	1	1	1	1	-0.6875	0	Yes	5.0	4.8	No Glasses			No	-	-	-0.25	0.00	-0.75	-1.50	172	71	-0.625	-0.750	No	24.41	24.48	3.11	3.14	527	523	3.54	3.51	17.23	17.31	40.86D@173°	40.07D@73°	42.17D@83°	40.46D@163°	-1.31D@173°	-0.39D@73°	6.66
Female	3223	2	1	2	2	1	1	1	2	1	1	1	-0.6875	0	Yes	4.9	4.9	No Glasses			No	-	-	-0.50	-0.50	-0.25	-0.50	151	3	-0.625	-0.750	No	23.62	23.67	2.99	2.99	546	541	3.55	3.58	16.54	16.56	42.48D@170°	42.56D@13°	43.81D@80°	43.44D@103°	-1.33D@170°	-0.88D@13°	4.84
Male	3443	2	1	2	1	2	1	1	1	1	1	1	-0.6875	0	Yes	5.0	4.9	No Glasses			No	-	-	-0.75	-0.50	0.00	-0.25	0	0	-0.750	-0.625	No	24.27	24.4	3.33	3.4	566	557	3.25	3.25	17.12	17.2	43.09D@4°	43.07D@15°	43.43D@94°	43.52D@105°	-0.34D@4°	-0.45D@15°	3.87
Male	3709	2	1	2	1	1	1	1	1	1	1	1	-0.6875	0	Yes	4.9	4.9	No Glasses			No	-	-	0.00	-0.50	-0.75	-1.00	125	13	-0.375	-1.000	No	23.99	23.91	3	2.95	580	586	3.65	3.68	16.76	16.69	41.73D@169°	41.7D@3°	42.6D@79°	43.09D@93°	-0.87D@169°	-1.39D@3°	5.79
Male	4219	2	1	2	1	1	1	1	1	1	2	1	-0.6875	0	Yes	4.9	4.9	No Glasses			No	-	-	-0.75	0.00	-0.25	-1.00	24	166	-0.875	-0.500	No	23.92	23.57	2.99	3.06	570	580	3.6	3.48	16.75	16.45	42.91D@1°	42.96D@15°	43.97D@91°	43.83D@105°	-1.06D@1°	-0.87D@15°	5.36
Female	4222	2	1	2	1	2	1	1	1	1	1	1	-0.6875	0	Yes	4.6	4.6	No Glasses			No	-	-	-0.50	-0.75	-0.25	0.00	21	0	-0.625	-0.750	No	23.67	23.73	2.75	2.71	545	544	3.73	3.78	16.65	16.69	41.66D@159°	41.52D@165°	42.97D@69°	42.33D@75°	-1.31D@159°	-0.81D@165°	5.86
Male	5101	2	1	2	1	1	1	1	1	2	1	1	-0.6875	0	Yes	4.4	4.8	No Glasses			No	-	-	-1.00	-0.25	0.00	-0.25	0	140	-1.000	-0.375	No	24.23	23.78	3.31	3.21	546	550	3.4	3.44	16.97	16.59	42.5D@166°	42.71D@5°	43.03D@76°	43.24D@95°	-0.53D@166°	-0.53D@5°	5.54
Female	5342	2	1	2	2	2	1	1	2	1	1	1	-0.6875	0	Yes	4.9	4.9	No Glasses			No	-	-	1.00	-1.75	-1.00	-0.25	160	167	0.500	-1.875	No	23.21	24.17	3.38	3.46	574	574	3.31	3.43	15.94	16.71	43.24D@175°	43.54D@169°	44.42D@85°	44.53D@79°	-1.18D@175°	-0.99D@169°	3.92
Female	3125	1		2	1	1	2	1	1	1	1	1	-0.6875	0	No	5.0	5.0	No Glasses			No	-	-	-0.50	-0.25	-0.75	-0.50	105	96	-0.875	-0.500	No	24.27	24.3	3.23	3.19	572	576	3.64	3.62	16.82	16.92	40.72D@125°	41.47D@121°	42.06D@35°	41.83D@31°	-1.34D@125°	-0.36D@121°	5.69
Female	3230	1		2	2	1	2	1	1	1	1	1	-0.6875	0	No	5.0	5.0	No Glasses			No	-	-	-0.50	-0.75	0.00	-0.25	0	3	-0.500	-0.875	No	23.46	23.37	2.93	2.91	567	566	3.57	3.67	16.4	16.22	43.38D@3°	43.74D@0°	44.65D@93°	45.25D@90°	-1.27D@3°	-1.51D@0°	6.01
Male	3415	1		2	1	2	1	1	1	1	1	1	-0.6875	0	No	5.0	5.0	No Glasses			No	-	-	-0.50	-0.25	-0.50	-0.75	3	164	-0.750	-0.625	No	23.2	23.37	3.18	3.29	573	524	3.31	3.3	16.14	16.25	43.24D@18°	42.91D@172°	44.67D@108°	43.49D@82°	-1.43D@18°	-0.58D@172°	4.45
Female	3132	2	1	2	1	1	1	1	1	1	1	1	-0.715	0	Yes	4.9	4.9	No Glasses			No	-	-	-0.62	-0.50	-0.62	0.00	112	0	-0.930	-0.500	No	23.25	23.33	2.83	2.68	565	545	3.88	4.05	15.97	16.05	42.06D@158°	42.15D@167°	43.08D@68°	43.1D@77°	-1.02D@158°	-0.95D@167°	4.66
Male	4207	2	1	2	2	2	2	1	1	2	2	1	-0.7175	0	Yes	5.0	4.7	No Glasses			No	-	-	1.12	-1.37	-1.12	-1.25	53	10	0.560	-1.995	No	24.02	24.57	3.52	3.49	557	550	3.34	3.38	16.6	17.15	41.36D@163°	42.6D@1°	42.61D@73°	44.92D@91°	-1.25D@163°	-2.32D@1°	4.96
Female	1932	2	2	2	1	1	2	1	1	1	1	2	-0.7225	0	Yes	4.8	4.6	Glasses	4.9	4.8	No	-	-	0.87	0.87	-3.62	-2.75	3	163	-0.940	-0.505	No	23.16	23.29	2.9	2.95	582	568	3.45	3.41	16.23	16.36	42.83D@1°	43.28D@178°	46.61D@91°	46.14D@88°	-3.78D@1°	-2.86D@178°	5.49
Female	2438	2	2	2	1	1	1	1	1	1	2	1	-0.745	0	Yes	4.5	4.3	Glasses	4.9	4.8	No	-	-	-0.37	-0.75	-0.62	-0.12	27	171	-0.680	-0.810	No	23.75	23.9	3.41	3.39	512	512	3.46	3.45	16.37	16.54	43.44D@161°	43.12D@5°	44.4D@71°	44.32D@95°	-0.96D@161°	-1.2D@5°	7.04
Male	3113	2	1	2	1	2	1	1	1	2	1	1	-0.7475	0	Yes	4.9	4.5	No Glasses			No	-	-	-0.62	-0.50	0.00	-0.75	0	7	-0.620	-0.875	No	24.32	24.23	3.17	3.26	656	557	3.27	3.34	17.23	17.07	43.1D@2°	-1.0D@-1°	44.12D@92°	-1.0D@-1°	-1.02D@2°	nullD@-1°	5.2
Female	3421	2	1	2	1	1	1	2	2	1	2	1	-0.7475	0	Yes	4.6	4.8	No Glasses			No	-	-	-0.62	0.00	-1.00	-0.75	152	24	-1.120	-0.375	No	24.11	23.82	3.39	3.41	576	576	3.29	3.3	16.85	16.54	43.81D@161°	43.86D@22°	45.34D@71°	44.84D@112°	-1.53D@161°	-0.98D@22°	4.71
Male	4211	2	1	2	2	1	2	1	1	1	3	1	-0.7475	0	Yes	4.4	4.7	No Glasses			No	-	-	-0.50	-0.37	-0.75	-0.50	110	159	-0.875	-0.620	No	23.22	23.16	3.2	3.19	513	515	3.43	3.47	16.07	15.97	44.96D@174°	44.9D@0°	46.48D@84°	45.74D@90°	-1.52D@174°	-0.84D@0°	6.04
Female	1138	2	1	2	2	1	1	1	1	1	1	1	-0.75	0	Yes	4.9	4.9	No Glasses			No	-	-	-0.75	-0.50	-0.25	-0.25	140	38	-0.875	-0.625	No	22.79	22.8	3.12	3.13	465	465	3.39	3.39	15.81	15.82	44.72D@1°	45.03D@6°	45.52D@91°	45.91D@96°	-0.8D@1°	-0.88D@6°	4.59
Male	1318	2	1	2	2	2	2	2	2	1	2	1	-0.75	0	Yes	4.9	4.9	No Glasses			No	-	-	-0.50	-0.50	-0.75	-0.25	162	15	-0.875	-0.625	No	24.07	24.22	2.86	2.79	565	564	3.45	3.57	17.2	17.3	42.7D@174°	42.21D@174°	43.96D@84°	43.2D@84°	-1.26D@174°	-0.99D@174°	4.39
Male	1508	2	1	2	2	1	1	2	2	1	2	1	-0.75	0	Yes	5.0	4.9	No Glasses			No	-	-	0.00	-0.50	-1.00	-1.00	151	5	-0.500	-1.000	No	23.17	23.1	2.92	2.94	549	555	3.82	3.85	15.88	15.76	43.6D@171°	43.24D@175°	44.58D@81°	44.37D@85°	-0.98D@171°	-1.13D@175°	4.5
Male	1621	2	1	2	1	2	1	1	1	2	1	1	-0.75	0	Yes	5.0	4.7	No Glasses			No	-	-	-0.50	0.00	-0.25	-1.75	175	169	-0.625	-0.875	No	22.43	22.67	2.64	2.81	545	524	3.9	3.19	15.34	16.14	42.79D@16°	42.57D@177°	44.41D@106°	44.41D@87°	-1.62D@16°	-1.84D@177°	5.82
Female	1642	2	1	2	1	2	1	1	1	1	1	1	-0.75	0	Yes	4.8	5.0	No Glasses			No	-	-	-1.25	0.00	0.00	-0.50	0	118	-1.250	-0.250	No	23.27	23.07	3.03	2.98	554	673	3.72	3.63	15.97	15.79	43.75D@12°	-1.0D@-1°	44.04D@102°	-1.0D@-1°	-0.29D@12°	nullD@-1°	4.04
Female	2334	2	1	2	1	2	1	1	1	1	1	1	-0.75	0	Yes	4.9	4.9	No Glasses			No	-	-	0.00	-0.75	-1.00	-0.50	158	20	-0.500	-1.000	No	23.55	23.79	3.13	3.1	539	535	3.37	3.38	16.52	16.78	44.26D@167°	43.89D@10°	45.94D@77°	45.26D@100°	-1.68D@167°	-1.37D@10°	6.15
Male	3210	2	1	2	1	2	2	1	2	1	1	1	-0.75	0	Yes	4.6	4.6	No Glasses			No	-	-	-0.50	-0.50	-0.25	-0.75	47	154	-0.625	-0.875	No	23.56	23.56	2.66	2.55	560	567	4.07	4.24	16.28	16.2	41.75D@17°	41.59D@161°	43.21D@107°	43.18D@71°	-1.46D@17°	-1.59D@161°	5.3
Female	3541	2	1	2	1	1	1	1	1	1	1	1	-0.75	0	Yes	4.9	5.0	No Glasses			No	-	-	-1.00	-0.25	0.00	-0.50	0	166	-1.000	-0.500	No	-1	24.64	-1	2.85	-1	570	-1	3.48	-1	17.74	40.09D@171°	40.46D@7°	41.29D@81°	41.37D@97°	-1.2D@171°	-0.91D@7°	-0.02
Male	3604	2	1	2	1	1	1	1	1	1	1	1	-0.75	0	Yes	4.9	4.9	No Glasses			No	-	-	-0.25	-0.50	-1.00	-0.50	136	3	-0.750	-0.750	No	24.08	24.05	3.07	3.07	572	574	3.44	3.49	16.99	16.92	42.94D@157°	43.48D@152°	44.15D@67°	43.71D@62°	-1.21D@157°	-0.23D@152°	5.3
Female	3643	2	1	2	2	1	2	1	1	1	1	1	-0.75	0	Yes	4.6	4.6	No Glasses			No	-	-	-0.50	-0.25	-0.50	-1.00	167	167	-0.750	-0.750	No	23.37	23.34	3.25	3.24	553	548	3.46	3.47	16.1	16.08	44.57D@176°	44.39D@1°	45.47D@86°	45.79D@91°	-0.9D@176°	-1.4D@1°	5.34
Male	4117	2	1	2	2	1	1	1	1	1	1	1	-0.75	0	Yes	4.6	5.0	No Glasses			No	-	-	-1.25	0.00	-0.25	-0.25	176	165	-1.375	-0.125	No	25.5	24.64	3.3	3.37	549	505	3.27	3.31	18.39	17.46	41.42D@177°	41.09D@3°	42.21D@87°	42.53D@93°	-0.79D@177°	-1.44D@3°	6.16
Female	4539	2	1	2	1	2	1	1	1	1	1	1	-0.75	0	Yes	5.0	4.5	No Glasses			No	-	-	0.25	-1.25	-0.25	-0.75	164	12	0.125	-1.625	No	23.85	24.49	3.28	3.38	561	522	3.39	3.4	16.62	17.19	42.95D@172°	43.15D@11°	43.88D@82°	44.39D@101°	-0.93D@172°	-1.24D@11°	5.27
Female	5230	2	1	2	2	1	2	2	1	2	1	1	-0.75	0	Yes	4.9	4.9	No Glasses			No	-	-	-0.50	1.00	-2.50	-1.50	158	10	-1.750	0.250	No	23.35	22.67	3.23	3.72	405	380	3.14	3.41	16.57	15.16	44.43D@158°	44.96D@15°	46.89D@68°	46.96D@105°	-2.46D@158°	-2.0D@15°	5.34
Female	5433	2	1	2	1	1	1	1	1	1	1	1	-0.75	0	Yes	4.7	4.5	No Glasses			No	-	-	-0.75	-0.75	0.00	0.00	0	0	-0.750	-0.750	No	24.69	24.76	2.97	2.93	574	577	3.37	3.46	17.78	17.79	40.11D@12°	40.18D@11°	40.77D@102°	41.3D@101°	-0.66D@12°	-1.12D@11°	5.52
Male	5512	2	1	2	1	1	1	1	1	1	1	1	-0.75	0	Yes	4.8	4.6	No Glasses			No	-	-	-0.25	-0.50	-0.50	-1.00	174	166	-0.500	-1.000	No	23.64	23.7	2.92	2.87	554	555	3.48	3.52	16.69	16.76	42.76D@11°	42.52D@167°	43.49D@101°	44.05D@77°	-0.73D@11°	-1.53D@167°	5.62
Female	4626	2	2	2	1	1	2	1	1	1	1	1	-0.75	0	Yes	4.2	4.6	Glasses	5.0	5.0	No	-	-	-1.00	0.50	-0.75	-1.25	23	152	-1.375	-0.125	No	23.99	23.49	2.52	3.39	572	558	4.27	3.43	16.63	16.12	42.05D@0°	42.06D@174°	43.89D@90°	44.24D@84°	-1.84D@0°	-2.18D@174°	7.07
Female	1242	1		2	1	1	1	1	1	1	1	1	-0.75	0	No	5.0	5.0	No Glasses			No	-	-	-0.50	-0.75	-0.25	-0.25	62	178	-0.625	-0.875	No	23.53	23.79	2.88	2.96	542	543	3.58	3.51	16.53	16.78	41.63D@166°	41.3D@6°	42.54D@76°	42.49D@96°	-0.91D@166°	-1.19D@6°	4.36
Female	1334	1		2	1	1	2	1	1	1	1	1	-0.75	0	No	5.0	5.0	No Glasses			No	-	-	0.00	0.00	-1.00	-2.00	158	178	-0.500	-1.000	No	22.56	22.63	3.09	3.19	542	551	3.77	3.62	15.16	15.27	43.93D@175°	44.23D@3°	45.34D@85°	45.69D@93°	-1.41D@175°	-1.46D@3°	4.76
Male	1523	1		2	2	2	2	1	1	1	1	1	-0.75	0	No	5.0	5.0	No Glasses			No	-	-	-0.75	-0.25	-0.50	-0.50	6	1	-1.000	-0.500	No	22.74	22.75	3.02	3.05	582	584	3.74	3.72	15.4	15.39	44.51D@166°	44.64D@171°	45.23D@76°	45.35D@81°	-0.72D@166°	-0.71D@171°	4.57
Female	3236	1		2	1	1	1	1	1	1	1	1	-0.75	0	No	5.0	5.0	No Glasses			No	-	-	-0.25	-0.75	-0.50	-0.50	11	176	-0.500	-1.000	No	23.9	24.14	3.02	3.03	585	583	3.51	3.5	16.8	17.03	41.16D@169°	41.14D@9°	42.73D@79°	42.43D@99°	-1.57D@169°	-1.29D@9°	5.64
Female	4137	1		2	2	2	1	2	2	2	2	1	-0.75	0	No	5.0	5.0	No Glasses			No	-	-	-1.00	0.00	-0.25	-0.75	10	160	-1.125	-0.375	No	22.88	22.9	3.01	2.97	523	522	3.48	3.53	15.86	15.87	43.62D@166°	42.72D@1°	44.16D@76°	43.67D@91°	-0.54D@166°	-0.95D@1°	5.78
Female	3439	2	1	2	1	2	2	1	1	2	2	1	-0.7775	0	Yes	4.9	4.8	No Glasses			No	-	-	-0.37	-0.75	-0.62	-0.25	169	148	-0.680	-0.875	No	23.46	-1	2.98	-1	604	-1	3.36	-1	16.52	-1	41.72D@172°	41.72D@177°	42.72D@82°	43.01D@87°	-1.0D@172°	-1.29D@177°	4.96
Male	5444	2	1	2	1	1	2	1	1	1	1	1	-0.78	0	Yes	5.0	4.6	No Glasses			No	-	-	0.25	-1.00	-1.00	-0.62	9	0	-0.250	-1.310	No	24.4	24.86	3.28	3.26	499	506	3.41	3.41	17.22	17.68	42.03D@177°	42.05D@178°	43.88D@87°	43.19D@88°	-1.85D@177°	-1.14D@178°	5.35
Male	5201	2	2	2	2	2	1	1	1	1	1	1	-0.78	0	Yes	4.7	4.8	Glasses	5.0	5.0	No	-	-	-0.50	-0.75	-0.62	0.00	19	0	-0.810	-0.750	No	24.8	24.61	3.38	3.41	526	525	3.3	3.28	17.59	17.39	41.63D@3°	41.71D@7°	42.84D@93°	43.3D@97°	-1.21D@3°	-1.59D@7°	5.1
Female	2343	2	1	2	1	1	1	1	1	2	2	1	-0.805	0	Yes	4.9	4.9	No Glasses			No	-	-	-1.12	-0.12	-0.62	-0.12	86	52	-1.430	-0.180	No	22.47	22.3	3.39	3.44	447	441	3.35	2.63	15.28	15.79	46.76D@8°	-1.0D@-1°	47.47D@98°	-1.0D@-1°	-0.71D@8°	nullD@-1°	5.38
Male	1518	2	1	2	1	1	2	1	1	1	1	1	-0.8125	0	Yes	4.9	5.0	No Glasses			No	-	-	-1.50	0.00	0.00	-0.25	0	39	-1.500	-0.125	No	24.88	25.03	2.63	2.73	551	553	3.98	3.79	17.72	17.96	38.85D@16°	38.8D@175°	39.33D@106°	39.84D@85°	-0.48D@16°	-1.04D@175°	6.17
Female	1839	2	1	2	2	1	1	1	1	1	1	1	-0.8125	0	Yes	4.9	4.6	No Glasses			No	-	-	-0.25	-0.50	-1.25	-0.50	152	142	-0.875	-0.750	No	22.44	22.68	2.96	2.79	509	509	3.77	3.98	15.2	15.4	45.77D@176°	-1.0D@-1°	47.5D@86°	-1.0D@-1°	-1.73D@176°	nullD@-1°	5.49
Male	2424	2	1	2	1	2	2	1	1	1	1	1	-0.8125	0	Yes	4.9	4.9	No Glasses			No	-	-	-1.00	0.00	-1.00	-0.25	163	99	-1.500	-0.125	No	22.61	-1	3.09	-1	548	-1	3.41	-1	15.56	-1	45.36D@7°	44.59D@59°	45.91D@97°	45.46D@149°	-0.55D@7°	-0.87D@59°	5.59
Male	2704	2	1	2	1	1	2	1	1	1	1	1	-0.8125	0	Yes	4.9	4.7	No Glasses			No	-	-	-0.25	-1.00	-0.75	0.00	173	0	-0.625	-1.000	No	23.53	23.96	2.85	3.14	585	579	3.7	3.52	16.4	16.72	43.61D@172°	43.79D@136°	44.54D@82°	44.19D@46°	-0.93D@172°	-0.4D@136°	5.57
Female	3237	2	1	2	2	1	1	1	1	1	1	1	-0.8125	0	Yes	4.7	5.0	No Glasses			No	-	-	-1.25	0.00	-0.50	-0.25	135	160	-1.500	-0.125	No	23.06	23.1	3	2.97	531	532	3.51	3.56	16.02	16.03	44.91D@166°	44.51D@171°	46.11D@76°	45.84D@81°	-1.2D@166°	-1.33D@171°	4.24
Female	3337	2	1	2	1	2	1	1	2	2	2	1	-0.8125	0	Yes	5.0	4.8	No Glasses			No	-	-	0.00	-0.50	-1.25	-1.00	169	20	-0.625	-1.000	No	22.69	24.54	2.93	3.23	530	500	3.69	2.33	15.55	18.48	-1.0D@-1°	39.14D@5°	-1.0D@-1°	40.56D@95°	nullD@-1°	-1.42D@5°	1
Male	3410	2	1	2	2	1	1	2	2	1	2	1	-0.8125	0	Yes	4.5	4.8	No Glasses			No	-	-	-0.50	0.00	-1.00	-1.25	175	153	-1.000	-0.625	No	25.64	25.51	3.43	3.41	529	507	3.08	3.06	18.6	18.52	40.53D@0°	39.84D@160°	42.16D@90°	42.83D@70°	-1.63D@0°	-2.99D@160°	5.39
Female	3531	2	1	2	1	1	2	2	2	1	1	1	-0.8125	0	Yes	4.8	4.8	No Glasses			No	-	-	-0.25	-0.75	-0.75	-0.50	154	35	-0.625	-1.000	No	22.87	23.1	3.52	3.55	526	527	3.37	3.38	15.45	15.64	44.91D@170°	44.92D@17°	46.6D@80°	45.86D@107°	-1.69D@170°	-0.94D@17°	5.31
Female	4623	2	1	2	2	2	2	1	1	1	1	1	-0.8125	0	Yes	5.0	4.6	No Glasses			No	-	-	0.50	-0.75	-1.75	-1.00	150	153	-0.375	-1.250	No	24.37	24.36	2.93	2.99	541	540	3.52	3.51	17.37	17.32	39.66D@0°	41.7D@3°	41.19D@90°	42.9D@93°	-1.53D@0°	-1.2D@3°	5.64
Female	2138	2	2	2	2	1	1	1	2	1	2	2	-0.8125	0	Yes	4.7	4.7	Glasses	4.9	4.9	No	-	-	-0.50	-0.25	-0.75	-1.00	1	12	-0.875	-0.750	No	22.95	22.92	3.22	3.19	544	549	3.54	3.58	15.66	15.61	-1.0D@-1°	44.21D@7°	-1.0D@-1°	47.45D@97°	nullD@-1°	-3.24D@7°	1
Male	2301	1		2	1	1	2	1	1	1	1	1	-0.8125	0	No	5.0	5.0	No Glasses			No	-	-	-0.75	0.25	-1.00	-1.25	154	163	-1.250	-0.375	No	23.15	23.23	2.79	2.53	540	537	3.74	4.51	16.09	15.66	42.89D@177°	42.32D@172°	43.91D@87°	43.6D@82°	-1.02D@177°	-1.28D@172°	5.79
Female	2339	1		2	1	1	1	1	1	1	1	1	-0.8125	0	No	5.0	5.0	No Glasses			No	-	-	-0.50	-0.25	-1.50	-0.25	158	166	-1.250	-0.375	No	23.85	23.96	2.99	2.98	581	575	3.45	3.44	16.83	16.96	42.39D@173°	42.37D@179°	43.48D@83°	43.27D@89°	-1.09D@173°	-0.9D@179°	4.34
Male	3706	1		2	1	1	1	1	1	1	1	1	-0.8125	0	No	5.0	5.0	No Glasses			No	-	-	-0.50	-0.50	-0.50	-0.75	148	21	-0.750	-0.875	No	24.16	24.19	3.11	3.11	502	502	3.43	3.46	17.12	17.12	41.66D@179°	41.7D@12°	42.48D@89°	42.38D@102°	-0.82D@179°	-0.68D@12°	5.21
Male	1719	2	1	2	1	2	1	1	1	2	3	2	-0.84	0	Yes	4.3	4.5	No Glasses			No	-	-	-1.00	-0.12	-0.37	-0.75	144	17	-1.185	-0.495	No	23.86	23.73	3.21	3.15	568	568	3.59	3.63	16.49	16.38	43.72D@165°	43.5D@0°	44.74D@75°	45.0D@90°	-1.02D@165°	-1.5D@0°	4.31
Female	4431	2	1	2	1	1	1	1	1	1	1	1	-0.84	0	Yes	5.0	4.5	No Glasses			No	-	-	-0.50	-0.62	-0.37	-0.75	24	173	-0.685	-0.995	No	24.24	24.29	2.99	2.96	608	598	3.55	3.6	17.09	17.13	40.29D@173°	40.56D@179°	41.36D@83°	41.48D@89°	-1.07D@173°	-0.92D@179°	5.3
Female	5126	2	1	2	1	1	2	2	2	2	1	1	-0.84	0	Yes	4.6	4.8	No Glasses			No	-	-	-0.37	-0.25	-1.12	-1.00	7	165	-0.930	-0.750	No	23.4	23.06	2.74	2.65	589	590	3.83	3.92	16.24	15.9	42.27D@179°	42.25D@176°	44.01D@89°	44.29D@86°	-1.74D@179°	-2.04D@176°	5.82
Female	1826	1		2	1	1	2	1	1	2	1	1	-0.8425	0	No	5.0	5.0	No Glasses			No	-	-	0.00	0.00	-1.25	-2.12	168	3	-0.625	-1.060	No	24.26	24.05	2.63	2.55	534	553	3.76	3.72	17.34	17.23	38.94D@170°	-1.0D@-1°	40.05D@80°	-1.0D@-1°	-1.11D@170°	nullD@-1°	5.04
Female	2645	2	1	2	2	2	2	1	1	1	1	1	-0.845	0	Yes	4.9	4.6	No Glasses			No	-	-	-1.00	0.12	-0.62	-1.00	24	167	-1.310	-0.380	No	22.5	22.25	2.81	2.82	515	501	3.34	3.39	15.83	15.55	44.65D@9°	-1.0D@-1°	45.87D@99°	-1.0D@-1°	-1.22D@9°	nullD@-1°	5.37
Male	5213	2	1	2	2	1	1	1	1	1	1	1	-0.87	0	Yes	4.7	4.5	No Glasses			No	-	-	-0.87	-0.87	0.00	0.00	0	0	-0.870	-0.870	No	25.38	25.42	3.57	3.58	599	599	3.28	3.31	17.92	17.93	41.95D@21°	42.01D@154°	42.42D@111°	42.33D@64°	-0.47D@21°	-0.32D@154°	5.49
Male	4109	2	1	2	1	2	2	1	1	2	1	1	-0.87	0	Yes	5.0	4.9	No Glasses			No	-	-	-0.37	-1.12	-0.25	-0.25	175	15	-0.495	-1.245	No	24.75	25.32	3.05	2.98	574	646	2.59	2.73	18.53	18.97	39.87D@170°	39.41D@5°	41.44D@80°	40.55D@95°	-1.57D@170°	-1.14D@5°	4.76
Female	3437	2	2	2	1	2	1	1	1	1	1	1	-0.87	0	Yes	4.1	4.8	Glasses	4.7	4.9	No	-	-	-1.12	0.00	-0.62	-0.62	6	7	-1.430	-0.310	No	23.53	23.03	3.36	3.27	574	624	3.52	3.53	16.08	15.61	44.12D@2°	43.91D@173°	45.52D@92°	44.82D@83°	-1.4D@2°	-0.91D@173°	4.5
Male	2103	2	1	2	2	2	2	1	1	2	1	1	-0.875	0	Yes	4.9	4.9	No Glasses			No	-	-	-1.25	0.50	-0.50	-1.50	142	169	-1.500	-0.250	No	22.51	22.35	2.81	2.89	532	540	3.5	3.38	15.67	15.54	43.7D@6°	43.98D@178°	45.35D@96°	45.37D@88°	-1.65D@6°	-1.39D@178°	6.18
Male	2213	2	1	2	1	2	1	1	1	1	1	1	-0.875	0	Yes	4.8	4.8	No Glasses			No	-	-	-0.75	-1.00	0.00	0.00	0	0	-0.750	-1.000	No	24.49	24.49	3.52	3.54	466	485	3.29	3.27	17.21	17.2	42.49D@18°	42.27D@171°	43.11D@108°	43.21D@81°	-0.62D@18°	-0.94D@171°	4.51
Female	2534	2	1	2	2	1	2	1	1	1	2	1	-0.875	0	Yes	5.0	4.9	No Glasses			No	-	-	-0.50	-1.00	-0.25	-0.25	81	35	-0.625	-1.125	No	23.41	23.7	2.75	2.88	506	517	3.78	3.56	16.37	16.74	42.91D@169°	42.7D@11°	43.45D@79°	43.63D@101°	-0.54D@169°	-0.93D@11°	5.59
Female	3227	2	1	2	1	1	2	1	1	1	1	1	-0.875	0	Yes	4.7	4.4	No Glasses			No	-	-	-0.50	-0.75	-0.50	-0.50	168	177	-0.750	-1.000	No	23.92	24.14	2.83	2.86	549	534	3.37	3.35	17.17	17.4	42.72D@161°	42.96D@6°	44.41D@71°	44.26D@96°	-1.69D@161°	-1.3D@6°	4.77
Female	3240	2	1	2	1	2	1	2	1	2	1	1	-0.875	0	Yes	4.9	4.9	No Glasses			No	-	-	-1.00	-0.50	-0.25	-0.25	54	154	-1.125	-0.625	No	22.78	22.78	2.7	2.74	539	540	3.7	3.7	15.84	15.81	44.05D@116°	44.27D@154°	44.36D@26°	44.45D@64°	-0.31D@116°	-0.18D@154°	4.45
Male	3605	2	1	2	1	2	1	1	1	1	1	1	-0.875	0	Yes	4.9	4.7	No Glasses			No	-	-	-0.75	-0.75	-0.25	-0.25	160	160	-0.875	-0.875	No	24.77	24.99	3.51	3.47	513	508	3.23	3.31	17.51	17.71	42.76D@172°	42.34D@135°	42.99D@82°	42.94D@45°	-0.23D@172°	-0.6D@135°	5.33
Female	3642	2	1	2	1	1	2	1	1	1	1	1	-0.875	0	Yes	5.0	4.6	No Glasses			No	-	-	-0.25	-1.00	-0.25	-0.75	160	145	-0.375	-1.375	No	23.82	24.15	2.97	3.04	537	531	3.34	3.32	16.97	17.26	42.08D@179°	42.08D@178°	42.84D@89°	43.16D@88°	-0.76D@179°	-1.08D@178°	4.85
Female	4323	2	1	2	1	2	2	1	1	1	1	1	-0.875	0	Yes	5.0	4.9	No Glasses			No	-	-	-0.25	-1.00	-0.50	-0.50	131	128	-0.500	-1.250	No	22.8	22.79	3.25	3.28	566	468	3.49	3.53	15.49	15.52	44.12D@172°	43.85D@172°	44.89D@82°	44.96D@82°	-0.77D@172°	-1.11D@172°	4.23
Female	4333	2	1	2	1	1	1	1	1	1	1	1	-0.875	0	Yes	5.0	4.9	No Glasses			No	-	-	-0.50	-1.00	-0.25	-0.25	100	118	-0.625	-1.125	No	23.46	23.67	3.09	3.14	513	513	3.34	3.37	16.51	16.65	43.37D@166°	43.0D@0°	43.99D@76°	43.81D@90°	-0.62D@166°	-0.81D@0°	4.34
Female	4135	2	2	2	1	1	1	1	1	1	1	1	-0.875	0	Yes	4.8	4.6	Glasses	4.9	4.8	No	-	-	-0.50	-1.00	-0.25	-0.25	138	162	-0.625	-1.125	No	23.39	23.61	3.08	3.09	528	527	3.54	3.52	16.24	16.47	43.24D@179°	43.68D@156°	44.5D@89°	44.1D@66°	-1.26D@179°	-0.42D@156°	5.54
Female	5132	2	2	2	1	2	1	2	1	1	1	1	-0.875	0	Yes	4.4	4.4	Glasses	4.8	4.8	No	-	-	-0.75	-0.25	-0.50	-1.00	145	165	-1.000	-0.750	No	24.63	24.31	3.41	3.44	551	539	3.47	3.4	17.2	16.94	41.96D@167°	42.31D@11°	42.7D@77°	43.38D@101°	-0.74D@167°	-1.07D@11°	5.3
Female	1638	1		2	2	1	2	1	1	1	2	2	-0.875	0	No	5.0	5.0	No Glasses			No	-	-	-0.25	-0.75	-0.75	-0.75	171	163	-0.625	-1.125	No	22.4	22.41	2.95	2.97	494	489	3.7	3.72	15.25	15.23	43.37D@9°	44.06D@167°	45.01D@99°	45.11D@77°	-1.64D@9°	-1.05D@167°	4.86
Female	1331	1		2	1	1	1	1	1	1	1	1	-0.875	0	No	5.0	5.0	No Glasses			No	-	-	-0.50	-0.25	-0.25	-1.75	144	13	-0.625	-1.125	No	22.92	22.85	2.77	3	537	538	4.07	3.73	15.54	15.58	43.5D@88°	-1.0D@-1°	44.3D@178°	-1.0D@-1°	-0.8D@88°	nullD@-1°	5.4
Female	1630	1		2	1	1	1	1	1	1	1	1	-0.875	0	No	5.0	5.0	No Glasses			No	-	-	-1.00	0.00	-0.25	-1.25	88	174	-1.125	-0.625	No	22.55	22.43	2.94	2.93	568	574	3.99	2.59	15.05	16.33	44.14D@6°	43.85D@16°	45.12D@96°	45.29D@106°	-0.98D@6°	-1.44D@16°	4.72
Male	5144	2	1	2	1	2	1	1	1	1	1	1	-0.9	0	Yes	4.6	4.3	No Glasses			No	-	-	-0.37	-0.37	-1.37	-0.75	9	171	-1.055	-0.745	No	25.03	25.13	3.1	3.2	549	551	3.48	3.37	17.9	18.01	41.18D@175°	41.29D@169°	42.29D@85°	42.62D@79°	-1.11D@175°	-1.33D@169°	5.77
Male	1901	2	1	2	1	2	1	1	1	1	1	1	-0.9	0	Yes	4.4	4.7	No Glasses			No	-	-	-0.62	-0.37	-0.75	-0.87	21	9	-0.995	-0.805	No	23.29	23.14	3	2.86	569	551	3.54	3.68	16.18	16.05	43.0D@172°	42.74D@0°	44.55D@82°	44.71D@90°	-1.55D@172°	-1.97D@0°	5.58
Female	4328	2	1	2	1	2	1	1	1	2	1	1	-0.9025	0	Yes	4.6	4.6	No Glasses			No	-	-	-0.75	-0.87	-0.37	0.00	8	0	-0.935	-0.870	No	23.8	23.99	3.44	3.47	482	482	3.52	3.48	16.36	16.56	43.3D@8°	43.09D@27°	43.55D@98°	43.45D@117°	-0.25D@8°	-0.36D@27°	4.77
Male	4412	2	1	2	2	2	2	1	2	1	1	1	-0.905	0	Yes	4.7	4.7	No Glasses			No	-	-	-0.50	-0.75	-0.87	-0.25	178	164	-0.935	-0.875	No	24.3	24.15	2.9	2.93	553	539	3.52	3.51	17.33	17.17	41.63D@3°	42.07D@179°	44.12D@93°	43.63D@89°	-2.49D@3°	-1.56D@179°	5.6
Female	1431	2	1	2	1	1	1	1	1	2	1	2	-0.93	0	Yes	4.7	4.7	No Glasses			No	-	-	-0.37	-0.87	-0.87	-0.37	91	79	-0.805	-1.055	No	22.8	23.16	2.81	3.01	586	578	3.8	4.64	15.6	14.94	-1.0D@-1°	43.99D@165°	-1.0D@-1°	44.48D@75°	nullD@-1°	-0.49D@165°	1
Male	1114	2	1	2	1	2	1	1	1	1	2	1	-0.9375	0	Yes	4.7	4.7	No Glasses			No	-	-	-0.50	-0.75	-0.25	-1.00	177	179	-0.625	-1.250	No	24.17	24.24	3.27	3.32	562	564	3.36	3.38	16.99	16.98	41.81D@0°	41.54D@5°	43.6D@90°	43.77D@95°	-1.79D@0°	-2.23D@5°	5.22
Male	1305	2	1	2	1	1	1	1	1	1	2	1	-0.9375	0	Yes	4.6	4.6	No Glasses			No	-	-	-0.50	-0.75	-0.25	-1.00	105	148	-0.625	-1.250	No	24.8	24.51	3.12	3.66	469	477	3.76	3.18	17.45	17.19	42.32D@1°	-1.0D@-1°	43.19D@91°	-1.0D@-1°	-0.87D@1°	nullD@-1°	4.44
Male	1515	2	1	2	1	1	1	1	1	1	1	1	-0.9375	0	Yes	4.9	4.7	No Glasses			No	-	-	0.50	0.25	-2.50	-2.75	4	178	-0.750	-1.125	No	23.34	23.64	3.07	3.05	533	526	3.74	3.71	16	16.35	41.49D@10°	41.48D@5°	44.35D@100°	44.32D@95°	-2.86D@10°	-2.84D@5°	4.68
Male	1702	2	1	2	1	2	2	1	1	1	1	1	-0.9375	0	Yes	5.0	4.8	No Glasses			No	-	-	-1.00	0.00	-0.50	-1.25	166	167	-1.250	-0.625	No	22.7	22.42	3.22	3.23	570	572	3.77	3.7	15.14	14.92	44.78D@171°	44.94D@14°	46.07D@81°	47.46D@104°	-1.29D@171°	-2.52D@14°	5.8
Female	1743	2	1	2	1	2	1	1	1	1	1	1	-0.9375	0	Yes	4.9	4.9	No Glasses			No	-	-	-1.25	-0.25	-0.50	-0.25	60	144	-1.500	-0.375	No	22.46	22.72	3.12	3.23	466	471	3.75	3.6	15.13	15.43	44.14D@22°	43.71D@175°	44.28D@112°	44.78D@85°	-0.14D@22°	-1.07D@175°	4.54
Male	3211	2	1	2	1	2	2	2	1	1	1	1	-0.9375	0	Yes	4.7	4.7	No Glasses			No	-	-	-0.75	-0.75	-0.75	0.00	135	0	-1.125	-0.750	No	24	23.99	3.6	3.71	485	484	3.41	3.34	16.5	16.45	43.5D@156°	43.83D@14°	44.23D@66°	44.2D@104°	-0.73D@156°	-0.37D@14°	5.5
Male	3309	2	1	2	1	2	1	1	1	1	1	1	-0.9375	0	Yes	4.7	4.7	No Glasses			No	-	-	-0.75	0.00	-0.75	-1.50	174	174	-1.125	-0.750	No	24	23.83	3.36	3.58	538	528	3.46	3.32	16.65	16.4	42.44D@178°	42.58D@0°	44.1D@88°	44.19D@90°	-1.66D@178°	-1.61D@0°	6.2
Male	3611	2	1	2	1	1	2	1	2	1	2	1	-0.9375	0	Yes	4.8	4.7	No Glasses			No	-	-	-1.00	-0.25	-0.75	-0.50	152	167	-1.375	-0.500	No	24.76	24.58	3.12	3.18	549	517	3.62	3.53	17.47	17.35	40.7D@179°	40.69D@169°	42.08D@89°	41.91D@79°	-1.38D@179°	-1.22D@169°	6.14
Male	4143	2	1	2	1	1	1	1	1	1	1	1	-0.9375	1	Yes	4.3	4.9	No Glasses			No	-	-	-1.50	0.50	-0.75	-1.00	4	179	-1.875	0.000	No	24.72	23.88	3.31	3.22	541	545	3.48	3.51	17.39	16.6	42.55D@7°	42.54D@6°	44.4D@97°	44.03D@96°	-1.85D@7°	-1.49D@6°	5.6
Female	4632	2	1	2	2	1	2	1	1	1	1	1	-0.9375	1	Yes	4.0	4.9	No Glasses			No	-	-	-2.50	0.75	-0.25	0.00	101	0	-2.625	0.750	No	24.93	23.49	3.47	3.37	526	524	3.36	3.43	17.57	16.17	42.06D@163°	42.19D@17°	42.71D@73°	43.36D@107°	-0.65D@163°	-1.17D@17°	6.62
Male	5244	2	1	2	1	1	1	1	1	2	1	1	-0.9375	0	Yes	5.0	4.5	No Glasses			No	-	-	0.12	-1.62	-0.25	-0.50	29	170	-0.005	-1.870	No	24.73	25.57	3.1	3.14	563	560	3.6	3.6	17.48	18.28	39.63D@175°	39.6D@172°	40.09D@85°	40.87D@82°	-0.46D@175°	-1.27D@172°	4.85
Female	4223	1		2	1	1	1	2	2	2	1	1	-0.9375	0	No	5.0	5.0	No Glasses			No	-	-	-1.25	0.00	-0.75	-0.50	162	173	-1.625	-0.250	No	24.55	24.45	3.15	3.2	500	500	3.51	3.47	17.39	17.28	40.8D@178°	40.71D@8°	41.69D@88°	41.36D@98°	-0.89D@178°	-0.65D@8°	5.16
Male	1202	2	2	2	1	2	1	1	1	2	1	1	-0.94	0	Yes	4.9	4.6	Glasses	4.9	4.9	No	-	-	0.87	0.12	-3.12	-2.62	0	7	-0.690	-1.190	No	23.33	23.48	2.99	3.02	492	489	3.76	3.84	16.09	16.13	41.72D@179°	41.64D@4°	45.06D@89°	44.97D@94°	-3.34D@179°	-3.33D@4°	4.95
Male	4507	2	1	2	1	1	1	1	1	2	1	1	-0.9625	0	Yes	4.3	4.5	No Glasses			No	-	-	-0.87	-0.87	-0.25	-0.12	70	57	-0.995	-0.930	No	25.39	25.14	3.51	3.5	529	528	3.52	3.5	17.83	17.6	41.36D@102°	41.33D@44°	41.62D@12°	41.47D@134°	-0.26D@102°	-0.14D@44°	5.4
Male	2218	2	1	2	1	1	1	1	1	2	1	1	-0.965	0	Yes	4.9	4.8	No Glasses			No	-	-	-0.75	-1.12	-0.12	0.00	144	0	-0.810	-1.120	No	25.06	25.1	3.34	2.21	549	537	3.46	4.93	17.71	17.43	41.49D@171°	41.41D@10°	42.31D@81°	42.64D@100°	-0.82D@171°	-1.23D@10°	6.53
Male	2610	2	2	2	1	2	1	1	1	1	1	1	-0.97	0	Yes	4.9	4.9	Glasses	4.9	4.9	No	-	-	0.12	-0.25	-1.62	-2.00	177	174	-0.690	-1.250	No	23.25	23.61	2.81	2.78	531	534	3.48	3.46	16.43	16.83	43.69D@4°	43.01D@179°	45.59D@94°	45.67D@89°	-1.9D@4°	-2.66D@179°	5.96
Male	4517	2	1	2	1	1	2	1	1	1	1	1	-0.995	0	Yes	4.8	4.9	No Glasses			No	-	-	-0.37	-0.37	-1.50	-1.00	3	153	-1.120	-0.870	No	25.28	25.22	3.24	3.17	511	513	3.36	3.33	18.17	18.21	39.68D@9°	39.11D@174°	40.45D@99°	40.69D@84°	-0.77D@9°	-1.58D@174°	6.21
Male	1501	2	1	2	2	1	1	2	2	1	4	2	-1	0	Yes	5.0	4.9	No Glasses			No	-	-	-0.25	-0.75	-1.25	-0.75	161	52	-0.875	-1.125	No	22.76	22.85	2.25	2.31	592	596	4.36	4.24	15.56	15.7	41.29D@160°	-1.0D@-1°	42.25D@70°	-1.0D@-1°	-0.96D@160°	nullD@-1°	3.94
Female	2224	2	1	2	1	1	1	1	1	2	4	2	-1	0	Yes	4.8	4.8	No Glasses			No	-	-	-1.00	-0.75	0.00	-0.50	0	3	-1.000	-1.000	No	23.1	23.15	2.71	3.05	552	557	4.04	3.5	15.79	16.05	44.17D@175°	44.32D@16°	45.79D@85°	45.49D@106°	-1.62D@175°	-1.17D@16°	4.35
Male	1403	2	1	2	1	2	1	1	1	1	2	1	-1	0	Yes	5.0	4.7	No Glasses			No	-	-	0.75	-1.75	-1.50	-0.50	167	144	0.000	-2.000	No	22.55	23.06	3.29	3.33	552	553	3.34	3.31	15.38	15.87	45.66D@177°	45.9D@15°	47.07D@87°	47.2D@105°	-1.41D@177°	-1.3D@15°	4.28
Male	1623	2	1	2	2	1	2	1	1	2	1	1	-1	0	Yes	4.5	4.5	No Glasses			No	-	-	-1.25	-0.50	-0.25	-0.25	170	11	-1.375	-0.625	No	24.18	24.2	3.39	3.39	544	541	3.47	3.53	16.78	16.74	42.88D@1°	-1.0D@-1°	43.77D@91°	-1.0D@-1°	-0.89D@1°	nullD@-1°	5.85
Female	2231	2	1	2	1	2	2	1	1	1	1	1	-1	0	Yes	4.9	5.0	No Glasses			No	-	-	-0.50	-0.50	-1.00	-1.00	176	1	-1.000	-1.000	No	22.42	22.55	2.85	2.93	535	535	3.62	3.51	15.41	15.58	44.34D@173°	44.52D@170°	46.07D@83°	46.43D@80°	-1.73D@173°	-1.91D@170°	4.03
Female	3327	2	1	2	2	1	2	1	1	1	4	1	-1	0	Yes	4.4	4.5	No Glasses			No	-	-	-1.25	-0.50	-0.25	-0.25	165	156	-1.375	-0.625	No	23.65	23.55	3.12	2.79	544	544	3.39	3.9	16.6	16.32	43.44D@163°	43.23D@164°	44.27D@73°	44.26D@74°	-0.83D@163°	-1.03D@164°	3.71
Female	4140	2	1	2	2	1	2	1	1	1	1	1	-1	1	Yes	4.6	4.8	No Glasses			No	-	-	-1.25	-0.25	-0.75	-0.25	154	138	-1.625	-0.375	No	23.56	23.17	2.95	2.91	544	549	3.69	3.68	16.38	16.03	44.27D@9°	44.26D@178°	45.16D@99°	45.16D@88°	-0.89D@9°	-0.9D@178°	4.71
Female	4144	2	1	2	2	1	1	1	1	1	1	1	-1	1	Yes	4.7	4.8	No Glasses			No	-	-	-1.75	0.25	-0.25	-0.75	5	176	-1.875	-0.125	No	24.05	23.39	2.66	3.39	505	513	4.04	3.3	16.84	16.19	42.23D@165°	42.59D@2°	43.51D@75°	44.02D@92°	-1.28D@165°	-1.43D@2°	6.06
Male	4342	2	1	2	2	1	1	1	1	1	1	1	-1	0	Yes	4.4	4.8	No Glasses			No	-	-	-1.25	0.00	-0.75	-0.75	174	175	-1.625	-0.375	No	25.34	24.6	3.62	3.54	578	585	3.31	3.33	17.83	17.15	41.79D@172°	41.99D@10°	43.64D@82°	43.34D@100°	-1.85D@172°	-1.35D@10°	5.51
Male	3112	2	2	2	2	2	2	1	2	1	2	1	-1	0	Yes	4.4	4.8	Glasses	4.9	4.8	No	-	-	-1.25	0.50	-0.75	-1.75	172	173	-1.625	-0.375	No	25.06	24.59	3.06	3.11	486	486	3.34	3.39	18.17	17.61	41.48D@6°	41.4D@179°	42.68D@96°	43.36D@89°	-1.2D@6°	-1.96D@179°	4.92
Female	3128	2	2	2	2	1	2	1	1	2	4	1	-1	0	Yes	4.3	5.0	Glasses	5.0	4.9	No	-	-	-1.25	-0.25	-0.25	-0.75	162	176	-1.375	-0.625	No	24.07	23.6	3.46	3.35	536	531	3.35	3.44	16.73	16.29	43.13D@176°	-1.0D@-1°	43.74D@86°	-1.0D@-1°	-0.61D@176°	nullD@-1°	5.23
Female	4236	2	2	2	1	2	1	1	1	1	1	1	-1	0	Yes	4.3	4.9	Glasses	5.0	5.0	No	-	-	-1.75	1.25	-1.00	-2.00	2	0	-2.250	0.250	No	24.04	23.02	2.94	2.89	536	543	3.46	3.47	17.1	16.12	44.03D@178°	44.0D@1°	46.27D@88°	46.55D@91°	-2.24D@178°	-2.55D@1°	6.36
Male	5318	2	2	2	1	1	1	1	1	1	1	1	-1	0	Yes	4.4	4.8	Glasses	4.8	4.9	No	-	-	-1.25	0.00	-0.75	-0.75	162	171	-1.625	-0.375	No	24.69	24.45	3.44	3.47	578	582	3.26	3.25	17.4	17.14	42.69D@0°	42.65D@9°	44.23D@90°	44.18D@99°	-1.54D@0°	-1.53D@9°	5.48
Female	2533	1		2	1	1	1	1	1	1	1	1	-1	0	No	5.0	5.0	No Glasses			No	-	-	-1.25	-0.50	0.00	-0.50	0	165	-1.250	-0.750	No	23.76	23.93	3.16	3.14	567	560	3.46	4.47	16.57	15.76	42.38D@168°	42.37D@2°	43.27D@78°	43.61D@92°	-0.89D@168°	-1.24D@2°	6.27
Male	2607	1		2	2	2	2	1	1	1	5	1	-1	0	No	5.0	4.9	No Glasses			No	-	-	-0.75	0.00	-2.00	-0.50	11	161	-1.750	-0.250	No	23.29	23.14	3.34	3.29	457	456	3.62	3.67	15.86	15.72	43.84D@11°	44.08D@160°	45.07D@101°	45.08D@70°	-1.23D@11°	-1.0D@160°	4.57
Male	4309	1		2	2	1	2	1	1	2	4	1	-1	0	No	5.0	5.0	No Glasses			No	-	-	0.00	-1.00	-0.75	-1.25	176	169	-0.375	-1.625	No	24.38	24.37	3.33	3.33	569	569	3.43	3.45	17.05	17.02	42.57D@171°	41.89D@8°	43.79D@81°	43.02D@98°	-1.22D@171°	-1.13D@8°	3.59
Female	4538	1		2	1	1	2	1	1	1	1	1	-1	0	No	5.0	4.8	No Glasses			No	-	-	-1.00	0.00	-1.00	-1.00	1	7	-1.500	-0.500	No	25.04	24.7	3.54	3.59	549	538	3.57	3.52	17.38	17.06	39.67D@163°	39.67D@7°	40.98D@73°	41.11D@97°	-1.31D@163°	-1.44D@7°	5.68
Male	2221	2	1	2	1	2	2	1	1	1	1	1	-1.025	0	Yes	4.7	4.6	No Glasses			No	-	-	-0.87	-0.87	-0.12	-0.50	145	5	-0.930	-1.120	No	24.21	24.16	3.22	3.21	586	590	3.41	3.43	16.99	16.92	43.04D@171°	43.21D@174°	43.96D@81°	43.94D@84°	-0.92D@171°	-0.73D@174°	5.22
Female	1938	2	1	2	2	1	2	1	2	1	2	1	-1.0275	0	Yes	4.6	4.5	No Glasses			No	-	-	-0.62	-1.00	-0.50	-0.37	9	30	-0.870	-1.185	No	23.15	23.39	3.16	3.15	545	542	3.49	3.42	15.96	16.28	44.47D@2°	-1.0D@-1°	45.99D@92°	-1.0D@-1°	-1.52D@2°	nullD@-1°	4.91
Male	2706	2	2	2	2	2	1	1	1	2	2	1	-1.0575	0	Yes	4.4	4.4	Glasses	4.9	4.9	No	-	-	-0.50	-0.37	-0.87	-1.62	178	4	-0.935	-1.180	No	23.89	23.85	3.08	3.08	573	573	3.51	3.55	16.74	16.64	42.67D@8°	42.71D@168°	43.75D@98°	44.13D@78°	-1.08D@8°	-1.42D@168°	4.41
Male	1614	2	1	2	1	2	2	1	2	1	1	1	-1.0625	0	Yes	4.9	4.9	No Glasses			No	-	-	-0.75	-1.00	-0.25	-0.50	151	4	-0.875	-1.250	No	24.56	24.54	3.06	3.17	567	566	3.6	3.54	17.32	17.27	40.67D@172°	40.37D@178°	42.06D@82°	42.14D@88°	-1.39D@172°	-1.77D@178°	4.39
Female	2244	2	1	2	2	2	1	1	1	2	1	1	-1.0625	0	Yes	4.8	4.8	No Glasses			No	-	-	-0.75	-0.75	-0.75	-0.50	151	179	-1.125	-1.000	No	22.98	22.91	2.77	2.8	567	557	3.35	3.33	16.29	16.22	44.4D@177°	44.56D@8°	45.67D@87°	46.05D@98°	-1.27D@177°	-1.49D@8°	5.17
Female	2738	2	1	2	1	1	1	1	1	1	2	1	-1.0625	0	Yes	4.9	4.9	No Glasses			No	-	-	-1.25	-0.75	-0.25	0.00	73	0	-1.375	-0.750	No	23.13	23.01	3.49	3.32	530	524	3.54	3.74	15.56	15.43	44.42D@167°	44.04D@177°	44.99D@77°	44.98D@87°	-0.57D@167°	-0.94D@177°	3.55
Male	3218	2	1	2	1	2	1	1	1	1	1	1	-1.0625	0	Yes	4.8	4.7	No Glasses			No	-	-	-0.50	-0.50	-1.00	-1.25	168	172	-1.000	-1.125	No	25.69	25.6	3.16	3.14	552	554	3.42	3.53	18.57	18.37	39.29D@178°	39.18D@162°	40.63D@88°	40.39D@72°	-1.34D@178°	-1.21D@162°	6.66
Male	3302	2	1	2	1	1	2	1	1	1	1	1	-1.0625	0	Yes	4.6	4.9	No Glasses			No	-	-	-1.00	-0.75	-0.50	-0.25	173	169	-1.250	-0.875	No	25.35	25.32	3.43	3.4	544	543	3.23	3.26	18.14	18.12	40.91D@171°	40.35D@7°	42.64D@81°	41.96D@97°	-1.73D@171°	-1.61D@7°	4.94
Male	4103	2	1	2	1	1	2	1	1	1	2	1	-1.0625	0	Yes	4.9	5.0	No Glasses			No	-	-	-1.25	-0.50	-0.25	-0.50	137	28	-1.375	-0.750	No	25.47	25.39	3.57	3.53	547	539	3.37	3.45	17.98	17.87	40.24D@172°	39.78D@16°	42.09D@82°	41.09D@106°	-1.85D@172°	-1.31D@16°	3.38
Female	4239	2	1	2	2	1	2	1	1	1	1	1	-1.0625	0	Yes	4.9	4.6	No Glasses			No	-	-	0.00	-1.00	-0.75	-1.50	171	3	-0.375	-1.750	No	24.4	24.77	2.87	2.65	533	518	3.99	3.95	17.01	17.65	39.51D@172°	40.08D@6°	40.82D@82°	41.79D@96°	-1.31D@172°	-1.71D@6°	4.17
Male	5223	2	1	2	1	2	2	2	2	2	1	1	-1.0625	1	Yes	4.7	5.0	No Glasses			No	-	-	-1.75	0.00	-0.50	-0.25	151	173	-2.000	-0.125	No	24.62	24.18	3.29	3.35	535	545	3.23	3.17	17.56	17.12	42.45D@173°	42.23D@176°	42.96D@83°	43.46D@86°	-0.51D@173°	-1.23D@176°	6.7
Male	3716	2	2	2	2	2	2	1	1	1	1	1	-1.0625	0	Yes	4.3	4.8	Glasses	4.9	4.9	No	-	-	-1.75	0.75	-0.50	-1.75	177	168	-2.000	-0.125	No	25.42	24.23	2.85	2.77	610	618	3.85	3.92	18.11	16.92	40.38D@173°	40.51D@168°	41.44D@83°	42.43D@78°	-1.06D@173°	-1.92D@168°	5.21
Male	3307	2	2	2	2	1	1	1	1	1	1	1	-1.0875	0	Yes	4.7	4.3	Glasses	5.0	5.0	No	-	-	-0.37	-1.62	-0.12	-0.25	30	76	-0.430	-1.745	No	24.83	25.37	3.53	3.47	561	565	3.35	2.54	17.39	18.8	41.26D@9°	-1.0D@-1°	42.6D@99°	-1.0D@-1°	-1.34D@9°	nullD@-1°	5.58
Male	3101	2	1	2	1	2	1	1	1	1	1	1	-1.1225	0	Yes	4.8	4.5	No Glasses			No	-	-	-0.50	-1.12	-0.75	-0.50	171	3	-0.875	-1.370	No	24.11	24.25	3.36	3.44	586	587	3.21	3.2	16.95	17.02	43.22D@174°	43.29D@4°	44.17D@84°	44.31D@94°	-0.95D@174°	-1.02D@4°	6.65
Female	1125	2	1	2	1	1	2	1	1	1	2	1	-1.125	0	Yes	4.9	4.7	No Glasses			No	-	-	-0.75	-1.25	-0.25	-0.25	104	141	-0.875	-1.375	No	23.41	23.47	3.17	3.3	541	540	3.65	3.48	16.05	16.15	43.77D@169°	43.56D@13°	44.85D@79°	44.98D@103°	-1.08D@169°	-1.42D@13°	4.99
Male	1609	2	1	2	2	2	2	1	1	1	1	1	-1.125	0	Yes	4.6	4.5	No Glasses			No	-	-	-0.75	-0.75	-0.75	-0.75	144	154	-1.125	-1.125	No	24.86	24.85	3.43	3.43	538	541	3.42	3.4	17.47	17.48	41.17D@179°	41.5D@2°	42.25D@89°	42.54D@92°	-1.08D@179°	-1.04D@2°	5.07
Female	4439	2	1	2	1	1	1	1	1	2	1	1	-1.125	0	Yes	4.6	4.7	No Glasses			No	-	-	-1.00	-0.75	-0.25	-0.75	138	144	-1.125	-1.125	No	23.52	23.57	2.97	2.78	616	615	3.38	3.56	16.55	16.62	43.98D@170°	43.37D@10°	44.72D@80°	44.49D@100°	-0.74D@170°	-1.12D@10°	5.69
Male	4519	2	1	2	1	1	1	1	1	1	1	1	-1.125	0	Yes	4.8	4.9	No Glasses			No	-	-	-1.25	-0.50	-0.75	-0.25	141	57	-1.625	-0.625	No	25.47	25.64	3.29	3.31	587	578	3.55	3.56	18.04	18.19	39.36D@175°	38.79D@7°	40.91D@85°	40.09D@97°	-1.55D@175°	-1.3D@7°	4.6
Female	4521	2	1	2	2	1	2	1	2	1	1	1	-1.125	0	Yes	5.0	4.9	No Glasses			No	-	-	-0.75	-0.50	-0.75	-1.25	52	138	-1.125	-1.125	No	24.53	24.65	2.7	2.73	614	607	3.53	3.53	17.69	17.78	39.07D@179°	38.66D@162°	39.88D@89°	39.61D@72°	-0.81D@179°	-0.95D@162°	4.83
Male	5407	2	1	2	2	2	2	2	2	1	1	1	-1.125	0	Yes	4.8	4.8	No Glasses			No	-	-	-0.25	-1.25	-0.75	-0.75	167	154	-0.625	-1.625	No	24.7	24.99	3.44	3.52	574	595	3.71	3.57	16.98	17.3	41.05D@154°	41.59D@17°	41.67D@64°	42.11D@107°	-0.62D@154°	-0.52D@17°	3.66
Male	2207	2	2	2	1	2	1	1	1	1	1	1	-1.125	0	Yes	4.4	4.4	Glasses	4.8	4.9	No	-	-	-1.00	-0.75	-0.75	-0.25	168	163	-1.375	-0.875	No	23.8	23.95	3.15	3.2	549	519	3.29	3.26	16.81	16.97	43.43D@173°	43.39D@14°	44.63D@83°	44.45D@104°	-1.2D@173°	-1.06D@14°	5.42
Female	3124	2	2	2	1	2	2	1	1	1	1	1	-1.125	0	Yes	4.8	4.8	Glasses	4.9	4.9	No	-	-	-0.50	-0.50	-0.75	-1.75	172	169	-0.875	-1.375	No	23.92	23.98	3.24	3.19	510	535	3.65	3.66	16.52	16.59	42.34D@1°	41.7D@174°	43.81D@91°	43.37D@84°	-1.47D@1°	-1.67D@174°	6.81
Female	3135	2	2	2	2	1	1	1	2	1	1	1	-1.125	0	Yes	4.4	4.4	Glasses	5.0	4.9	No	-	-	-1.00	-0.25	-0.75	-1.25	177	9	-1.375	-0.875	No	23.56	23.34	3.38	3.36	563	568	3.34	3.37	16.28	16.04	44.33D@164°	44.51D@6°	45.89D@74°	46.27D@96°	-1.56D@164°	-1.76D@6°	4.78
Female	3630	2	2	2	1	2	2	1	1	2	1	1	-1.125	0	Yes	4.3	4.4	Glasses	4.9	4.9	No	-	-	-1.00	-0.50	-0.50	-1.00	170	8	-1.250	-1.000	No	25.17	24.88	3.48	3.44	528	532	3.32	3.34	17.84	17.57	-1.0D@-1°	41.99D@2°	-1.0D@-1°	43.7D@92°	nullD@-1°	-1.71D@2°	1
Female	5224	2	2	2	2	1	1	1	1	1	1	1	-1.125	0	Yes	4.9	4.9	Glasses	5.0	5.0	No	-	-	-0.75	-1.00	-0.50	-0.50	2	12	-1.000	-1.250	No	25.73	25.58	2.96	2.71	570	573	3.36	3.67	18.84	18.63	39.62D@173°	39.38D@10°	41.03D@83°	40.96D@100°	-1.41D@173°	-1.58D@10°	6
Female	1643	1		2	2	1	1	1	1	2	1	1	-1.125	0	No	5.0	5.0	No Glasses			No	-	-	-0.50	-0.50	-1.00	-1.50	162	178	-1.000	-1.250	No	23.51	23.51	2.89	2.91	500	507	3.69	3.53	16.43	16.56	42.61D@173°	42.16D@8°	43.67D@83°	43.23D@98°	-1.06D@173°	-1.07D@8°	5.22
Male	1806	1		2	1	1	1	1	1	1	1	1	-1.125	0	No	5.0	5.0	No Glasses			No	-	-	-1.25	-0.75	-0.25	-0.25	53	130	-1.375	-0.875	No	23.49	23.46	3.05	3.19	526	535	3.81	3.64	16.11	16.09	43.75D@5°	-1.0D@-1°	44.87D@95°	-1.0D@-1°	-1.12D@5°	nullD@-1°	5.8
Female	1241	2	2	2	1	1	1	1	1	1	5	2	-1.1825	0	Yes	4.7	4.4	Glasses	5.0	4.9	No	-	-	-0.62	-0.75	-0.62	-1.37	173	170	-0.930	-1.435	No	23.94	24.03	3.59	3.65	536	538	3.38	3.31	16.44	16.53	43.47D@176°	43.94D@2°	46.0D@86°	45.8D@92°	-2.53D@176°	-1.86D@2°	4.24
Male	2702	2	2	2	2	2	1	1	2	1	4	2	-1.185	0	Yes	4.4	4.4	Glasses	4.9	4.9	No	-	-	-1.00	-1.25	-0.12	-0.12	57	127	-1.060	-1.310	No	25.06	25.33	3.41	3.37	574	572	3.29	3.29	17.79	18.09	41.04D@162°	41.0D@23°	41.69D@72°	41.47D@113°	-0.65D@162°	-0.47D@23°	5.51
Female	3343	2	2	2	2	1	1	1	1	1	1	1	-1.185	0	Yes	4.7	4.7	Glasses	5.0	4.9	No	-	-	-0.62	-1.50	-0.25	-0.25	137	165	-0.745	-1.625	No	22.59	22.87	3.28	2.74	478	465	3.51	3.92	15.32	15.74	46.26D@162°	46.01D@16°	47.11D@72°	46.68D@106°	-0.85D@162°	-0.67D@16°	6.17
Male	1323	2	1	2	1	1	2	1	1	1	2	1	-1.1875	0	Yes	4.7	4.6	No Glasses			No	-	-	-0.75	-1.25	-0.50	-0.25	7	37	-1.000	-1.375	No	24.07	24.19	3.08	3.29	536	524	3.67	3.42	16.78	16.96	42.94D@2°	42.76D@4°	44.12D@92°	44.1D@94°	-1.18D@2°	-1.34D@4°	5.5
Male	1903	2	1	2	2	2	2	1	1	1	1	1	-1.1875	0	Yes	4.6	4.7	No Glasses			No	-	-	-1.25	-0.25	-0.75	-1.00	145	168	-1.625	-0.750	No	22.99	-1	2.88	-1	572	-1	3.65	-1	15.89	-1	43.44D@176°	43.28D@8°	44.81D@86°	44.56D@98°	-1.37D@176°	-1.28D@8°	5.44
Female	2237	2	1	2	2	2	1	1	1	2	1	1	-1.1875	0	Yes	4.4	4.6	No Glasses			No	-	-	-1.25	-0.75	-0.50	-0.25	167	13	-1.500	-0.875	No	23.58	23.51	3.12	3.14	509	474	3.42	3.39	16.53	16.51	43.44D@174°	43.31D@8°	44.76D@84°	44.5D@98°	-1.32D@174°	-1.19D@8°	6.03
Female	3339	2	1	2	1	2	1	1	1	1	2	1	-1.1875	0	Yes	4.8	4.8	No Glasses			No	-	-	-1.00	-1.00	-0.25	-0.50	1	171	-1.125	-1.250	No	25.08	25.07	3.13	3.1	573	584	3.2	3.22	18.19	18.16	40.27D@2°	40.48D@178°	40.72D@92°	41.07D@88°	-0.45D@2°	-0.59D@178°	4.81
Female	5139	2	1	2	1	1	1	1	1	2	1	1	-1.1875	0	Yes	4.5	4.7	No Glasses			No	-	-	-1.00	-0.50	-0.50	-1.25	171	6	-1.250	-1.125	No	24.17	24.14	3.08	3.08	582	588	3.25	3.33	17.26	17.14	42.15D@2°	41.67D@2°	43.96D@92°	44.15D@92°	-1.81D@2°	-2.48D@2°	6.72
Female	2538	2	2	2	2	2	1	1	2	1	4	1	-1.1875	0	Yes	4.8	4.9	Glasses	5.0	4.9	No	-	-	-0.25	0.25	-2.25	-2.50	176	6	-1.375	-1.000	No	22.62	-1	3.07	-1	535	-1	3.37	-1	15.64	-1	44.8D@176°	44.67D@7°	47.59D@86°	47.32D@97°	-2.79D@176°	-2.65D@7°	4.05
Male	5113	2	2	2	2	1	1	1	2	1	2	1	-1.1875	1	Yes	4.1	4.9	Glasses	4.9	5.0	No	-	-	-2.00	0.00	-0.25	-0.50	169	166	-2.125	-0.250	No	25.17	24.48	3.6	3.6	517	525	3.4	3.38	17.64	16.98	41.49D@176°	40.72D@173°	42.38D@86°	42.73D@83°	-0.89D@176°	-2.01D@173°	4.58
Female	5133	2	2	2	2	1	2	1	1	1	1	1	-1.1875	0	Yes	4.4	5.0	Glasses	4.9	5.0	No	-	-	-1.25	-0.25	-0.75	-1.00	177	176	-1.625	-0.750	No	25.21	24.76	3.42	3.44	519	527	3.38	3.37	17.89	17.42	40.61D@170°	40.67D@8°	42.31D@80°	41.99D@98°	-1.7D@170°	-1.32D@8°	6.49
Female	3730	2	2	2	1	1	1	1	1	1	1	1	-1.2125	0	Yes	4.4	4.4	Glasses	4.8	4.7	No	-	-	-1.12	-0.62	-0.37	-1.00	123	42	-1.305	-1.120	No	23.86	23.83	2.99	3.03	519	529	3.46	3.48	16.89	16.79	42.37D@164°	42.39D@30°	43.32D@74°	43.27D@120°	-0.95D@164°	-0.88D@30°	5.45
Male	2620	2	1	2	2	2	2	1	1	1	1	1	-1.215	0	Yes	4.6	4.8	No Glasses			No	-	-	-1.87	-0.50	-0.12	0.00	167	0	-1.930	-0.500	No	24.86	24.51	3.19	3.17	517	529	3.16	3.09	17.99	17.72	42.44D@1°	42.59D@8°	43.36D@91°	43.32D@98°	-0.92D@1°	-0.73D@8°	5.33
Female	2628	2	1	2	1	2	1	1	1	1	1	1	-1.2175	0	Yes	4.7	4.8	No Glasses			No	-	-	-1.50	0.25	-0.62	-1.75	175	177	-1.810	-0.625	No	23.09	22.72	3.54	4.11	541	548	3.62	3.04	15.39	15.02	44.64D@6°	44.37D@175°	46.47D@96°	46.6D@85°	-1.83D@6°	-2.23D@175°	5.93
Male	5246	2	1	2	2	1	1	1	1	1	1	1	-1.2175	0	Yes	4.7	4.7	No Glasses			No	-	-	-0.50	-1.50	-0.87	0.00	172	0	-0.935	-1.500	No	24.59	24.83	3.68	3.68	566	566	3.09	3.08	17.25	17.5	43.78D@7°	43.95D@177°	44.33D@97°	44.69D@87°	-0.55D@7°	-0.74D@177°	4.5
Male	1324	2	1	2	1	1	1	1	1	1	1	1	-1.2425	0	Yes	4.7	4.5	No Glasses			No	-	-	-1.12	-0.87	-0.62	-0.37	167	36	-1.430	-1.055	No	23.77	23.6	3.44	3.44	534	544	3.39	3.45	16.4	16.16	43.67D@179°	43.8D@5°	44.72D@89°	44.62D@95°	-1.05D@179°	-0.82D@5°	5.11
Female	4330	2	2	2	2	2	2	1	1	2	5	1	-1.245	0	Yes	4.8	4.4	Glasses	4.8	4.8	No	-	-	0.00	-0.37	-1.12	-3.12	164	5	-0.560	-1.930	No	22.22	22.89	2.87	2.85	527	523	3.56	3.6	15.27	15.93	44.97D@167°	43.75D@7°	46.93D@77°	47.87D@97°	-1.96D@167°	-4.12D@7°	5.9
Female	5340	2	1	2	1	2	1	1	1	1	1	1	-1.2475	0	Yes	4.4	4.4	No Glasses			No	-	-	-1.25	-1.12	0.00	-0.25	0	176	-1.250	-1.245	No	24.92	24.85	3.09	3.05	523	521	3.21	3.2	18.1	18.08	41.2D@179°	41.04D@11°	42.13D@89°	42.06D@101°	-0.93D@179°	-1.02D@11°	7.14
Female	5341	2	1	2	2	1	1	1	1	1	1	1	-1.2475	1	Yes	4.3	4.7	No Glasses			No	-	-	-1.62	-0.50	-0.50	-0.25	177	170	-1.870	-0.625	No	24.51	24.17	3.07	3.05	557	555	3.35	3.33	17.53	17.24	42.34D@3°	42.16D@12°	44.12D@93°	44.39D@102°	-1.78D@3°	-2.23D@12°	5.83
Male	1206	2	1	2	1	2	1	2	1	1	1	1	-1.25	0	Yes	4.9	4.9	No Glasses			No	-	-	-1.75	-0.50	-0.50	0.00	99	0	-2.000	-0.500	No	24.1	24.06	3.48	3.47	557	548	3.33	3.32	16.74	16.72	41.82D@154°	-1.0D@-1°	43.19D@64°	-1.0D@-1°	-1.37D@154°	nullD@-1°	4.92
Male	1713	2	1	2	1	1	2	1	1	1	1	1	-1.25	0	Yes	4.9	4.8	No Glasses			No	-	-	-0.50	-1.50	-0.25	-0.75	13	167	-0.625	-1.875	No	23.65	23.8	3.25	3.04	549	547	3.23	3.57	16.63	16.65	43.63D@173°	43.37D@8°	45.27D@83°	44.71D@98°	-1.64D@173°	-1.34D@8°	4.11
Female	2124	2	1	2	1	1	2	1	1	1	1	1	-1.25	0	Yes	4.9	4.9	No Glasses			No	-	-	-2.25	0.00	-0.25	-0.25	29	163	-2.375	-0.125	No	23.61	23.56	2.38	2.38	541	522	3.99	4.29	16.69	16.36	40.01D@6°	40.29D@179°	41.33D@96°	41.73D@89°	-1.32D@6°	-1.44D@179°	3.37
Female	2331	2	1	2	2	2	2	2	2	1	1	1	-1.25	0	Yes	4.6	4.6	No Glasses			No	-	-	-1.25	-1.00	0.00	-0.50	0	163	-1.250	-1.250	No	24.41	-1	2.89	-1	568	-1	4.06	-1	16.89	-1	42.12D@174°	42.03D@1°	42.5D@84°	42.64D@91°	-0.38D@174°	-0.61D@1°	5.43
Male	2509	2	1	2	1	2	1	1	1	1	1	1	-1.25	0	Yes	5.0	4.9	No Glasses			No	-	-	-0.25	-1.25	-1.00	-1.00	166	25	-0.750	-1.750	No	23.59	-1	2.95	-1	631	-1	3.8	-1	16.21	-1	41.83D@175°	42.04D@0°	43.44D@85°	43.33D@90°	-1.61D@175°	-1.29D@0°	5.46
Female	2725	2	1	2	1	2	1	1	1	2	1	1	-1.25	0	Yes	4.9	4.8	No Glasses			No	-	-	-0.75	-0.75	-0.75	-1.25	38	175	-1.125	-1.375	No	22.72	23.08	2.89	3.01	566	553	3.77	3.67	15.49	15.85	44.11D@4°	43.62D@11°	45.77D@94°	44.97D@101°	-1.66D@4°	-1.35D@11°	6.13
Male	3246	2	1	2	1	2	1	1	1	1	4	1	-1.25	0	Yes	4.8	4.9	No Glasses			No	-	-	-0.25	-0.50	-2.25	-1.25	177	162	-1.375	-1.125	No	23.04	23.15	3.36	3.36	557	563	3.31	3.3	15.82	15.93	46.02D@175°	46.66D@176°	47.76D@85°	48.06D@86°	-1.74D@175°	-1.4D@176°	4.4
Female	3523	2	1	2	1	1	2	1	1	1	1	1	-1.25	0	Yes	4.6	4.4	No Glasses			No	-	-	-0.75	-1.25	-0.50	-0.50	1	160	-1.000	-1.500	No	23.03	23.1	3.1	3.06	551	557	3.53	3.59	15.86	15.89	43.55D@7°	43.93D@167°	45.31D@97°	45.52D@77°	-1.76D@7°	-1.59D@167°	5.84
Female	5130	2	1	2	1	1	1	1	1	1	1	1	-1.25	0	Yes	4.8	5.0	No Glasses			No	-	-	-1.25	0.00	-0.25	-2.25	165	178	-1.375	-1.125	No	25.14	25.11	2.82	2.86	525	496	3.22	3.21	18.57	18.54	40.27D@169°	40.09D@5°	42.23D@79°	42.6D@95°	-1.96D@169°	-2.51D@5°	4.96
Female	4327	1		2	1	1	1	1	1	1	1	1	-1.25	1	No	5.0	5.0	No Glasses			No	-	-	-1.00	-0.75	-1.00	-0.50	90	172	-1.500	-1.000	No	23.07	22.97	3.05	3.07	536	535	3.69	3.7	15.79	15.66	43.25D@173°	42.76D@179°	43.47D@83°	43.93D@89°	-0.22D@173°	-1.17D@179°	4.7
Female	2433	2	1	2	2	1	2	1	1	1	1	1	-1.2775	0	Yes	4.6	4.8	No Glasses			No	-	-	-0.12	0.00	-2.75	-2.12	4	171	-1.495	-1.060	No	24.34	24.42	3.28	3.18	540	543	3.53	3.54	16.98	17.15	41.66D@178°	41.8D@177°	44.46D@88°	44.23D@87°	-2.8D@178°	-2.43D@177°	5.93
Male	5110	2	2	2	2	1	2	1	2	1	4	1	-1.2775	0	Yes	4.3	4.3	Glasses	4.7	4.8	No	-	-	-1.00	-1.12	-0.37	-0.50	15	76	-1.185	-1.370	No	26.26	26.48	3.39	3.38	560	563	3.62	3.61	18.68	18.92	39.36D@156°	38.57D@67°	39.74D@66°	39.35D@157°	-0.38D@156°	-0.78D@67°	6.13
Male	4301	2	1	2	1	1	1	1	1	1	1	1	-1.28	0	Yes	4.9	4.8	No Glasses			No	-	-	-0.50	-1.25	-0.87	-0.75	12	21	-0.935	-1.625	No	25.33	25.41	3.51	3.56	547	543	3.31	3.31	17.96	18	40.52D@1°	40.96D@12°	42.48D@91°	42.14D@102°	-1.96D@1°	-1.18D@12°	6.37
Male	3609	2	2	2	1	2	1	1	1	1	1	1	-1.305	0	Yes	4.4	4.4	Glasses	5.0	4.9	No	-	-	-1.62	-0.12	-0.87	-0.87	178	172	-2.055	-0.555	No	24.72	24.02	3.76	3.76	508	501	3.39	3.36	17.06	16.39	42.89D@165°	43.41D@2°	43.79D@75°	44.23D@92°	-0.9D@165°	-0.82D@2°	4.79
Female	3131	2	1	2	1	2	2	1	1	1	3	2	-1.3125	0	Yes	4.8	4.7	No Glasses			No	-	-	-1.75	-0.25	-0.50	-0.75	143	127	-2.000	-0.625	No	24.19	24.11	3.24	3.12	547	531	3.52	3.55	16.88	16.91	42.5D@161°	42.74D@24°	43.09D@71°	43.65D@114°	-0.59D@161°	-0.91D@24°	5.15
Female	1133	2	1	2	2	2	1	1	1	1	1	1	-1.3125	0	Yes	4.9	4.9	No Glasses			No	-	-	-0.75	-1.50	-0.25	-0.50	154	51	-0.875	-1.750	No	22.47	22.79	3.01	3.05	592	569	3.61	3.58	15.26	15.59	45.22D@172°	45.22D@9°	46.5D@82°	46.55D@99°	-1.28D@172°	-1.33D@9°	5.44
Female	1428	2	1	2	1	1	2	1	1	1	1	1	-1.3125	0	Yes	4.9	4.9	No Glasses			No	-	-	-1.50	-0.75	-0.50	-0.25	97	97	-1.750	-0.875	No	23.24	23.34	2.56	2.75	572	573	4.09	3.88	16.02	16.14	41.44D@179°	41.46D@20°	41.91D@89°	42.17D@110°	-0.47D@179°	-0.71D@20°	4.83
Female	1442	2	1	2	1	1	2	1	1	1	1	1	-1.3125	0	Yes	4.9	4.9	No Glasses			No	-	-	-0.25	-2.00	-0.25	-0.50	145	170	-0.375	-2.250	No	21.41	21.41	2.46	2.46	547	546	3.83	3.85	14.57	14.55	46.28D@173°	46.57D@179°	47.55D@83°	47.53D@89°	-1.27D@173°	-0.96D@179°	4.26
Female	1631	2	1	2	2	2	1	1	2	2	1	1	-1.3125	0	Yes	4.9	4.9	No Glasses			No	-	-	-0.25	-1.25	-0.75	-1.50	18	173	-0.625	-2.000	No	23.06	22.96	3.06	3.05	595	596	3.59	3.54	15.81	15.77	44.28D@171°	43.95D@5°	45.81D@81°	46.56D@95°	-1.53D@171°	-2.61D@5°	5.16
Female	1827	2	1	2	2	2	2	1	1	1	1	1	-1.3125	0	Yes	4.5	4.6	No Glasses			No	-	-	-1.25	-1.00	-0.50	-0.25	9	178	-1.500	-1.125	No	22.43	22.57	2.96	3.05	515	480	3.46	3.42	15.49	15.62	45.19D@9°	45.08D@3°	46.67D@99°	46.37D@93°	-1.48D@9°	-1.29D@3°	6.16
Male	1907	2	1	2	1	2	1	1	1	2	1	1	-1.3125	0	Yes	5.0	4.9	No Glasses			No	-	-	-1.00	-1.00	-0.75	-0.50	178	168	-1.375	-1.250	No	24.33	24.55	3.12	3.21	531	533	3.46	3.37	17.22	17.44	41.08D@0°	40.77D@174°	42.65D@90°	42.38D@84°	-1.57D@0°	-1.61D@174°	5.88
Male	2608	2	1	2	2	1	1	1	1	1	2	1	-1.3125	0	Yes	4.4	4.8	No Glasses			No	-	-	-1.50	-0.75	-0.25	-0.50	21	169	-1.625	-1.000	No	25.14	24.93	3.45	3.46	506	482	3.26	3.24	17.92	17.75	41.61D@4°	41.79D@6°	42.45D@94°	42.7D@96°	-0.84D@4°	-0.91D@6°	6.01
Female	3626	2	1	2	1	1	1	2	2	1	3	1	-1.3125	0	Yes	4.4	4.5	No Glasses			No	-	-	-1.00	-1.25	-0.75	0.00	94	0	-1.375	-1.250	No	23.56	23.45	3.25	3.5	541	548	3.33	2.98	16.43	16.43	43.85D@165°	43.92D@20°	44.22D@75°	44.65D@110°	-0.37D@165°	-0.73D@20°	5.59
Male	4417	2	1	2	1	1	1	1	1	1	1	1	-1.3125	0	Yes	4.6	4.5	No Glasses			No	-	-	0.00	-1.50	-1.50	-0.75	159	157	-0.750	-1.875	No	24.55	24.87	3.45	3.5	551	550	3.48	3.49	17.07	17.34	41.58D@174°	42.03D@179°	43.45D@84°	43.02D@89°	-1.87D@174°	-0.99D@179°	5.2
Female	5122	2	1	2	2	2	1	1	1	1	2	1	-1.3125	0	Yes	4.4	4.5	No Glasses			No	-	-	-1.25	-1.00	-0.25	-0.50	92	98	-1.375	-1.250	No	23.29	23.28	3.08	3.05	540	540	3.31	3.3	16.37	16.39	44.29D@170°	44.56D@8°	45.41D@80°	45.47D@98°	-1.12D@170°	-0.91D@8°	5.85
Female	3137	2	2	2	1	1	1	1	1	1	2	1	-1.3125	0	Yes	4.4	4.4	Glasses	4.9	4.9	No	-	-	-0.75	-1.00	-1.25	-0.50	161	10	-1.375	-1.250	No	23.01	22.78	3.45	3.34	491	499	3.2	3.25	15.87	15.69	46.4D@177°	46.11D@19°	48.23D@87°	48.07D@109°	-1.83D@177°	-1.96D@19°	7.01
Male	3743	2	2	2	1	1	1	1	1	1	1	1	-1.3125	0	Yes	4.9	4.9	Glasses	5.0	4.9	No	-	-	-1.75	-0.75	0.00	-0.25	0	167	-1.750	-0.875	No	25.47	25.23	3.3	3.39	542	546	3.58	3.55	18.05	17.75	41.41D@171°	42.03D@1°	42.18D@81°	42.28D@91°	-0.77D@171°	-0.25D@1°	5.27
Male	4401	2	2	2	2	1	2	1	1	1	1	1	-1.3125	0	Yes	4.6	4.5	Glasses	5.0	4.8	No	-	-	-0.75	-0.50	-1.25	-1.50	172	177	-1.375	-1.250	No	24.04	24.1	3.21	3.19	539	543	3.36	3.41	16.93	16.95	42.97D@169°	42.78D@1°	45.16D@79°	45.0D@91°	-2.19D@169°	-2.22D@1°	6.44
Female	1342	2	1	2	2	1	2	2	1	1	5	2	-1.3425	0	Yes	4.7	4.2	No Glasses			No	-	-	0.00	-2.00	-0.50	-0.87	7	19	-0.250	-2.435	No	23.65	24.33	3.3	3.3	511	506	3.13	3.1	16.71	17.42	-1.0D@-1°	43.64D@10°	-1.0D@-1°	45.34D@100°	nullD@-1°	-1.7D@10°	1
Female	5520	2	1	2	1	2	1	1	1	1	1	1	-1.37	1	Yes	4.3	4.4	No Glasses			No	-	-	-1.12	-0.50	-1.12	-1.12	5	178	-1.680	-1.060	No	24.77	25.05	3.47	3.48	509	515	3.4	3.38	17.39	17.68	41.31D@171°	40.27D@0°	42.37D@81°	41.31D@90°	-1.06D@171°	-1.04D@0°	5.67
Male	2606	2	1	2	2	1	2	2	1	1	1	1	-1.3725	0	Yes	4.6	4.5	No Glasses			No	-	-	-1.50	-0.87	-0.25	-0.50	4	8	-1.625	-1.120	No	24.88	24.67	3.3	3.31	553	521	3.42	3.42	17.61	17.42	41.91D@169°	42.07D@6°	42.9D@79°	42.97D@96°	-0.99D@169°	-0.9D@6°	7.49
Female	3133	2	1	2	1	1	2	1	2	1	1	1	-1.3725	0	Yes	4.8	4.4	No Glasses			No	-	-	-0.50	-1.62	-0.75	-0.50	1	163	-0.875	-1.870	No	23.81	23.94	3.09	3.07	617	610	3.31	3.38	16.79	16.88	42.99D@164°	43.25D@176°	45.36D@74°	45.21D@86°	-2.37D@164°	-1.96D@176°	4.56
Female	2626	2	2	2	1	1	1	1	1	1	1	1	-1.3725	0	Yes	4.7	4.8	Glasses	5.0	5.0	No	-	-	-1.12	-0.75	-0.75	-1.00	165	7	-1.495	-1.250	No	23.87	23.92	3.2	3.2	493	507	3.58	3.56	16.6	16.65	43.04D@174°	43.08D@11°	43.87D@84°	44.65D@101°	-0.83D@174°	-1.57D@11°	5.53
Female	3136	2	1	2	2	2	2	1	1	2	2	2	-1.375	0	Yes	5.0	4.7	No Glasses			No	-	-	-1.25	-1.25	-0.25	-0.25	52	134	-1.375	-1.375	No	23.51	23.57	2.87	2.92	552	545	3.72	3.7	16.37	16.41	42.84D@174°	42.81D@179°	43.48D@84°	43.38D@89°	-0.64D@174°	-0.57D@179°	5.9
Male	1714	2	1	2	1	1	1	1	1	2	1	1	-1.375	0	Yes	4.9	5.0	No Glasses			No	-	-	-2.25	0.00	-0.25	-0.75	167	178	-2.375	-0.375	No	23.77	23.8	3.14	2.69	581	581	3.42	3.9	16.63	16.63	41.97D@0°	41.65D@4°	43.56D@90°	43.44D@94°	-1.59D@0°	-1.79D@4°	5.64
Female	1733	2	1	2	1	2	2	1	2	1	1	1	-1.375	0	Yes	4.8	4.9	No Glasses			No	-	-	-1.00	0.00	-1.25	-2.25	36	174	-1.625	-1.125	No	23.31	23.24	2.54	2.64	555	548	3.94	3.81	16.27	16.24	40.04D@3°	40.72D@0°	42.94D@93°	43.4D@90°	-2.9D@3°	-2.68D@0°	5.73
Male	3305	2	1	2	2	2	2	1	1	1	1	1	-1.375	0	Yes	4.5	4.7	No Glasses			No	-	-	-1.25	-1.00	-0.25	-0.75	129	163	-1.375	-1.375	No	24.79	24.56	3.55	3.53	544	549	3.51	3.5	17.19	16.98	41.42D@150°	41.65D@175°	42.49D@60°	42.58D@85°	-1.07D@150°	-0.93D@175°	5.37
Female	3334	2	1	2	1	1	1	1	1	1	1	1	-1.375	0	Yes	4.9	4.6	No Glasses			No	-	-	-0.50	-1.50	-0.75	-0.75	174	0	-0.875	-1.875	No	23.2	23.45	3.43	3.36	565	570	3.12	3.15	16.09	16.37	44.7D@158°	44.98D@15°	46.15D@68°	46.2D@105°	-1.45D@158°	-1.22D@15°	4.56
Female	3537	2	1	2	1	1	1	1	1	1	1	1	-1.375	0	Yes	4.7	4.8	No Glasses			No	-	-	-1.00	-1.00	-0.75	-0.75	161	9	-1.375	-1.375	No	24.34	24.25	2.89	2.63	523	533	3.33	3.65	17.6	17.44	41.61D@170°	42.15D@7°	43.29D@80°	44.01D@97°	-1.68D@170°	-1.86D@7°	6.05
Female	3622	2	1	2	2	1	1	1	1	1	1	1	-1.375	0	Yes	4.8	4.9	No Glasses			No	-	-	-1.25	-1.00	-0.25	-0.75	96	108	-1.375	-1.375	No	24.04	23.88	3.08	3.14	566	559	3.31	3.32	17.08	16.86	42.95D@168°	43.05D@3°	43.49D@78°	43.78D@93°	-0.54D@168°	-0.73D@3°	4.09
Male	4316	2	1	2	2	2	1	1	1	1	1	1	-1.375	1	Yes	4.4	5.0	No Glasses			No	-	-	-2.25	-0.25	0.00	-0.50	0	9	-2.250	-0.500	No	24.57	23.76	3.2	2.83	555	551	3.57	3.79	17.25	16.59	43.37D@38°	43.32D@178°	43.65D@128°	44.48D@88°	-0.28D@38°	-1.16D@178°	5.73
Female	4540	2	1	2	1	2	1	1	1	2	1	1	-1.375	1	Yes	4.9	4.9	No Glasses			No	-	-	-1.00	-0.25	-1.50	-1.50	47	138	-1.750	-1.000	No	25.42	25.44	3.26	3.27	592	564	3.56	3.58	18.01	18.03	39.1D@28°	38.45D@10°	40.58D@118°	39.89D@100°	-1.48D@28°	-1.44D@10°	5.04
Female	4628	2	1	2	1	2	1	1	1	1	1	1	-1.375	0	Yes	5.0	4.9	No Glasses			No	-	-	-0.75	-0.25	-1.00	-2.50	18	10	-1.250	-1.500	No	25.21	25.2	3.54	3.46	492	507	3.23	3.27	17.95	17.96	40.24D@161°	39.29D@5°	41.34D@71°	41.47D@95°	-1.1D@161°	-2.18D@5°	5.17
Female	4631	2	1	2	1	1	1	1	1	1	1	1	-1.375	1	Yes	4.3	4.6	No Glasses			No	-	-	-1.25	-1.50	0.00	0.00	0	0	-1.250	-1.500	No	23.88	24.15	3.05	3.08	574	570	3.53	3.48	16.73	17.02	42.99D@150°	42.92D@8°	43.92D@60°	43.84D@98°	-0.93D@150°	-0.92D@8°	5.17
Female	5135	2	1	2	2	1	1	1	1	1	1	1	-1.375	0	Yes	4.8	4.7	No Glasses			No	-	-	-0.25	-1.50	-1.25	-0.75	167	39	-0.875	-1.875	No	25.79	25.94	3.22	3.26	565	563	3.44	3.43	18.58	18.68	39.63D@161°	39.71D@6°	41.09D@71°	41.25D@96°	-1.46D@161°	-1.54D@6°	5.43
Female	5245	2	1	2	1	2	1	1	1	2	1	1	-1.375	0	Yes	4.8	4.6	No Glasses			No	-	-	-0.75	-1.25	-0.50	-1.00	120	172	-1.000	-1.750	No	23.72	23.78	3.23	3.19	559	555	3.25	3.29	16.68	16.75	44.0D@156°	43.75D@5°	45.26D@66°	44.46D@95°	-1.26D@156°	-0.71D@5°	4.22
Male	5516	2	1	2	1	2	1	1	1	1	1	1	-1.375	0	Yes	4.7	4.7	No Glasses			No	-	-	-0.75	-1.50	-0.50	-0.50	13	150	-1.000	-1.750	No	24.91	25.02	3.21	3.24	545	542	3.15	3.18	18.01	18.06	41.97D@2°	42.28D@1°	43.23D@92°	43.03D@91°	-1.26D@2°	-0.75D@1°	5.45
Male	4413	2	2	2	1	1	1	1	1	1	3	2	-1.375	0	Yes	4.5	4.4	Glasses	4.9	5.0	No	-	-	-0.75	-1.50	-0.50	-0.50	126	133	-1.000	-1.750	No	24.88	25.1	3.29	3.31	557	557	3.37	3.34	17.66	17.89	42.96D@148°	43.18D@19°	43.43D@58°	43.69D@109°	-0.47D@148°	-0.51D@19°	5.1
Female	1438	2	2	2	2	1	2	1	1	1	1	1	-1.375	0	Yes	4.9	4.6	Glasses	5.0	5.0	No	-	-	-0.75	-1.75	-0.25	-0.25	121	51	-0.875	-1.875	No	23.09	23.11	3.05	3.03	545	539	3.6	3.72	15.89	15.82	43.87D@154°	-1.0D@-1°	44.89D@64°	-1.0D@-1°	-1.02D@154°	nullD@-1°	3.82
Female	2444	2	2	2	2	2	2	1	1	1	1	1	-1.375	0	Yes	4.5	4.4	Glasses	5.0	4.9	No	-	-	-1.25	-1.00	-0.25	-0.75	124	161	-1.375	-1.375	No	24.22	24.36	3.34	3.26	566	561	3.39	3.54	16.92	17	42.82D@168°	42.29D@7°	43.66D@78°	43.45D@97°	-0.84D@168°	-1.16D@7°	5.71
Female	3637	2	2	2	1	1	1	2	2	1	1	1	-1.375	0	Yes	4.3	4.3	Glasses	4.9	4.9	No	-	-	-1.25	-1.00	-0.25	-0.75	6	161	-1.375	-1.375	No	23.95	23.89	2.96	2.93	519	509	3.76	3.81	16.72	16.64	43.18D@172°	42.67D@4°	43.87D@82°	43.73D@94°	-0.69D@172°	-1.06D@4°	5.47
Female	1432	1		2	1	2	2	1	1	1	1	1	-1.375	0	No	5.0	5.0	No Glasses			No	-	-	-2.50	0.00	-0.25	-0.25	58	150	-2.625	-0.125	No	22.46	22.29	3.46	3.47	502	498	3.51	3.47	14.99	14.85	45.33D@148°	-1.0D@-1°	46.05D@58°	-1.0D@-1°	-0.72D@148°	nullD@-1°	4.47
Female	4136	1		2	1	2	1	1	1	1	1	1	-1.375	0	No	5.0	5.0	No Glasses			No	-	-	-1.25	-1.25	-0.25	-0.25	1	16	-1.375	-1.375	No	22.77	22.92	2.85	2.85	536	540	3.67	3.65	15.72	15.88	43.41D@176°	42.73D@21°	45.06D@86°	44.68D@111°	-1.65D@176°	-1.95D@21°	6.18
Male	3708	2	2	2	2	2	1	1	1	1	1	1	-1.4	0	Yes	4.5	4.6	Glasses	4.8	4.9	No	-	-	-1.37	-1.12	-0.12	-0.50	178	3	-1.430	-1.370	No	24.27	24.25	3.34	3.34	555	547	3.29	3.24	17.09	17.12	43.39D@174°	-1.0D@-1°	44.67D@84°	-1.0D@-1°	-1.28D@174°	nullD@-1°	4.85
Female	4122	2	2	2	2	1	1	1	1	1	1	1	-1.405	0	Yes	4.1	4.8	Glasses	4.7	4.9	No	-	-	-2.00	0.00	-0.75	-0.87	178	167	-2.375	-0.435	No	23.17	22.49	2.98	2.87	518	522	3.57	3.64	16.11	15.46	45.92D@0°	45.45D@173°	47.2D@90°	47.46D@83°	-1.28D@0°	-2.01D@173°	5.21
Male	5117	2	2	2	1	2	1	1	1	1	1	1	-1.405	0	Yes	4.2	4.8	Glasses	4.9	4.8	No	-	-	-1.25	-0.50	-1.00	-1.12	17	170	-1.750	-1.060	No	24.96	24.62	3.17	3.16	592	590	3.39	3.52	17.81	17.35	41.31D@5°	41.13D@170°	43.43D@95°	43.06D@80°	-2.12D@5°	-1.93D@170°	4.55
Female	4624	2	1	2	2	1	1	1	1	2	1	1	-1.4325	1	Yes	4.2	4.4	No Glasses			No	-	-	-2.00	-0.37	-0.62	-0.37	3	12	-2.310	-0.555	No	25.31	24.68	3.61	3.59	566	578	3.4	3.41	17.73	17.1	41.83D@170°	42.06D@167°	42.55D@80°	42.56D@77°	-0.72D@170°	-0.5D@167°	6.52
Male	5204	2	2	2	2	1	1	1	1	1	1	1	-1.4325	0	Yes	4.2	4.2	Glasses	4.9	4.9	No	-	-	-1.62	-1.00	-0.12	-0.37	34	52	-1.680	-1.185	No	23.92	23.81	3.34	3.1	482	482	3.39	3.54	16.71	16.69	44.46D@178°	44.46D@43°	45.04D@88°	44.87D@133°	-0.58D@178°	-0.41D@43°	5.76
Male	1716	2	1	2	1	2	2	1	2	1	3	1	-1.435	0	Yes	4.8	4.8	No Glasses			No	-	-	-1.37	0.00	-1.50	-1.50	165	13	-2.120	-0.750	No	23.56	23.57	2.74	2.56	568	552	3.83	3.54	16.43	16.92	41.78D@179°	41.74D@177°	43.18D@89°	43.21D@87°	-1.4D@179°	-1.47D@177°	4.94
Male	1519	2	2	2	1	1	1	1	1	1	1	1	-1.435	0	Yes	4.7	4.6	Glasses	4.9	4.9	No	-	-	-2.00	-0.37	-0.50	-0.50	78	124	-2.250	-0.620	No	23.14	23.27	2.84	2.92	568	561	3.88	3.81	15.85	15.97	44.4D@163°	44.49D@16°	44.72D@73°	45.23D@106°	-0.32D@163°	-0.74D@16°	3.72
Female	1942	1		2	2	1	1	1	1	1	1	1	-1.435	0	No	5.0	5.0	No Glasses			No	-	-	-1.50	-1.00	-0.62	-0.12	56	164	-1.810	-1.060	No	22.83	22.93	2.96	2.95	572	571	3.93	3.8	15.37	15.61	42.09D@173°	41.93D@6°	43.24D@83°	43.42D@96°	-1.15D@173°	-1.49D@6°	5.67
Female	5129	2	1	2	2	2	2	1	1	1	2	2	-1.4375	0	Yes	4.6	4.8	No Glasses			No	-	-	-1.75	-0.25	-0.75	-1.00	166	4	-2.125	-0.750	No	22.48	21.85	3.17	3.12	506	505	3.23	3.3	15.57	14.92	46.1D@171°	46.65D@5°	48.32D@81°	48.8D@95°	-2.22D@171°	-2.15D@5°	5.35
Female	1528	2	1	2	1	1	1	1	1	1	1	1	-1.4375	0	Yes	4.6	4.6	No Glasses			No	-	-	-1.25	-0.75	-0.50	-1.25	140	45	-1.500	-1.375	No	23.37	23.62	2.82	3.7	505	475	3.7	2.76	16.34	16.69	42.48D@157°	42.12D@18°	44.23D@67°	43.71D@108°	-1.75D@157°	-1.59D@18°	5.41
Male	2611	2	1	2	1	2	2	1	1	1	3	1	-1.4375	0	Yes	4.3	4.5	No Glasses			No	-	-	-1.25	-1.25	-0.25	-0.50	166	5	-1.375	-1.500	No	25.11	25.18	3.13	3.21	611	605	3.54	3.54	17.83	17.82	41.06D@174°	41.55D@10°	42.22D@84°	42.59D@100°	-1.16D@174°	-1.04D@10°	6.19
Female	3235	2	1	2	2	1	2	1	1	1	1	1	-1.4375	0	Yes	4.3	4.5	No Glasses			No	-	-	-1.50	-1.25	-0.25	0.00	136	0	-1.625	-1.250	No	24.7	25	3.06	3.11	550	540	3.62	3.61	17.48	17.74	40.63D@178°	40.24D@8°	41.3D@88°	41.26D@98°	-0.67D@178°	-1.02D@8°	6.34
Female	3340	2	1	2	1	2	1	1	1	2	2	1	-1.4375	0	Yes	4.9	4.8	No Glasses			No	-	-	-1.25	-0.75	-1.25	-0.50	141	155	-1.875	-1.000	No	24.23	23.86	3.41	3.06	475	475	3.33	3.67	17.01	16.66	42.64D@161°	-1.0D@-1°	43.55D@71°	-1.0D@-1°	-0.91D@161°	nullD@-1°	5.38
Female	3424	2	1	2	1	2	2	1	1	1	1	1	-1.4375	1	Yes	4.5	4.9	No Glasses			No	-	-	-2.25	0.25	-0.50	-1.25	176	169	-2.500	-0.375	No	23.95	22.83	3.23	3.15	524	507	3.33	3.37	16.87	15.8	43.59D@2°	43.46D@179°	45.04D@92°	45.62D@89°	-1.45D@2°	-2.16D@179°	5.4
Female	3629	2	1	2	1	1	2	2	1	2	2	1	-1.4375	0	Yes	4.7	4.6	No Glasses			No	-	-	-1.50	-1.00	-0.25	-0.50	172	9	-1.625	-1.250	No	24.27	24.11	3	3.01	586	557	3.44	3.46	17.24	17.09	41.89D@170°	41.78D@5°	42.8D@80°	42.94D@95°	-0.91D@170°	-1.16D@5°	3.77
Male	4201	2	1	2	1	1	1	1	1	1	1	1	-1.4375	0	Yes	4.9	4.9	No Glasses			No	-	-	0.00	0.00	-2.50	-3.25	5	174	-1.250	-1.625	No	25.84	25.74	3.28	3.31	566	561	3.73	3.72	18.26	18.16	38.28D@172°	38.17D@174°	40.25D@82°	41.17D@84°	-1.97D@172°	-3.0D@174°	5.19
Female	1233	2	2	2	2	1	1	1	1	1	3	2	-1.4375	0	Yes	4.2	4.5	Glasses	4.9	4.7	No	-	-	-1.25	-1.00	-0.50	-0.75	81	108	-1.500	-1.375	No	23.53	23.29	3.01	2.94	520	518	3.63	3.72	16.37	16.11	43.81D@158°	-1.0D@-1°	45.18D@68°	-1.0D@-1°	-1.37D@158°	nullD@-1°	5.25
Male	3419	2	2	2	1	2	2	1	1	1	1	1	-1.4375	0	Yes	5.0	4.9	Glasses	5.0	4.9	No	-	-	0.00	0.00	-3.00	-2.75	175	5	-1.500	-1.375	No	21.72	22.06	2.8	2.99	593	559	3.42	3.3	14.9	15.21	45.31D@24°	47.07D@6°	46.77D@114°	49.29D@96°	-1.46D@24°	-2.22D@6°	5.08
Female	5532	2	2	2	1	2	1	1	1	1	1	1	-1.4375	0	Yes	4.5	4.5	Glasses	5.0	5.0	No	-	-	-1.50	-1.25	-0.25	0.00	112	0	-1.625	-1.250	No	23.21	23.36	3.34	3.35	502	516	3.49	3.48	15.89	16.01	44.75D@171°	44.59D@15°	46.03D@81°	45.91D@105°	-1.28D@171°	-1.32D@15°	7.24
Female	1929	1		2	1	2	2	1	1	1	2	1	-1.4375	0	No	5.0	5.0	No Glasses			No	-	-	-2.00	-0.75	0.00	-0.25	0	146	-2.000	-0.875	No	23.18	23.19	2.49	2.52	513	505	3.84	4.09	16.33	16.07	42.26D@175°	42.56D@10°	43.27D@85°	43.19D@100°	-1.01D@175°	-0.63D@10°	4.78
Male	2603	2	1	2	2	1	2	1	1	1	1	1	-1.44	0	Yes	4.4	4.9	No Glasses			No	-	-	-2.00	0.37	-0.50	-2.00	3	167	-2.250	-0.630	No	23.93	23.41	3.26	3.21	586	585	3.33	3.33	16.75	16.28	44.19D@171°	43.5D@168°	45.34D@81°	45.97D@78°	-1.15D@171°	-2.47D@168°	5.53
Male	2418	2	2	2	1	1	2	1	1	1	1	1	-1.465	0	Yes	4.3	4.6	Glasses	4.9	4.9	No	-	-	-1.37	-1.25	-0.37	-0.25	143	169	-1.555	-1.375	No	24.22	24.38	3.48	3.54	592	650	3.52	3.69	16.62	16.5	42.68D@4°	42.25D@179°	44.22D@94°	43.37D@89°	-1.54D@4°	-1.12D@179°	5.97
Male	3107	2	1	2	2	1	2	1	1	1	2	2	-1.5	0	Yes	4.7	4.7	No Glasses			No	-	-	-1.25	-1.25	-0.75	-0.25	89	106	-1.625	-1.375	No	23.67	-1	3.08	-1	596	-1	3.34	-1	16.65	-1	44.87D@130°	44.6D@23°	44.97D@40°	44.78D@113°	-0.1D@130°	-0.18D@23°	5.2
Female	1131	2	1	2	2	1	2	2	2	1	1	1	-1.5	0	Yes	4.4	4.7	No Glasses			No	-	-	-1.25	-1.25	-0.75	-0.25	169	20	-1.625	-1.375	No	22.98	23.03	3.31	3.28	545	549	3.43	3.43	15.7	15.77	45.7D@176°	45.46D@0°	47.13D@86°	46.49D@90°	-1.43D@176°	-1.03D@0°	6.17
Female	1644	2	1	2	1	1	2	1	2	1	1	1	-1.5	0	Yes	4.9	4.9	No Glasses			No	-	-	-1.50	-0.75	-0.50	-1.00	114	169	-1.750	-1.250	No	22.2	22.22	2.67	2.56	557	554	3.83	3.98	15.14	15.13	42.66D@160°	42.87D@11°	43.83D@70°	44.09D@101°	-1.17D@160°	-1.22D@11°	4.72
Male	1709	2	1	2	1	2	1	1	1	1	1	1	-1.5	0	Yes	4.9	4.9	No Glasses			No	-	-	-2.75	0.00	-0.25	-0.25	153	26	-2.875	-0.125	No	23.06	23.23	3.21	3.13	560	555	3.58	3.54	15.7	16	42.73D@179°	42.71D@10°	44.32D@89°	43.68D@100°	-1.59D@179°	-0.97D@10°	4.25
Male	1818	2	1	2	1	2	2	1	1	1	1	1	-1.5	0	Yes	4.4	4.6	No Glasses			No	-	-	-2.00	-0.50	-0.50	-0.50	172	177	-2.250	-0.750	No	24.2	24.05	3.22	3.22	532	542	3.53	3.4	16.93	16.89	42.59D@171°	42.6D@1°	43.76D@81°	43.81D@91°	-1.17D@171°	-1.21D@1°	5.52
Male	3304	2	1	2	1	2	2	1	2	1	2	1	-1.5	0	Yes	4.5	4.5	No Glasses			No	-	-	-1.50	-0.25	-0.50	-2.00	173	167	-1.750	-1.250	No	22.65	22.51	2.87	2.87	535	513	3.26	3.29	15.98	15.84	45.73D@171°	45.39D@179°	47.15D@81°	47.54D@89°	-1.42D@171°	-2.15D@179°	5
Male	3514	2	1	2	2	2	1	1	1	1	1	1	-1.5	0	Yes	4.4	4.5	No Glasses			No	-	-	-1.50	-0.50	-0.50	-1.50	179	154	-1.750	-1.250	No	25.51	25.41	3.27	3.24	547	544	3.38	3.58	18.31	18.05	41.11D@173°	40.63D@167°	41.85D@83°	41.32D@77°	-0.74D@173°	-0.69D@167°	5.81
Male	3602	2	1	2	2	2	1	1	1	1	1	1	-1.5	0	Yes	4.6	4.5	No Glasses			No	-	-	-0.75	-1.25	-1.00	-1.00	116	134	-1.250	-1.750	No	24.95	25.31	3.29	3.14	651	648	3.6	3.73	17.41	17.8	42.0D@179°	41.91D@11°	43.15D@89°	43.02D@101°	-1.15D@179°	-1.11D@11°	5.96
Female	3641	2	1	2	1	1	1	1	1	1	1	1	-1.5	0	Yes	4.9	4.7	No Glasses			No	-	-	0.00	-0.50	-2.25	-2.75	145	27	-1.125	-1.875	No	23.8	23.81	3.08	3.06	476	475	3.5	3.52	16.75	16.76	41.33D@163°	41.35D@21°	41.82D@73°	42.73D@111°	-0.49D@163°	-1.38D@21°	3.71
Female	4643	2	1	2	2	1	1	1	1	2	1	1	-1.5	0	Yes	4.9	4.2	No Glasses			No	-	-	0.12	-1.87	-1.50	-1.00	7	9	-0.630	-2.370	No	24.2	24.85	3.02	3.16	533	534	3.12	3.48	17.53	17.68	41.49D@178°	42.25D@2°	43.62D@88°	44.3D@92°	-2.13D@178°	-2.05D@2°	6.96
Female	5333	2	1	2	1	2	1	1	1	1	2	1	-1.5	1	Yes	4.8	4.7	No Glasses			No	-	-	-1.25	-1.50	-0.50	0.00	175	0	-1.500	-1.500	No	24.64	24.57	3.23	3.21	576	569	3.68	3.75	17.15	17.04	42.09D@168°	42.7D@169°	42.86D@78°	43.47D@79°	-0.77D@168°	-0.77D@169°	5.89
Male	1108	2	2	2	2	2	1	1	1	1	2	1	-1.5	0	Yes	4.1	4.3	Glasses	5.0	4.9	No	-	-	-2.00	-0.75	-0.25	-0.25	103	65	-2.125	-0.875	No	24.09	23.88	3.28	3.22	534	537	3.42	3.41	16.86	16.71	43.92D@167°	43.92D@175°	44.89D@77°	45.07D@85°	-0.97D@167°	-1.15D@175°	5.38
Male	3702	2	2	2	2	2	1	1	1	1	1	1	-1.5	0	Yes	4.3	4.4	Glasses	4.9	4.7	No	-	-	-1.50	-1.00	-0.50	-0.50	145	172	-1.750	-1.250	No	24.78	24.68	3.32	3.45	604	598	3.3	3.24	17.56	17.39	42.67D@1°	42.95D@15°	43.89D@91°	44.22D@105°	-1.22D@1°	-1.27D@15°	7.03
Female	4335	2	2	2	2	1	2	1	1	1	1	1	-1.5	0	Yes	4.7	4.5	Glasses	4.9	5.0	No	-	-	-0.50	-1.00	-1.50	-1.50	175	8	-1.250	-1.750	No	23.5	23.68	3.33	3.42	568	553	3.31	3.26	16.29	16.46	44.94D@2°	45.02D@3°	46.74D@92°	46.92D@93°	-1.8D@2°	-1.9D@3°	6.49
Male	5402	2	2	2	1	2	2	1	1	1	2	1	-1.5	0	Yes	4.8	4.3	Glasses	5.0	4.9	No	-	-	-0.50	-2.00	-0.25	-0.75	152	158	-0.625	-2.375	No	24.25	24.97	3.17	3.22	583	579	3.32	3.32	17.18	17.85	42.47D@174°	42.19D@0°	43.11D@84°	43.16D@90°	-0.64D@174°	-0.97D@0°	5.12
Female	2627	1		2	1	2	2	1	1	1	1	1	-1.5	0	No	5.0	5.0	No Glasses			No	-	-	-0.75	-1.75	-0.25	-0.75	52	100	-0.875	-2.125	No	24.59	-1	3.15	-1	537	-1	3.49	-1	17.4	-1	40.84D@54°	40.22D@174°	41.02D@144°	40.85D@84°	-0.18D@54°	-0.63D@174°	4.56
Female	2742	1		2	1	1	1	1	1	1	2	1	-1.5	0	No	5.0	5.0	No Glasses			No	-	-	-2.25	-0.25	-0.25	-0.75	149	172	-2.375	-0.625	No	23.37	23.39	2.93	2.92	526	545	3.34	3.25	16.57	16.68	41.8D@177°	42.18D@4°	43.11D@87°	43.59D@94°	-1.31D@177°	-1.41D@4°	3.89
Male	4610	1		2	2	2	2	1	2	1	1	1	-1.5	0	No	5.0	5.0	No Glasses			No	-	-	-0.75	-1.25	-0.75	-1.25	155	7	-1.125	-1.875	No	24.47	24.88	3.51	3.41	498	472	3.47	3.58	16.99	17.42	42.46D@173°	42.08D@177°	44.16D@83°	43.92D@87°	-1.7D@173°	-1.84D@177°	7.43
Female	1530	2	1	2	2	2	1	1	1	1	1	1	-1.525	0	Yes	4.7	4.7	No Glasses			No	-	-	-1.12	-1.37	-0.50	-0.62	35	6	-1.370	-1.680	No	22.87	22.79	3.1	3.11	533	535	3.44	3.43	15.8	15.72	45.73D@5°	45.79D@9°	46.51D@95°	47.18D@99°	-0.78D@5°	-1.39D@9°	4.38
Male	3301	2	2	2	1	2	1	1	1	1	4	1	-1.525	0	Yes	4.2	4.3	Glasses	4.8	4.9	No	-	-	-1.87	-1.12	-0.12	0.00	139	0	-1.930	-1.120	No	24.47	24.37	3.19	3.18	581	582	3.31	3.28	17.4	17.33	42.76D@163°	-1.0D@-1°	43.65D@73°	-1.0D@-1°	-0.89D@163°	nullD@-1°	4.55
Male	2714	2	2	2	1	1	1	1	1	1	4	1	-1.5275	0	Yes	4.3	4.5	Glasses	4.9	4.9	No	-	-	-0.50	-0.87	-1.87	-1.50	177	0	-1.435	-1.620	No	23.8	24.16	3.48	2.52	493	490	3.59	3.43	16.24	17.72	43.45D@176°	43.13D@3°	46.64D@86°	45.65D@93°	-3.19D@176°	-2.52D@3°	5.53
Female	4625	2	2	2	1	2	1	1	2	1	1	1	-1.5275	0	Yes	4.9	4.6	Glasses	5.0	4.8	No	-	-	-0.37	-2.25	-0.37	-0.50	16	11	-0.555	-2.500	No	23.97	24.73	3.03	3.19	527	521	3.58	3.47	16.83	17.56	41.58D@170°	41.41D@8°	42.51D@80°	42.48D@98°	-0.93D@170°	-1.07D@8°	5.37
Male	4414	2	2	2	2	1	2	2	1	1	1	1	-1.53	0	Yes	4.4	4.4	Glasses	4.9	4.8	No	-	-	-1.50	-1.25	-0.12	-0.50	69	64	-1.560	-1.500	No	24.09	24.02	3	2.97	502	509	3.27	3.31	17.32	17.23	42.79D@162°	42.73D@37°	43.47D@72°	43.21D@127°	-0.68D@162°	-0.48D@37°	5.51
Female	1536	2	1	2	1	1	2	1	1	2	2	1	-1.5575	0	Yes	4.4	4.6	No Glasses			No	-	-	-1.62	-1.00	-0.12	-0.87	52	21	-1.680	-1.435	No	24.38	24.3	3.17	3.13	555	554	3.41	3.42	17.25	17.2	42.54D@7°	-1.0D@-1°	43.84D@97°	-1.0D@-1°	-1.3D@7°	nullD@-1°	5.16
Female	2432	2	1	2	1	2	1	1	1	1	4	1	-1.5575	0	Yes	4.5	4.5	No Glasses			No	-	-	-1.37	-1.37	0.00	-0.75	0	87	-1.370	-1.745	No	23.88	24.02	3.25	3.28	513	511	3.19	3.17	16.93	17.05	44.47D@156°	44.68D@19°	45.58D@66°	45.84D@109°	-1.11D@156°	-1.16D@19°	5.59
Male	3209	2	2	2	1	2	1	1	1	1	1	1	-1.5575	0	Yes	4.6	4.4	Glasses	4.9	4.9	No	-	-	-0.62	-1.50	-1.12	-0.87	178	165	-1.180	-1.935	No	23.72	24.01	3.18	3.21	542	544	3.4	3.4	16.6	16.85	44.51D@169°	44.43D@174°	46.85D@79°	46.31D@84°	-2.34D@169°	-1.88D@174°	6.04
Female	1329	2	1	2	1	2	2	1	1	1	3	1	-1.5625	0	Yes	4.9	4.9	No Glasses			No	-	-	-1.00	-1.25	-1.50	-0.25	130	135	-1.750	-1.375	No	22.73	22.73	2.42	2.48	584	592	4.16	4.09	15.57	15.57	41.88D@171°	42.21D@25°	42.89D@81°	43.09D@115°	-1.01D@171°	-0.88D@25°	4.88
Male	1505	2	1	2	1	2	2	2	2	1	1	1	-1.5625	0	Yes	4.8	5.0	No Glasses			No	-	-	-1.50	-0.50	-1.25	-1.00	9	167	-2.125	-1.000	No	23.73	23.9	3.02	2.72	548	525	3.7	3.73	16.46	16.93	42.84D@175°	41.66D@178°	44.08D@85°	43.54D@88°	-1.24D@175°	-1.88D@178°	11.05
Male	1521	2	1	2	1	2	1	1	1	1	4	1	-1.5625	0	Yes	4.2	4.2	No Glasses			No	-	-	-1.25	-1.00	-1.00	-0.75	172	163	-1.750	-1.375	No	24.24	24.21	3.22	3.24	567	566	3.37	3.37	17.08	17.03	42.68D@6°	42.8D@10°	43.87D@96°	44.36D@100°	-1.19D@6°	-1.56D@10°	5.16
Male	1822	2	1	2	2	1	2	1	1	1	1	1	-1.5625	0	Yes	4.7	4.9	No Glasses			No	-	-	-1.25	-1.50	-0.50	-0.25	20	147	-1.500	-1.625	No	23.77	23.97	3.03	3.21	556	562	3.57	3.33	16.61	16.87	43.12D@29°	42.55D@161°	43.85D@119°	43.38D@71°	-0.73D@29°	-0.83D@161°	4.25
Male	3318	2	1	2	1	1	1	1	1	1	2	1	-1.5625	0	Yes	4.7	4.7	No Glasses			No	-	-	-2.00	-0.25	-0.25	-1.50	60	157	-2.125	-1.000	No	25.38	25.3	3.59	3.65	564	565	3.24	3.21	18	17.87	41.7D@2°	41.88D@173°	42.33D@92°	42.39D@83°	-0.63D@2°	-0.51D@173°	6.28
Female	3330	2	1	2	1	2	1	1	1	2	1	1	-1.5625	0	Yes	4.6	4.5	No Glasses			No	-	-	-1.25	-1.75	0.00	-0.25	0	4	-1.250	-1.875	No	24.41	24.66	3.22	2.89	581	576	3.44	3.85	17.17	17.34	42.4D@166°	42.21D@162°	42.66D@76°	42.92D@72°	-0.26D@166°	-0.71D@162°	4.89
Female	3725	2	1	2	2	1	2	1	1	1	1	1	-1.5625	0	Yes	4.9	5.0	No Glasses			No	-	-	-1.50	-1.00	-0.75	-0.50	177	12	-1.875	-1.250	No	23.42	23.5	2.96	2.93	614	622	3.65	3.66	16.2	16.29	42.68D@148°	43.24D@162°	44.08D@58°	44.22D@72°	-1.4D@148°	-0.98D@162°	3.94
Male	4243	2	1	2	2	2	2	1	2	1	3	1	-1.5625	0	Yes	5.0	4.3	No Glasses			No	-	-	0.25	-2.75	-0.50	-0.75	162	153	0.000	-3.125	No	24.27	25.83	3.16	3.38	555	541	3.58	3.41	16.98	18.5	-1.0D@-1°	42.31D@168°	-1.0D@-1°	43.23D@78°	nullD@-1°	-0.92D@168°	1
Female	5235	2	1	2	1	2	1	1	1	1	1	1	-1.5625	0	Yes	5.0	4.9	No Glasses			No	-	-	-1.00	-1.75	-0.50	-0.25	60	8	-1.250	-1.875	No	25.1	25	3.31	3.26	511	518	3.26	3.3	18.03	17.92	40.89D@179°	41.08D@9°	41.84D@89°	41.85D@99°	-0.95D@179°	-0.77D@9°	4.34
Female	5237	2	1	2	1	2	1	1	1	1	2	1	-1.5625	0	Yes	4.6	4.4	No Glasses			No	-	-	-0.50	-1.75	-0.75	-1.00	167	156	-0.875	-2.250	No	23.65	24.05	3.22	3.23	594	593	3.54	3.54	16.3	16.69	43.05D@176°	42.92D@174°	44.6D@86°	44.67D@84°	-1.55D@176°	-1.75D@174°	3.92
Female	2726	2	2	2	1	2	2	1	1	1	1	1	-1.5625	0	Yes	4.3	4.3	Glasses	4.8	4.9	No	-	-	-1.50	-1.50	-0.25	0.00	177	0	-1.625	-1.500	No	24.96	24.72	3.25	3.28	557	557	3.18	3.18	17.97	17.7	41.95D@162°	42.48D@24°	42.7D@72°	43.38D@114°	-0.75D@162°	-0.9D@24°	4.53
Female	3224	2	2	2	1	2	1	1	1	1	1	1	-1.5625	0	Yes	4.3	4.4	Glasses	4.9	4.9	No	-	-	-1.75	-1.00	-0.25	-0.50	159	170	-1.875	-1.250	No	24.2	23.92	2.94	3.06	549	547	3.26	3.17	17.45	17.14	43.06D@173°	43.26D@2°	44.5D@83°	44.68D@92°	-1.44D@173°	-1.42D@2°	5.21
Female	4129	2	2	2	1	1	1	1	1	2	2	1	-1.5625	0	Yes	4.5	4.6	Glasses	4.9	4.9	No	-	-	-1.25	-1.25	-0.50	-0.75	160	14	-1.500	-1.625	No	23.39	23.46	3.11	3.07	469	515	3.39	3.44	16.41	16.44	43.38D@169°	43.23D@8°	44.98D@79°	44.59D@98°	-1.6D@169°	-1.36D@8°	6.85
Male	4304	2	2	2	2	2	2	1	1	1	4	1	-1.5625	0	Yes	4.5	4.4	Glasses	4.7	4.7	No	-	-	-1.25	-1.50	-0.25	-0.50	6	2	-1.375	-1.750	No	23.8	24.03	3.03	3.09	545	533	3.64	3.66	16.59	16.75	41.79D@176°	42.26D@12°	42.84D@86°	42.99D@102°	-1.05D@176°	-0.73D@12°	7.24
Female	4641	2	2	2	1	2	2	1	1	1	1	1	-1.5625	0	Yes	4.3	4.6	Glasses	5.0	5.0	No	-	-	-1.25	-1.00	-1.00	-0.75	110	92	-1.750	-1.375	No	24.22	23.96	3.49	3.48	518	523	3.33	3.29	16.88	16.67	43.73D@137°	44.38D@139°	44.48D@47°	44.56D@49°	-0.75D@137°	-0.18D@139°	5.6
Female	3126	2	2	2	1	1	1	1	1	2	1	1	-1.5875	0	Yes	4.3	4.5	Glasses	4.9	4.9	No	-	-	-2.12	-0.62	-0.25	-0.62	5	11	-2.245	-0.930	No	24.39	24.02	3.1	3.03	560	563	3.47	3.52	17.26	16.9	42.08D@154°	42.01D@1°	44.55D@64°	43.26D@91°	-2.47D@154°	-1.25D@1°	4.92
Male	3711	2	1	2	1	2	2	1	1	1	2	1	-1.59	0	Yes	4.8	4.9	No Glasses			No	-	-	-0.25	-0.62	-0.75	-3.87	59	15	-0.625	-2.555	No	25.07	25.17	3.45	3.47	562	574	3.39	3.4	17.68	17.72	40.03D@174°	40.1D@175°	41.01D@84°	41.23D@85°	-0.98D@174°	-1.13D@175°	4.92
Female	2234	2	1	2	1	2	2	1	1	2	2	1	-1.5925	0	Yes	4.6	4.3	No Glasses			No	-	-	-1.50	-1.50	-0.12	-0.25	33	32	-1.560	-1.625	No	24.48	24.62	3.36	3.33	584	589	3.35	3.36	17.19	17.35	43.07D@177°	42.65D@4°	43.82D@87°	43.79D@94°	-0.75D@177°	-1.14D@4°	5.84
Female	5336	2	2	2	2	2	2	1	1	1	1	1	-1.62	0	Yes	4.4	4.4	Glasses	4.7	4.7	No	-	-	-1.75	-1.12	-0.37	-0.37	57	169	-1.935	-1.305	No	25.41	25.06	3.19	3.14	521	523	3.34	3.43	18.36	17.97	41.44D@11°	41.17D@172°	42.4D@101°	42.79D@82°	-0.96D@11°	-1.62D@172°	6.23
Male	2217	2	1	2	1	2	1	1	1	1	1	1	-1.625	0	Yes	4.9	4.9	No Glasses			No	-	-	-2.75	0.00	-0.50	-0.50	152	143	-3.000	-0.250	No	23.95	23.64	3.39	3.26	537	595	3.42	3.51	16.6	16.27	43.28D@175°	43.29D@1°	44.84D@85°	44.89D@91°	-1.56D@175°	-1.6D@1°	5.45
Male	2308	2	1	2	1	1	2	1	1	1	1	1	-1.625	0	Yes	4.7	4.6	No Glasses			No	-	-	-0.75	-1.50	-1.25	-0.75	178	10	-1.375	-1.875	No	23.37	23.85	3.41	3.8	514	500	3.46	2.52	15.99	17.04	44.11D@173°	43.82D@21°	46.06D@83°	45.21D@111°	-1.95D@173°	-1.39D@21°	6.27
Male	2617	2	1	2	1	2	1	1	1	1	1	1	-1.625	0	Yes	4.9	4.7	No Glasses			No	-	-	-1.25	-1.75	-0.25	-0.25	168	76	-1.375	-1.875	No	23.9	24.21	3.46	3.42	558	559	3.42	3.42	16.46	16.81	44.27D@177°	44.52D@171°	46.06D@87°	45.3D@81°	-1.79D@177°	-0.78D@171°	5.9
Male	3310	2	1	2	1	1	1	1	1	1	1	1	-1.625	0	Yes	4.9	5.0	No Glasses			No	-	-	-1.50	-1.50	0.00	-0.50	0	20	-1.500	-1.750	No	25.06	25	3.91	3.92	528	540	3.36	3.33	17.26	17.21	42.77D@172°	-1.0D@-1°	43.18D@82°	-1.0D@-1°	-0.41D@172°	nullD@-1°	3.91
Male	4320	2	1	2	2	2	2	1	1	2	2	1	-1.625	1	Yes	4.4	4.7	No Glasses			No	-	-	-2.50	-0.25	0.00	-1.00	0	93	-2.500	-0.750	No	25.47	24.74	3.63	3.54	564	569	3.35	3.4	17.93	17.23	43.36D@28°	43.43D@173°	43.45D@118°	44.06D@83°	-0.09D@28°	-0.63D@173°	5.29
Male	5343	2	1	2	2	2	1	1	1	1	1	1	-1.625	0	Yes	4.9	5.0	No Glasses			No	-	-	-1.50	-0.50	-1.00	-1.50	160	176	-2.000	-1.250	No	24.98	24.67	3.31	3.23	580	580	3.11	3.17	17.98	17.68	42.41D@172°	42.54D@179°	43.75D@82°	43.83D@89°	-1.34D@172°	-1.29D@179°	6.04
Female	5426	2	1	2	2	1	1	1	1	1	1	1	-1.625	0	Yes	4.8	4.9	No Glasses			No	-	-	-1.50	0.00	-2.00	-1.50	175	156	-2.500	-0.750	No	26.11	26.3	3.06	3.01	449	454	3.33	3.37	19.27	19.47	38.43D@24°	37.53D@176°	40.6D@114°	39.23D@86°	-2.17D@24°	-1.7D@176°	3.87
Female	1136	2	2	2	1	2	1	1	1	1	1	2	-1.625	0	Yes	4.4	4.0	Glasses	4.9	5.0	No	-	-	-1.25	-1.50	-0.75	-0.25	156	7	-1.625	-1.625	No	23.41	23.59	3.27	3.32	549	551	3.5	3.51	16.1	16.22	43.78D@160°	-1.0D@-1°	45.3D@70°	-1.0D@-1°	-1.52D@160°	nullD@-1°	5.47
Female	1344	2	2	2	1	1	2	1	1	1	1	1	-1.625	0	Yes	4.5	4.5	Glasses	4.9	4.9	No	-	-	-0.75	-1.25	-1.00	-1.50	159	6	-1.250	-2.000	No	24.43	24.45	3.32	3.32	547	542	3.46	3.52	17.1	17.07	41.21D@166°	41.21D@24°	42.9D@76°	43.32D@114°	-1.69D@166°	-2.11D@24°	4.71
Female	3625	2	2	2	1	2	1	1	1	1	1	1	-1.625	0	Yes	4.2	4.2	Glasses	4.9	4.9	No	-	-	-1.50	-1.00	-0.75	-0.75	175	160	-1.875	-1.375	No	23.66	23.48	2.86	3.08	602	603	3.55	3.27	16.65	16.53	43.65D@172°	43.78D@5°	45.18D@82°	45.59D@95°	-1.53D@172°	-1.81D@5°	5.37
Female	4132	2	2	2	1	1	1	1	1	2	1	1	-1.625	0	Yes	4.4	4.5	Glasses	4.9	4.9	No	-	-	-1.00	-1.75	-0.50	-0.50	171	11	-1.250	-2.000	No	24.64	24.72	3.7	3.69	553	557	3.27	3.26	17.12	17.2	42.35D@170°	42.9D@7°	43.73D@80°	44.0D@97°	-1.38D@170°	-1.1D@7°	4.98
Female	4434	2	2	2	1	1	1	1	1	1	2	1	-1.655	0	Yes	4.2	4.7	Glasses	4.9	4.9	No	-	-	-1.75	0.50	-1.75	-2.37	178	179	-2.625	-0.685	No	23.91	22.95	2.97	2.89	503	506	3.32	3.75	17.11	15.81	44.44D@174°	44.57D@179°	46.67D@84°	46.83D@89°	-2.23D@174°	-2.26D@179°	5.72
Male	3201	2	2	2	2	1	2	1	1	2	2	1	-1.6825	0	Yes	4.4	4.3	Glasses	4.7	4.8	No	-	-	-1.00	-1.37	-1.12	-0.87	13	1	-1.560	-1.805	No	23.89	24.12	3.05	3.01	620	628	3.53	3.5	16.69	16.99	44.39D@2°	43.22D@161°	46.33D@92°	45.55D@71°	-1.94D@2°	-2.33D@161°	6.39
Male	5507	2	2	2	2	1	2	1	1	2	1	1	-1.685	0	Yes	4.5	4.7	Glasses	4.7	4.7	No	-	-	-2.00	-0.25	-0.62	-1.62	1	167	-2.310	-1.060	No	24.66	24.44	3.45	3.48	513	511	3.6	3.58	17.1	16.87	43.29D@5°	42.93D@168°	44.57D@95°	45.1D@78°	-1.28D@5°	-2.17D@168°	4.37
Female	1239	2	1	2	2	2	1	1	1	1	1	1	-1.6875	0	Yes	4.9	4.9	No Glasses			No	-	-	-1.50	-0.50	-1.50	-1.25	2	2	-2.250	-1.125	No	22.5	22.64	2.71	2.89	575	574	3.94	3.71	15.27	15.47	43.56D@174°	43.77D@175°	45.53D@84°	45.64D@85°	-1.97D@174°	-1.87D@175°	4.39
Male	2113	2	1	2	1	2	2	1	1	1	1	1	-1.6875	0	Yes	4.6	4.6	No Glasses			No	-	-	-1.75	-1.50	0.00	-0.25	0	164	-1.750	-1.625	No	24.54	24.58	3	3.05	594	594	3.75	3.66	17.2	17.28	40.75D@156°	40.84D@6°	41.54D@66°	41.45D@96°	-0.79D@156°	-0.61D@6°	5.23
Female	2123	2	1	2	1	2	1	2	2	1	1	1	-1.6875	0	Yes	4.6	5.0	No Glasses			No	-	-	-1.50	-1.00	-0.25	-1.50	136	13	-1.625	-1.750	No	22.38	22.37	2.98	3.02	533	523	3.57	3.55	15.3	15.28	45.96D@178°	46.19D@5°	47.55D@88°	48.81D@95°	-1.59D@178°	-2.62D@5°	5.31
Female	3231	2	1	2	2	2	2	1	1	2	1	1	-1.6875	0	Yes	4.7	4.9	No Glasses			No	-	-	-2.25	-0.75	0.00	-0.75	0	7	-2.250	-1.125	No	23.19	23.08	3.09	2.99	554	569	3.6	3.69	15.95	15.83	43.54D@177°	43.36D@15°	44.63D@87°	44.93D@105°	-1.09D@177°	-1.57D@15°	5.85
Female	4125	2	1	2	2	1	1	1	1	1	1	1	-1.6875	1	Yes	4.5	4.7	No Glasses			No	-	-	-1.75	-1.25	-0.50	-0.25	16	152	-2.000	-1.375	No	24.3	24.07	3.44	3.41	542	548	3.19	3.21	17.14	16.91	43.67D@170°	43.62D@178°	45.01D@80°	44.95D@88°	-1.34D@170°	-1.33D@178°	5.21
Male	1209	2	2	2	1	1	1	1	1	1	2	1	-1.6875	0	Yes	4.3	4.3	Glasses	4.7	4.7	No	-	-	-1.50	-1.50	-0.25	-0.50	157	169	-1.625	-1.750	No	23.74	23.53	3.13	3.14	545	545	3.46	3.44	16.61	16.41	43.25D@173°	43.47D@11°	44.05D@83°	44.9D@101°	-0.8D@173°	-1.43D@11°	5.62
Female	2232	2	2	2	2	2	1	1	2	1	1	1	-1.6875	0	Yes	4.5	4.5	Glasses	4.9	4.9	No	-	-	-0.75	-0.50	-2.25	-2.00	150	45	-1.875	-1.500	No	23.49	23.34	3.24	3.13	493	509	3.3	3.44	16.45	16.26	44.57D@166°	44.43D@28°	47.0D@76°	46.75D@118°	-2.43D@166°	-2.32D@28°	6.03
Female	2340	2	2	2	2	1	2	1	1	1	1	1	-1.6875	0	Yes	4.7	4.7	Glasses	5.0	5.0	No	-	-	-1.25	-1.25	-0.75	-1.00	2	158	-1.625	-1.750	No	23.57	23.55	3.21	2.95	563	562	3.5	3.86	16.3	16.17	43.99D@1°	44.01D@163°	45.25D@91°	45.48D@73°	-1.26D@1°	-1.47D@163°	5.49
Male	2410	2	2	2	1	2	1	1	1	1	1	1	-1.6875	0	Yes	4.4	4.4	Glasses	4.9	4.9	No	-	-	-0.75	-1.50	-1.25	-1.00	164	168	-1.375	-2.000	No	24.48	24.47	3.52	3.56	584	568	3.39	3.35	16.99	16.99	43.35D@167°	-1.0D@-1°	44.85D@77°	-1.0D@-1°	-1.5D@167°	nullD@-1°	4.5
Female	3127	2	2	2	2	1	1	1	1	1	1	1	-1.6875	0	Yes	4.4	4.8	Glasses	5.0	4.9	No	-	-	-2.00	-0.75	-0.25	-1.00	140	173	-2.125	-1.250	No	24.15	23.91	3.13	3.21	520	501	3.41	3.45	17.09	16.75	43.43D@2°	43.24D@178°	44.74D@92°	44.68D@88°	-1.31D@2°	-1.44D@178°	5.53
Female	3323	2	2	2	1	1	1	1	1	1	1	1	-1.6875	0	Yes	4.5	4.4	Glasses	4.5	4.9	No	-	-	-1.25	-1.25	-0.50	-1.25	147	162	-1.500	-1.875	No	24.67	24.62	3.09	3.12	600	606	3.49	3.46	17.49	17.43	40.54D@172°	-1.0D@-1°	42.47D@82°	-1.0D@-1°	-1.93D@172°	nullD@-1°	5.29
Male	4212	2	2	2	1	1	1	1	1	1	1	1	-1.6875	0	Yes	4.7	4.5	Glasses	5.0	4.9	No	-	-	-0.75	-1.50	-1.00	-1.25	173	0	-1.250	-2.125	No	24.71	25.17	3.97	3.94	525	535	3.39	3.42	16.83	17.27	42.66D@164°	42.61D@4°	43.97D@74°	43.63D@94°	-1.31D@164°	-1.02D@4°	5.84
Female	3341	2	2	2	1	2	1	1	1	2	1	1	-1.715	0	Yes	4.5	4.5	Glasses	4.9	4.9	No	-	-	-1.37	-1.50	-0.62	-0.50	5	21	-1.680	-1.750	No	23.88	23.81	3.31	3.32	510	510	3.2	3.23	16.85	16.75	44.28D@178°	44.46D@6°	45.25D@88°	45.6D@96°	-0.97D@178°	-1.14D@6°	5.7
Male	3506	2	2	2	2	1	2	1	1	2	2	1	-1.7175	0	Yes	4.5	4.4	Glasses	4.8	4.8	No	-	-	-1.50	-0.75	-1.25	-1.12	18	155	-2.125	-1.310	No	23.57	23.25	3.34	3.33	566	566	3.35	3.52	16.31	15.84	44.91D@4°	45.33D@172°	45.91D@94°	46.77D@82°	-1.0D@4°	-1.44D@172°	6
Male	1404	2	1	2	2	2	2	1	1	2	4	2	-1.75	0	Yes	4.6	4.6	No Glasses			No	-	-	-1.25	-1.75	-0.75	-0.25	23	4	-1.625	-1.875	No	22.74	22.91	3.25	3.33	561	557	3.35	3.35	15.58	15.67	46.83D@13°	46.93D@38°	47.89D@103°	48.08D@128°	-1.06D@13°	-1.15D@38°	4.81
Male	1514	2	1	2	1	2	1	1	1	2	1	1	-1.75	0	Yes	4.8	4.6	No Glasses			No	-	-	-1.25	-1.75	-0.75	-0.25	5	4	-1.625	-1.875	No	24.5	24.91	3.17	3.22	538	536	3.44	3.43	17.35	17.73	41.88D@174°	-1.0D@-1°	43.0D@84°	-1.0D@-1°	-1.12D@174°	nullD@-1°	4.15
Male	1807	2	1	2	2	2	2	1	2	1	1	1	-1.75	0	Yes	4.6	4.6	No Glasses			No	-	-	-0.75	-1.50	-2.00	-0.50	168	2	-1.750	-1.750	No	23.9	23.88	3.2	3.22	531	545	3.36	3.38	16.81	16.73	43.73D@160°	43.9D@1°	46.36D@70°	45.61D@91°	-2.63D@160°	-1.71D@1°	4.37
Female	2140	2	1	2	2	2	1	1	1	1	1	1	-1.75	0	Yes	4.5	4.6	No Glasses			No	-	-	-1.50	-1.25	-0.75	-0.75	154	122	-1.875	-1.625	No	25.62	25.6	2.69	2.61	588	592	3.64	3.73	18.7	18.67	39.53D@0°	39.26D@168°	40.05D@90°	39.87D@78°	-0.52D@0°	-0.61D@168°	5.31
Male	3103	2	1	2	1	2	1	1	1	2	1	1	-1.75	0	Yes	4.6	5.0	No Glasses			No	-	-	-2.50	-0.75	0.00	-0.50	0	151	-2.500	-1.000	No	25.57	24.76	3.2	2.93	527	523	3.48	3.77	18.35	17.55	41.42D@2°	40.99D@170°	41.79D@92°	41.54D@80°	-0.37D@2°	-0.55D@170°	4.39
Male	3106	2	1	2	2	1	1	1	1	1	2	1	-1.75	1	Yes	4.6	4.7	No Glasses			No	-	-	-1.25	-1.25	-1.25	-0.75	18	0	-1.875	-1.625	No	24.9	24.69	3.36	3.4	539	545	3.34	3.35	17.66	17.4	42.44D@12°	42.01D@3°	44.32D@102°	43.36D@93°	-1.88D@12°	-1.35D@3°	4.97
Male	3117	2	1	2	2	2	2	1	1	1	1	1	-1.75	0	Yes	4.9	4.9	No Glasses			No	-	-	-0.25	0.00	-1.50	-5.00	94	52	-1.000	-2.500	No	25.21	25.13	3.45	3.4	590	596	3.26	3.29	17.91	17.84	40.68D@117°	40.34D@15°	41.8D@27°	42.17D@105°	-1.12D@117°	-1.83D@15°	5.09
Female	3130	2	1	2	2	1	2	1	1	1	1	1	-1.75	0	Yes	4.9	4.9	No Glasses			No	-	-	-1.25	-1.50	-1.00	-0.50	163	154	-1.750	-1.750	No	23.99	24.08	2.89	2.85	589	601	4.03	4.05	16.48	16.58	41.2D@177°	-1.0D@-1°	42.42D@87°	-1.0D@-1°	-1.22D@177°	nullD@-1°	4.14
Male	3315	2	1	2	2	1	1	2	2	1	1	1	-1.75	0	Yes	4.9	4.8	No Glasses			No	-	-	-1.75	0.00	-1.75	-1.75	146	168	-2.625	-0.875	No	24.97	24.96	3.61	3.64	547	536	3.08	3.06	17.73	17.73	41.67D@178°	41.48D@178°	43.18D@88°	43.02D@88°	-1.51D@178°	-1.54D@178°	6.51
Female	3326	2	1	2	1	2	2	1	1	1	1	1	-1.75	0	Yes	4.7	4.5	No Glasses			No	-	-	-1.50	-1.50	-0.25	-0.75	12	156	-1.625	-1.875	No	22.73	22.87	2.75	2.77	541	535	3.56	3.56	15.88	16	43.66D@6°	43.82D@176°	44.92D@96°	45.06D@86°	-1.26D@6°	-1.24D@176°	5.45
Male	4544	2	1	2	1	1	1	1	1	2	1	1	-1.75	0	Yes	4.7	4.7	No Glasses			No	-	-	-1.50	-1.50	-0.50	-0.50	2	175	-1.750	-1.750	No	25.44	25.32	3.48	3.45	539	539	3.35	3.44	18.07	17.9	39.77D@13°	39.59D@178°	40.7D@103°	40.57D@88°	-0.93D@13°	-0.98D@178°	6.2
Male	5203	2	1	2	1	1	2	1	1	1	1	1	-1.75	0	Yes	4.9	4.9	No Glasses			No	-	-	-1.50	-1.25	-0.50	-1.00	156	152	-1.750	-1.750	No	25.22	25.2	3.3	3.31	517	524	3.21	3.22	18.2	18.14	41.64D@174°	41.43D@168°	43.32D@84°	43.27D@78°	-1.68D@174°	-1.84D@168°	5.09
Male	5216	2	1	2	1	2	1	1	1	1	1	1	-1.75	0	Yes	4.9	4.9	No Glasses			No	-	-	-0.25	-1.75	-1.25	-1.75	126	79	-0.875	-2.625	No	24.35	24.29	2.93	2.92	553	542	3.59	3.55	17.28	17.28	40.8D@16°	41.73D@11°	41.74D@106°	42.95D@101°	-0.94D@16°	-1.22D@11°	6.55
Female	5325	2	2	2	2	2	1	2	1	1	3	2	-1.75	0	Yes	4.0	4.3	Glasses	4.9	4.9	No	-	-	-3.25	0.50	-0.50	-1.00	177	169	-3.500	0.000	No	25	22.8	2.98	2.96	542	525	3.64	3.51	17.84	15.8	43.43D@175°	43.49D@168°	45.51D@85°	45.77D@78°	-2.08D@175°	-2.28D@168°	5.46
Male	1407	2	2	2	2	1	2	1	1	2	1	1	-1.75	0	Yes	4.7	4.7	Glasses	4.8	4.9	No	-	-	-1.25	-1.25	-1.00	-1.00	6	165	-1.750	-1.750	No	24.71	24.6	3.17	3.18	503	500	3.4	3.38	17.64	17.53	40.96D@9°	41.35D@1°	41.96D@99°	42.44D@91°	-1.0D@9°	-1.09D@1°	5.6
Female	2336	2	2	2	2	2	2	1	1	2	1	1	-1.75	0	Yes	4.6	4.3	Glasses	4.9	4.9	No	-	-	-1.25	-1.25	-1.00	-1.00	175	173	-1.750	-1.750	No	23.84	-1	3.24	-1	531	-1	3.42	-1	16.66	-1	43.12D@165°	43.08D@168°	43.94D@75°	43.49D@78°	-0.82D@165°	-0.41D@168°	3.78
Male	2713	2	2	2	1	1	2	1	1	1	1	1	-1.75	0	Yes	4.6	4.3	Glasses	4.9	5.0	No	-	-	-1.25	-1.25	-1.25	-0.75	166	157	-1.875	-1.625	No	24.99	25.03	3.38	3.39	551	537	3.36	3.37	17.7	17.73	41.37D@179°	41.59D@8°	42.37D@89°	42.27D@98°	-1.0D@179°	-0.68D@8°	6.85
Female	3525	2	2	2	1	1	1	1	1	1	2	1	-1.75	0	Yes	4.3	4.4	Glasses	4.8	4.9	No	-	-	-1.50	-1.25	-0.75	-0.75	165	157	-1.875	-1.625	No	23.61	23.82	3.2	3.34	509	506	3.49	3.31	16.41	16.67	44.16D@172°	43.52D@2°	45.64D@82°	45.09D@92°	-1.48D@172°	-1.57D@2°	4.63
Female	4131	2	2	2	1	2	2	2	2	1	3	1	-1.75	0	Yes	4.0	5.0	Glasses	4.9	5.0	No	-	-	-3.00	0.00	-0.25	-0.75	17	165	-3.125	-0.375	No	24.78	23.38	3.13	3.16	515	519	3.59	3.57	17.54	16.13	42.11D@170°	42.31D@9°	43.44D@80°	43.42D@99°	-1.33D@170°	-1.11D@9°	6.34
Male	4217	2	2	2	2	2	2	1	1	2	1	1	-1.75	0	Yes	4.6	5.0	Glasses	5.0	5.0	No	-	-	-1.75	0.25	-2.25	-1.75	0	173	-2.875	-0.625	No	24.97	23.95	3.22	3.2	559	548	2.44	3.4	18.75	16.8	41.08D@7°	41.87D@167°	43.95D@97°	44.01D@77°	-2.87D@7°	-2.14D@167°	5.23
Female	4637	2	2	2	1	1	2	2	2	1	1	1	-1.75	0	Yes	4.3	4.1	Glasses	4.9	4.9	No	-	-	-0.50	-1.25	-1.75	-1.75	164	6	-1.375	-2.125	No	24.22	24.52	3.05	3.1	533	541	3.34	3.29	17.3	17.59	41.0D@167°	40.9D@13°	43.16D@77°	43.06D@103°	-2.16D@167°	-2.16D@13°	5.99
Male	3406	1		2	1	2	1	1	1	1	1	1	-1.75	0	No	5.0	5.0	No Glasses			No	-	-	-1.50	-1.75	-0.50	0.00	19	0	-1.750	-1.750	No	23.94	24.17	3.05	3.19	528	494	3.82	3.68	16.53	16.81	41.84D@177°	41.9D@6°	43.33D@87°	43.39D@96°	-1.49D@177°	-1.49D@6°	3.93
Male	3402	2	2	2	1	1	1	1	1	1	1	1	-1.7775	0	Yes	4.4	4.6	Glasses	4.9	4.9	No	-	-	-1.50	-1.12	-0.87	-1.00	178	1	-1.935	-1.620	No	24.71	24.41	3.37	3.37	508	525	3.56	3.57	17.26	16.95	42.47D@179°	42.38D@8°	44.27D@89°	44.77D@98°	-1.8D@179°	-2.39D@8°	6.66
Male	4503	2	1	2	2	1	2	1	1	1	1	1	-1.7825	1	Yes	4.6	5.0	No Glasses			No	-	-	-3.50	0.12	-0.12	-0.25	122	7	-3.560	-0.005	No	24.7	23.96	3.19	2.99	637	619	3.51	3.59	17.37	16.77	42.08D@1°	40.33D@164°	42.56D@91°	41.31D@74°	-0.48D@1°	-0.98D@164°	6.07
Male	2315	2	2	2	2	2	2	1	1	1	2	2	-1.8075	0	Yes	4.6	4.6	Glasses	4.6	4.6	No	-	-	-0.87	-0.87	-2.25	-1.50	173	171	-1.995	-1.620	No	24.64	24.74	3.64	3.26	511	500	3.23	3.75	17.26	17.23	41.91D@176°	41.99D@0°	44.98D@86°	44.28D@90°	-3.07D@176°	-2.29D@0°	5.78
Male	3520	2	2	2	2	2	2	1	1	1	1	1	-1.8075	0	Yes	4.5	4.5	Glasses	4.9	5.0	No	-	-	-2.37	-0.12	-1.00	-1.25	5	2	-2.870	-0.745	No	25.17	24.37	2.78	2.99	548	523	3.76	3.57	18.08	17.29	41.43D@170°	41.12D@9°	42.75D@80°	43.08D@99°	-1.32D@170°	-1.96D@9°	6.4
Female	2141	2	1	2	2	2	1	2	1	1	5	1	-1.8125	0	Yes	4.7	4.4	No Glasses			No	-	-	-0.75	-1.75	-1.25	-1.00	1	17	-1.375	-2.250	No	22.34	22.62	3.17	3.2	524	522	3.8	3.76	14.85	15.13	45.96D@1°	46.39D@6°	47.45D@91°	48.51D@96°	-1.49D@1°	-2.12D@6°	4.7
Female	4139	2	1	2	2	1	1	1	1	1	1	1	-1.8125	0	Yes	4.8	5.0	No Glasses			No	-	-	-1.50	-1.50	-1.25	0.00	159	0	-2.125	-1.500	No	22.34	23.31	2.98	3.16	600	598	4.03	3.91	14.73	15.65	42.81D@163°	42.9D@8°	45.07D@73°	43.97D@98°	-2.26D@163°	-1.07D@8°	4.35
Male	4210	2	1	2	2	1	1	1	1	1	1	1	-1.8125	0	Yes	4.9	4.2	No Glasses			No	-	-	-1.00	-2.25	-0.25	-0.50	166	20	-1.125	-2.500	No	24.94	25.7	3.18	3.19	579	576	3.37	3.35	17.81	18.58	41.39D@163°	41.02D@7°	43.31D@73°	42.64D@97°	-1.92D@163°	-1.62D@7°	5.1
Female	4430	2	1	2	2	2	1	1	1	1	1	1	-1.8125	1	Yes	4.3	4.7	No Glasses			No	-	-	-1.50	-1.00	-1.00	-1.25	166	0	-2.000	-1.625	No	23.83	23.76	2.83	2.86	539	542	3.46	3.43	17.01	16.92	42.51D@177°	42.22D@179°	44.56D@87°	44.31D@89°	-2.05D@177°	-2.09D@179°	5.51
Female	5534	2	1	2	2	2	2	1	1	1	1	1	-1.8125	0	Yes	4.8	4.6	No Glasses			No	-	-	-0.75	-1.50	-1.50	-1.25	159	160	-1.500	-2.125	No	22.89	23.26	3.15	3.18	507	503	3.59	3.57	15.64	16.01	45.57D@171°	45.46D@173°	47.86D@81°	47.17D@83°	-2.29D@171°	-1.71D@173°	5.27
Male	3515	2	2	2	1	1	1	1	1	1	2	1	-1.8125	0	Yes	4.2	4.1	Glasses	4.7	4.8	No	-	-	-1.25	-1.50	-0.75	-1.00	176	176	-1.625	-2.000	No	25.17	25.22	3.08	3.35	541	574	3.28	3.53	18.28	17.77	41.35D@176°	41.34D@1°	42.48D@86°	43.16D@91°	-1.13D@176°	-1.82D@1°	7.8
Male	3610	2	2	2	1	2	2	1	1	1	1	1	-1.8125	0	Yes	4.4	4.5	Glasses	5.0	4.8	No	-	-	-1.25	-2.00	-0.75	0.00	164	0	-1.625	-2.000	No	25.17	25.29	3.07	3.07	541	547	3.41	3.38	18.15	18.29	40.9D@168°	41.11D@29°	41.73D@78°	41.85D@119°	-0.83D@168°	-0.74D@29°	5.51
Female	1729	1		2	1	1	1	1	1	1	1	1	-1.8125	0	No	5.0	5.0	No Glasses			No	-	-	-2.00	-0.75	-0.50	-1.25	112	29	-2.250	-1.375	No	21.58	21.56	2.43	2.4	510	509	4.27	4.27	14.37	14.38	45.93D@169°	46.0D@9°	47.28D@79°	47.62D@99°	-1.35D@169°	-1.62D@9°	5.79
Female	1641	2	1	2	2	2	1	2	2	1	2	1	-1.8725	0	Yes	4.4	4.3	No Glasses			No	-	-	-1.62	-1.50	-1.00	-0.25	4	155	-2.120	-1.625	No	23.89	23.76	3.2	3.18	535	539	3.49	3.49	16.67	16.55	43.31D@4°	43.31D@1°	45.1D@94°	44.43D@91°	-1.79D@4°	-1.12D@1°	5.7
Male	2105	2	1	2	1	2	2	1	1	1	3	1	-1.875	0	Yes	4.6	4.6	No Glasses			No	-	-	-1.50	-1.75	-0.50	-0.50	5	3	-1.750	-2.000	No	25.9	26.1	3.03	3.07	550	537	3.28	3.25	19.04	19.24	40.1D@177°	40.16D@9°	40.62D@87°	40.97D@99°	-0.52D@177°	-0.81D@9°	4.21
Male	2215	2	1	2	1	1	1	1	1	1	1	1	-1.875	0	Yes	5.0	4.9	No Glasses			No	-	-	-1.75	-1.50	-0.50	-0.50	79	170	-2.000	-1.750	No	23.35	23.49	3.16	3.17	549	544	3.54	3.53	16.1	16.26	42.91D@107°	43.79D@48°	43.72D@17°	43.94D@138°	-0.81D@107°	-0.15D@48°	4.34
Male	3317	2	1	2	2	2	1	1	1	1	1	1	-1.875	0	Yes	4.5	4.8	No Glasses			No	-	-	-2.00	-1.25	-0.25	-0.75	24	164	-2.125	-1.625	No	24.94	24.62	3.46	3.59	497	482	3.12	3.03	17.87	17.51	41.96D@0°	42.08D@2°	43.91D@90°	43.69D@92°	-1.95D@0°	-1.61D@2°	5.02
Female	4337	2	1	2	2	1	2	1	1	1	3	1	-1.875	0	Yes	4.5	4.5	No Glasses			No	-	-	-1.75	-1.00	-1.00	-1.00	176	174	-2.250	-1.500	No	24.31	24.02	3.01	3.02	531	519	3.34	3.4	17.44	17.08	42.04D@174°	42.17D@3°	44.09D@84°	43.74D@93°	-2.05D@174°	-1.57D@3°	5.83
Female	5334	2	1	2	1	2	1	1	1	2	1	1	-1.875	0	Yes	4.6	4.5	No Glasses			No	-	-	-1.50	-1.75	-0.50	-0.50	160	169	-1.750	-2.000	No	25.02	25.01	3.22	3.23	531	533	3.49	3.45	17.78	17.79	41.31D@164°	42.0D@169°	42.25D@74°	42.48D@79°	-0.94D@164°	-0.48D@169°	5.73
Male	5419	2	1	2	1	1	1	1	1	1	1	1	-1.875	0	Yes	4.3	4.4	No Glasses			No	-	-	-1.75	-1.50	-0.50	-0.50	164	170	-2.000	-1.750	No	25.29	25.12	3.19	3.24	555	561	3.57	3.52	17.98	17.8	40.77D@179°	40.96D@5°	41.92D@89°	41.94D@95°	-1.15D@179°	-0.98D@5°	5.99
Female	5430	2	1	2	2	2	2	1	1	1	3	1	-1.875	0	Yes	4.8	4.7	No Glasses			No	-	-	0.00	-1.25	-2.75	-2.25	141	3	-1.375	-2.375	No	23.97	24.79	2.87	3.21	512	503	3.85	3.48	16.75	17.6	41.11D@158°	41.38D@5°	43.28D@68°	43.48D@95°	-2.17D@158°	-2.1D@5°	4.79
Female	5536	2	1	2	2	2	1	1	1	1	1	1	-1.875	0	Yes	4.9	4.4	No Glasses			No	-	-	0.00	-1.75	-2.00	-2.00	173	174	-1.000	-2.750	No	24.11	24.98	3.08	3.19	492	483	3.42	3.61	17.12	17.71	41.63D@175°	41.24D@1°	44.45D@85°	43.81D@91°	-2.82D@175°	-2.57D@1°	4.44
Female	5437	2	2	2	1	2	2	1	1	1	1	1	-1.875	0	Yes	4.2	4.4	Glasses	5.0	4.8	No	-	-	-2.00	0.00	-1.75	-1.75	169	175	-2.875	-0.875	No	24.5	23.44	3.2	3.17	570	576	3.28	3.26	17.46	16.43	42.83D@173°	43.0D@1°	44.74D@83°	45.67D@91°	-1.91D@173°	-2.67D@1°	6.11
Male	5504	2	2	2	2	2	1	1	1	1	2	1	-1.875	0	Yes	4.3	4.4	Glasses	4.7	4.9	No	-	-	-2.25	-0.50	-1.00	-1.00	12	169	-2.750	-1.000	No
Female	2132	1		2	1	1	2	1	1	1	1	1	-1.875	0	No	5.0	5.0	No Glasses			No	-	-	-2.00	-1.50	-0.25	-0.25	141	20	-2.125	-1.625	No	22.2	22.16	2.82	2.88	561	540	3.77	3.78	15.04	14.96	44.1D@166°	44.0D@13°	46.06D@76°	45.48D@103°	-1.96D@166°	-1.48D@13°	6.49
Female	5446	2	1	2	2	1	2	1	1	1	1	1	-1.9	0	Yes	4.0	4.4	No Glasses			No	-	-	-2.12	-1.12	-0.75	-0.37	173	172	-2.495	-1.305	No	24.31	23.98	3.12	3.13	579	566	3.41	3.42	17.2	16.86	43.45D@165°	43.35D@173°	44.61D@75°	44.41D@83°	-1.16D@165°	-1.06D@173°	4.93
Male	3215	2	2	2	1	2	1	1	1	1	1	1	-1.9	0	Yes	4.5	4.7	Glasses	5.0	4.9	No	-	-	-1.87	-1.62	0.00	-0.62	0	20	-1.870	-1.930	No	24.65	24.47	2.99	3.01	561	569	3.59	3.6	17.51	17.29	42.29D@7°	42.21D@17°	42.93D@97°	43.02D@107°	-0.64D@7°	-0.81D@17°	5.16
Male	3607	2	1	2	1	1	1	1	1	1	1	1	-1.9375	0	Yes	4.3	4.5	No Glasses			No	-	-	-2.00	-1.25	-0.50	-0.75	5	151	-2.250	-1.625	No	23.95	-1	3.5	-1	540	-1	3.4	-1	16.51	-1	44.55D@8°	44.29D@177°	45.76D@98°	45.49D@87°	-1.21D@8°	-1.2D@177°	4.2
Male	1522	2	2	2	2	2	1	1	1	1	4	2	-1.9375	0	Yes	4.7	4.4	Glasses	5.0	4.7	No	-	-	-1.50	-2.00	-0.25	-0.50	141	174	-1.625	-2.250	No	24.65	25.15	3.12	3.2	539	528	3.46	3.45	17.53	17.97	41.1D@152°	40.95D@10°	42.32D@62°	41.83D@100°	-1.22D@152°	-0.88D@10°	4.97
Male	2110	2	2	2	1	1	1	1	1	2	2	1	-1.9375	0	Yes	4.4	4.3	Glasses	4.9	4.9	No	-	-	-1.75	-1.50	-1.00	-0.25	167	169	-2.250	-1.625	No	23.72	23.69	3.21	3.23	616	596	3.87	3.91	16.03	15.95	43.05D@174°	42.91D@15°	44.03D@84°	43.52D@105°	-0.98D@174°	-0.61D@15°	4.15
Male	2117	2	2	2	1	1	1	1	1	1	1	1	-1.9375	0	Yes	4.5	4.6	Glasses	4.8	4.9	No	-	-	-1.00	-0.25	-2.75	-2.50	169	176	-2.375	-1.500	No	23.95	23.94	3.24	3.24	539	543	3.54	3.51	16.64	16.64	42.34D@173°	42.61D@10°	45.91D@83°	45.53D@100°	-3.57D@173°	-2.92D@10°	5.16
Female	4233	2	2	2	1	2	1	1	1	2	2	1	-1.9375	0	Yes	4.4	4.2	Glasses	5.0	4.9	No	-	-	-1.50	-2.00	-0.50	-0.25	120	168	-1.750	-2.125	No	23.7	23.76	2.93	2.92	556	570	3.57	3.59	16.65	16.68	42.31D@174°	42.66D@6°	43.51D@84°	44.42D@96°	-1.2D@174°	-1.76D@6°	5.52
Male	4606	2	2	2	1	1	2	1	1	2	1	1	-1.9375	0	Yes	4.3	4.3	Glasses	4.9	4.9	No	-	-	-1.50	-2.00	-0.25	-0.50	18	23	-1.625	-2.250	No	24.84	24.88	3.35	3.39	583	536	3.39	3.41	17.53	17.54	41.93D@172°	42.15D@4°	43.22D@82°	43.48D@94°	-1.29D@172°	-1.33D@4°	4.5
Female	5529	2	2	2	2	2	2	1	1	1	1	1	-1.9375	0	Yes	4.4	4.5	Glasses	4.9	4.9	No	-	-	-2.25	-1.00	0.00	-1.25	0	157	-2.250	-1.625	No	25.46	24.84	3.17	3.21	553	545	3.45	3.43	18.29	17.66	41.28D@2°	41.35D@173°	41.88D@92°	41.99D@83°	-0.6D@2°	-0.64D@173°	6.19
Female	4541	1		2	1	1	1	1	1	1	1	1	-1.9375	0	No	5.0	5.0	No Glasses			No	-	-	-1.50	-2.25	0.00	-0.25	0	163	-1.500	-2.375	No	22.63	22.71	2.73	2.5	530	506	3.6	3.85	15.77	15.85	43.53D@173°	43.06D@9°	44.67D@83°	44.42D@99°	-1.14D@173°	-1.36D@9°	5.33
Male	5107	1		2	1	1	2	2	1	1	1	1	-1.9375	0	No	5.0	5.0	No Glasses			No	-	-	-2.25	-1.50	0.00	-0.25	0	63	-2.250	-1.625	No	22.89	23.24	2.94	2.91	607	618	3.87	3.96	15.46	15.76	43.13D@161°	43.12D@13°	44.04D@71°	43.85D@103°	-0.91D@161°	-0.73D@13°	5.89
Male	2101	2	2	2	1	1	1	1	1	1	1	1	-1.995	0	Yes	4.5	4.3	Glasses	4.9	4.9	No	-	-	-1.62	-2.12	-0.25	-0.25	20	154	-1.745	-2.245	No	25.31	25.28	3.41	3.4	533	529	2.05	3.29	19.32	18.06	41.38D@13°	41.31D@170°	41.91D@103°	42.23D@80°	-0.53D@13°	-0.92D@170°	5.92
Male	2419	2	1	2	1	1	2	1	1	1	1	1	-2	0	Yes	4.6	4.5	No Glasses			No	-	-	-1.75	-1.75	0.00	-1.00	0	2	-1.750	-2.250	No	24.69	24.81	3.3	3.29	617	610	3.43	3.43	17.34	17.48	41.97D@1°	42.21D@9°	43.08D@91°	42.88D@99°	-1.11D@1°	-0.67D@9°	4.49
Female	2428	2	2	2	2	1	1	1	1	1	1	1	-2	0	Yes	4.6	4.6	Glasses	4.9	4.9	No	-	-	-1.75	-1.75	-0.75	-0.25	12	21	-2.125	-1.875	No	23.67	23.77	3.13	3.18	561	560	3.27	3.2	16.7	16.83	43.12D@176°	42.62D@7°	44.3D@86°	44.23D@97°	-1.18D@176°	-1.61D@7°	5.41
Female	4234	2	2	2	2	2	2	1	1	1	5	1	-2	0	Yes	4.6	4.5	Glasses	4.9	4.8	No	-	-	-1.75	-2.00	0.00	-0.50	0	166	-1.750	-2.250	No	24.05	24.23	2.71	2.75	584	561	3.63	3.64	17.13	17.28	41.83D@171°	41.87D@8°	43.62D@81°	43.98D@98°	-1.79D@171°	-2.11D@8°	6.55
Male	4602	2	1	2	1	2	1	1	1	2	1	1	-2.0275	1	Yes	4.8	5.0	No Glasses			No	-	-	-1.00	-1.87	-0.37	-2.00	159	55	-1.185	-2.870	No	25.39	25.45	3.65	3.63	511	510	3.43	3.43	17.81	17.88	41.84D@18°	40.17D@151°	42.01D@108°	40.91D@61°	-0.17D@18°	-0.74D@151°	4.47
Female	1636	2	1	2	1	1	2	1	1	1	1	2	-2.0625	0	Yes	4.6	4.2	No Glasses			No	-	-	-1.75	-2.25	-0.25	0.00	118	0	-1.875	-2.250	No	24.07	24.23	3.14	3.15	499	500	3.64	3.59	16.79	16.99	42.41D@173°	42.25D@3°	43.38D@83°	43.39D@93°	-0.97D@173°	-1.14D@3°	4.23
Male	2317	2	1	2	1	2	1	1	1	2	1	2	-2.0625	0	Yes	4.7	4.7	No Glasses			No	-	-	-1.50	-1.50	-0.75	-1.50	158	167	-1.875	-2.250	No	24.12	24.02	3.33	3.31	602	599	3.26	3.26	16.93	16.85	44.19D@0°	44.27D@170°	45.3D@90°	45.72D@80°	-1.11D@0°	-1.45D@170°	4.61
Female	3229	2	1	2	1	1	2	1	1	1	1	1	-2.0625	0	Yes	4.7	4.6	No Glasses			No	-	-	-1.25	-1.75	-1.00	-1.25	138	2	-1.750	-2.375	No	24	24.26	3.1	3.14	511	504	3.45	3.38	16.94	17.23	43.46D@160°	43.35D@2°	44.43D@70°	44.6D@92°	-0.97D@160°	-1.25D@2°	4.1
Female	4123	2	1	2	2	1	1	1	1	1	1	1	-2.0625	0	Yes	4.8	4.3	No Glasses			No	-	-	-2.00	-2.00	0.00	-0.25	0	171	-2.000	-2.125	No	23.8	24.18	3.38	3.37	517	515	3.56	3.58	16.35	16.72	42.41D@5°	42.48D@11°	43.59D@95°	43.54D@101°	-1.18D@5°	-1.06D@11°	6.38
Female	4523	2	1	2	2	1	2	1	1	1	3	1	-2.0625	0	Yes	4.5	4.6	No Glasses			No	-	-	-2.00	-1.50	-1.00	-0.25	163	12	-2.500	-1.625	No	24.69	24.35	3.2	3.18	518	519	3.18	3.18	17.79	17.48	43.15D@165°	43.54D@20°	44.92D@75°	44.66D@110°	-1.77D@165°	-1.12D@20°	4.01
Female	4636	2	1	2	2	2	1	1	1	1	1	1	-2.0625	1	Yes	4.8	4.9	No Glasses			No	-	-	-2.00	-0.50	-1.50	-1.75	95	116	-2.750	-1.375	No	24.52	24.13	3.15	3.21	539	540	3.34	3.35	17.49	17.04	43.43D@102°	43.04D@145°	43.5D@12°	43.56D@55°	-0.07D@102°	-0.52D@145°	6.14
Male	5410	2	1	2	2	1	1	2	2	1	1	1	-2.0625	1	Yes	4.5	4.5	No Glasses			No	-	-	-2.00	-1.75	-0.50	-0.25	148	141	-2.250	-1.875	No	25.49	25.69	3.52	3.5	585	587	3.21	3.28	18.17	18.33	43.05D@174°	-1.0D@-1°	43.82D@84°	-1.0D@-1°	-0.77D@174°	nullD@-1°	5.24
Male	1618	2	2	2	1	2	1	1	1	1	1	1	-2.0625	0	Yes	4.4	4.2	Glasses	4.9	4.9	No	-	-	-1.50	-2.00	-0.50	-0.75	166	1	-1.750	-2.375	No	24.21	24.47	3.46	3.48	613	614	3.24	3.24	16.9	17.14	43.73D@160°	-1.0D@-1°	45.07D@70°	-1.0D@-1°	-1.34D@160°	nullD@-1°	5.2
Female	2226	1		2	1	2	2	1	1	1	5	2	-2.0625	0	No	5.0	5.0	No Glasses			No	-	-	-1.75	-1.00	-1.25	-1.50	161	154	-2.375	-1.750	No	22.83	22.76	2.17	2.41	548	555	4.15	3.8	15.95	16	41.65D@5°	42.18D@178°	43.16D@95°	42.9D@88°	-1.51D@5°	-0.72D@178°	5.53
Female	2137	1		2	1	2	2	1	1	1	1	1	-2.0625	0	No	5.0	5.0	No Glasses			No	-	-	-1.50	-1.75	-1.00	-0.75	146	164	-2.000	-2.125	No	23.12	23.64	3.3	1.85	542	546	3.59	3.91	15.69	17.33	-1.0D@-1°	44.22D@9°	-1.0D@-1°	45.44D@99°	nullD@-1°	-1.22D@9°	1
Male	3220	2	2	2	1	1	1	1	1	1	1	1	-2.09	0	Yes	4.4	4.5	Glasses	4.9	4.9	No	-	-	-2.12	-1.00	-1.25	-0.87	179	32	-2.745	-1.435	No	25.81	25.31	3.19	3.21	506	507	3.03	3.27	19.08	18.32	41.36D@157°	41.11D@17°	42.68D@67°	42.6D@107°	-1.32D@157°	-1.49D@17°	5.86
Female	4128	2	2	2	2	1	1	1	1	1	4	1	-2.0925	0	Yes	4.4	4.3	Glasses	4.8	4.6	No	-	-	-1.75	-1.25	-0.87	-1.50	168	2	-2.185	-2.000	No	24.38	24.57	3.02	2.87	530	535	3.26	3.43	17.57	17.74	41.85D@169°	41.6D@179°	43.27D@79°	43.64D@89°	-1.42D@169°	-2.04D@179°	5.65
Male	4308	2	1	2	2	2	2	1	1	2	2	1	-2.125	0	Yes	4.7	4.5	No Glasses			No	-	-	-0.50	-2.00	-2.25	-1.25	176	0	-1.625	-2.625	No	23.24	23.82	3.13	3.17	568	542	3.37	3.39	16.17	16.72	44.02D@1°	45.02D@177°	46.56D@91°	47.35D@87°	-2.54D@1°	-2.33D@177°	6.45
Female	3628	2	2	2	1	1	2	2	1	1	1	1	-2.125	0	Yes	4.3	4.3	Glasses	4.9	4.9	No	-	-	-2.00	-1.75	-0.25	-0.75	142	164	-2.125	-2.125	No	23.36	23.49	3.04	3.03	551	549	3.27	3.26	16.5	16.65	44.84D@170°	44.81D@23°	47.34D@80°	45.49D@113°	-2.5D@170°	-0.68D@23°	4.26
Male	4508	2	2	2	2	2	1	1	1	1	1	1	-2.125	0	Yes	4.4	4.6	Glasses	4.8	4.9	No	-	-	-2.00	-1.50	-0.50	-1.00	162	176	-2.250	-2.000	No	24.82	24.79	3.26	3.3	551	556	3.29	2.71	17.72	18.23	40.71D@167°	41.07D@5°	42.32D@77°	42.65D@95°	-1.61D@167°	-1.58D@5°	6.63
Male	5411	2	2	2	1	1	1	1	1	1	1	1	-2.125	0	Yes	4.6	4.3	Glasses	5.0	5.0	No	-	-	-1.75	-2.00	-0.25	-0.75	171	2	-1.875	-2.375	No	23.44	23.6	3.66	3.55	533	535	3.53	3.74	15.72	15.77	45.46D@168°	45.19D@178°	46.13D@78°	46.09D@88°	-0.67D@168°	-0.9D@178°	5.19
Female	1934	2	1	2	1	1	1	1	2	2	4	1	-2.1875	0	Yes	4.9	5.0	No Glasses			No	-	-	-3.00	-1.00	-0.25	-0.50	16	27	-3.125	-1.250	No	22.26	22.4	2.55	2.82	512	519	3.92	3.65	15.27	15.41	43.21D@175°	42.89D@14°	44.3D@85°	44.33D@104°	-1.09D@175°	-1.44D@14°	4.65
Male	3118	2	1	2	2	1	2	1	2	1	1	1	-2.1875	1	Yes	4.7	4.8	No Glasses			No	-	-	-2.00	-1.25	-1.50	-0.75	138	173	-2.750	-1.625	No	25.17	24.74	3.75	3.73	549	549	3.36	3.38	17.51	17.08	43.42D@178°	43.08D@176°	44.19D@88°	44.73D@86°	-0.77D@178°	-1.65D@176°	5.93
Male	3644	2	1	2	2	2	1	2	1	1	2	1	-2.1875	1	Yes	5.0	4.8	No Glasses			No	-	-	-2.75	-1.25	-0.25	-0.50	39	147	-2.875	-1.500	No	23.97	23.71	3.31	3.16	512	524	3.56	3.77	16.58	16.26	43.72D@20°	43.66D@165°	44.86D@110°	44.76D@75°	-1.14D@20°	-1.1D@165°	5.99
Female	5127	2	1	2	2	2	2	1	1	2	1	1	-2.1875	1	Yes	4.0	4.5	No Glasses			No	-	-	-2.75	-0.75	-1.00	-0.75	1	6	-3.250	-1.125	No	24.9	24.21	2.41	3.27	499	502	4.19	3.3	17.8	17.14	42.33D@4°	30.85D@62°	44.0D@94°	38.99D@152°	-1.67D@4°	-8.14D@62°	5.4
Female	2431	2	2	2	1	2	2	1	1	1	1	1	-2.1875	0	Yes	4.2	4.2	Glasses	4.8	4.7	No	-	-	-1.75	-2.25	-0.25	-0.50	134	141	-1.875	-2.500	No	23.38	23.42	3.13	3.15	507	507	3.38	3.37	16.36	16.39	44.83D@172°	44.85D@5°	46.1D@82°	46.18D@95°	-1.27D@172°	-1.33D@5°	5.49
Female	4338	2	2	2	1	2	1	1	1	2	1	1	-2.1875	0	Yes	4.4	4.2	Glasses	4.7	4.6	No	-	-	-2.00	-2.25	0.00	-0.25	0	174	-2.000	-2.375	No	24.76	24.9	3.27	3.26	533	523	3.3	3.3	17.66	17.82	42.88D@10°	42.66D@14°	43.32D@100°	43.67D@104°	-0.44D@10°	-1.01D@14°	6.77
Female	5335	2	2	2	1	2	2	1	1	1	1	1	-2.1875	0	Yes	4.2	4.3	Glasses	4.6	4.9	No	-	-	-2.50	-1.25	0.00	-1.25	0	173	-2.500	-1.875	No	25.64	25.41	3.19	3.19	523	535	3.35	3.36	18.58	18.33	40.76D@4°	40.51D@174°	41.09D@94°	41.27D@84°	-0.33D@4°	-0.76D@174°	6.02
Male	4112	2	2	2	1	1	2	1	1	2	1	1	-2.2125	0	Yes	4.4	4.3	Glasses	5.0	4.9	No	-	-	-1.62	-1.37	-1.62	-1.25	3	172	-2.430	-1.995	No	24.43	24.39	2.9	2.91	470	462	3.66	3.67	17.39	17.35	42.32D@4°	42.47D@174°	43.47D@94°	43.65D@84°	-1.15D@4°	-1.18D@174°	5.33
Female	3539	2	1	2	1	1	2	1	1	1	1	1	-2.215	0	Yes	4.8	4.6	No Glasses			No	-	-	-0.75	-0.87	-3.25	-2.37	163	11	-2.375	-2.055	No	24.88	24.95	3.28	3.32	552	541	3.39	3.36	17.66	17.73	40.95D@2°	41.01D@5°	42.66D@92°	42.95D@95°	-1.71D@2°	-1.94D@5°	6.01
Male	3412	2	1	2	1	1	2	1	1	1	1	1	-2.2175	0	Yes	4.8	4.2	No Glasses			No	-	-	-0.25	-2.75	-1.50	-1.37	179	172	-1.000	-3.435	No	23.53	24.58	3.11	3.15	561	549	3.19	3.21	16.67	17.67	43.41D@171°	43.27D@1°	45.65D@81°	45.24D@91°	-2.24D@171°	-1.97D@1°	4.01
Female	1337	2	1	2	1	1	1	1	1	1	1	2	-2.25	0	Yes	4.4	4.3	No Glasses			No	-	-	-2.00	-2.00	-0.75	-0.25	139	174	-2.375	-2.125	No	25.9	26.09	3.62	3.65	518	509	3.32	3.34	18.45	18.59	39.26D@1°	39.45D@13°	39.96D@91°	40.53D@103°	-0.7D@1°	-1.08D@13°	3.88
Female	1433	2	1	2	1	1	2	1	1	1	1	1	-2.25	0	Yes	4.7	4.8	No Glasses			No	-	-	-3.25	-1.00	-0.50	0.00	123	0	-3.500	-1.000	No	21.6	21.66	2.83	2.89	551	561	3.64	3.55	14.58	14.66	46.32D@164°	46.77D@12°	47.52D@74°	47.48D@102°	-1.2D@164°	-0.71D@12°	4.97
Male	1825	2	1	2	1	1	1	2	2	1	1	1	-2.25	0	Yes	4.9	4.8	No Glasses			No	-	-	-2.50	-1.50	-0.75	-0.25	8	1	-2.875	-1.625	No	24.26	24.53	2.89	2.7	482	470	4	2.82	16.89	18.54	40.02D@176°	-1.0D@-1°	41.32D@86°	-1.0D@-1°	-1.3D@176°	nullD@-1°	5.91
Female	1940	2	1	2	2	2	2	1	2	1	1	1	-2.25	0	Yes	4.7	4.4	No Glasses			No	-	-	-2.25	-1.75	-0.50	-0.50	37	134	-2.500	-2.000	No	22.97	23.1	2.85	2.87	567	548	3.55	3.57	16	16.11	44.5D@176°	44.24D@177°	45.31D@86°	44.89D@87°	-0.81D@176°	-0.65D@177°	4.1
Male	4305	2	1	2	1	1	1	2	2	1	1	1	-2.25	0	Yes	5.0	4.7	No Glasses			No	-	-	-1.00	-0.25	-4.00	-2.50	148	8	-3.000	-1.500	No	26.21	26.01	3.29	3.32	532	536	3.22	3.7	19.17	18.45	37.96D@1°	-1.0D@-1°	39.55D@91°	-1.0D@-1°	-1.59D@1°	nullD@-1°	6.07
Male	3313	2	2	2	1	2	1	2	1	1	1	1	-2.25	0	Yes	4.4	4.4	Glasses	4.8	4.9	No	-	-	-2.00	-1.50	-0.75	-1.25	165	175	-2.375	-2.125	No	24.06	23.94	3.57	3.59	566	557	3.45	3.45	16.46	16.34	44.33D@159°	44.52D@172°	45.46D@69°	46.21D@82°	-1.13D@159°	-1.69D@172°	4.64
Female	4524	2	2	2	1	1	2	1	1	1	1	1	-2.25	0	Yes	4.5	4.5	Glasses	5.0	4.9	No	-	-	-1.75	-1.75	-0.50	-1.50	151	170	-2.000	-2.500	No	24.39	24.35	3.04	3	526	526	3.39	3.4	17.43	17.42	43.94D@163°	43.69D@4°	44.41D@73°	45.09D@94°	-0.47D@163°	-1.4D@4°	5.92
Female	5330	2	2	2	1	1	1	1	1	1	1	1	-2.25	0	Yes	4.2	4.1	Glasses	4.8	4.6	No	-	-	-1.75	-2.00	-0.75	-0.75	12	150	-2.125	-2.375	No	24.83	24.9	3.53	3.56	525	500	3.16	3.17	17.61	17.67	42.36D@1°	41.68D@169°	43.11D@91°	42.57D@79°	-0.75D@1°	-0.89D@169°	5.64
Male	3501	2	2	2	1	2	2	1	1	2	1	1	-2.275	0	Yes	4.6	4.4	Glasses	5.0	4.9	No	-	-	-0.87	-1.87	-1.75	-1.87	167	5	-1.745	-2.805	No	24.64	25.09	3.3	3.34	593	592	3.48	2.62	17.27	18.54	41.56D@173°	41.25D@0°	43.53D@83°	43.43D@90°	-1.97D@173°	-2.18D@0°	6.97
Male	5544	2	2	2	2	2	2	2	1	2	1	1	-2.2775	0	Yes	4.3	4.9	Glasses	4.9	5.0	No	-	-	-1.37	0.00	-2.37	-4.00	169	177	-2.555	-2.000	No	24.81	24.38	3.7	3.67	574	568	3.51	3.49	17.03	16.65	41.37D@167°	40.67D@173°	44.32D@77°	44.59D@83°	-2.95D@167°	-3.92D@173°	4.51
Female	3228	2	1	2	2	1	2	1	1	1	1	1	-2.28	0	Yes	4.7	4.8	No Glasses			No	-	-	-1.50	-1.75	-1.50	-1.12	153	16	-2.250	-2.310	No	26.07	25.95	3.5	3.49	571	574	3.36	3.39	18.63	18.5	39.39D@157°	39.2D@170°	40.55D@67°	40.43D@80°	-1.16D@157°	-1.23D@170°	5.52
Male	3401	2	2	2	1	2	2	1	1	1	1	2	-2.3125	0	Yes	4.4	4.4	Glasses			No	-	-	-2.25	-1.50	-1.25	-0.50	109	169	-2.875	-1.750	No	24.28	24.09	3.16	3.14	583	580	3.24	3.25	17.3	17.12	44.0D@2°	43.69D@5°	44.83D@92°	44.81D@95°	-0.83D@2°	-1.12D@5°	5.17
Male	3114	2	2	2	1	2	1	1	1	2	1	1	-2.3125	0	Yes	4.1	4.6	Glasses	4.6	4.9	No	-	-	-2.00	-1.50	-1.00	-1.25	161	166	-2.500	-2.125	No	24.67	24.41	3.32	3.22	568	567	3.31	3.35	17.47	17.27	43.27D@176°	43.35D@179°	44.28D@86°	44.28D@89°	-1.01D@176°	-0.93D@179°	5.1
Female	4227	2	2	2	1	1	2	1	1	1	1	1	-2.3125	0	Yes	4.3	4.3	Glasses	4.9	4.9	No	-	-	-1.75	-1.50	-1.25	-1.50	177	164	-2.375	-2.250	No	24.65	24.5	3.02	3.03	502	505	3.31	3.34	17.82	17.62	42.03D@2°	42.65D@173°	44.07D@92°	44.84D@83°	-2.04D@2°	-2.19D@173°	5.58
Female	4537	2	2	2	1	2	1	1	1	1	1	1	-2.3125	0	Yes	4.7	4.7	Glasses	5.0	5.0	No	-	-	-2.50	-1.50	-0.75	-0.50	153	144	-2.875	-1.750	No	25.08	25	3.29	3.35	570	557	3.08	3.11	18.14	17.99	42.86D@171°	42.47D@174°	43.68D@81°	43.19D@84°	-0.82D@171°	-0.72D@174°	5.79
Female	5431	2	2	2	2	2	2	1	1	2	1	1	-2.3125	0	Yes	4.4	4.4	Glasses	4.7	4.5	No	-	-	-2.75	-1.00	-1.50	-0.25	141	146	-3.500	-1.125	No	24.83	23.99	2.98	3	527	523	3.55	3.56	17.77	16.91	42.68D@164°	42.69D@15°	44.05D@74°	43.72D@105°	-1.37D@164°	-1.03D@15°	4.52
Male	4213	2	1	2	2	1	1	1	1	1	4	2	-2.34	0	Yes	4.6	4.6	No Glasses			No	-	-	-1.62	-2.25	-0.37	-1.25	7	177	-1.805	-2.875	No	25.1	25.17	3.49	3.56	502	504	3.49	3.56	17.61	17.54	41.69D@164°	42.01D@17°	42.99D@74°	43.25D@107°	-1.3D@164°	-1.24D@17°	5.75
Male	1612	2	1	2	1	2	2	1	1	1	1	2	-2.37	0	Yes	5.0	4.9	No Glasses			No	-	-	-2.87	-1.50	-0.37	-0.37	24	61	-3.055	-1.685	No	23.64	23.59	2.94	2.91	533	535	4.07	4.13	16.1	16.01	42.31D@179°	42.85D@9°	43.87D@89°	44.21D@99°	-1.56D@179°	-1.36D@9°	5.55
Male	4145	2	1	2	2	1	2	2	1	1	1	1	-2.375	0	Yes	4.6	5.0	No Glasses			No	-	-	-2.00	-1.75	-1.00	-1.00	175	37	-2.500	-2.250	No	25.2	24.43	3.05	2.98	553	555	3.29	3.3	18.31	17.59	41.15D@178°	40.95D@175°	42.49D@88°	42.84D@85°	-1.34D@178°	-1.89D@175°	4.85
Male	4206	2	1	2	2	2	2	1	1	1	1	1	-2.375	1	Yes	4.5	4.2	No Glasses			No	-	-	-1.75	-1.50	-1.50	-1.50	154	2	-2.500	-2.250	No	24.41	24.5	3.17	2.78	496	487	3.64	4.03	17.1	17.21	41.43D@152°	41.33D@179°	42.96D@62°	43.05D@89°	-1.53D@152°	-1.72D@179°	6.21
Male	5212	2	1	2	2	1	1	1	1	1	1	1	-2.375	0	Yes	4.8	4.2	No Glasses			No	-	-	-0.75	-2.25	-1.75	-1.75	175	171	-1.625	-3.125	No	24.73	25.38	2.91	3.64	509	502	3.56	3.16	17.75	18.08	42.74D@176°	42.66D@4°	45.57D@86°	44.65D@94°	-2.83D@176°	-1.99D@4°	6.11
Female	5241	2	1	2	1	1	1	1	1	1	1	1	-2.375	0	Yes	4.6	4.8	No Glasses			No	-	-	-1.50	-1.50	-2.25	-1.25	176	171	-2.625	-2.125	No	23.77	23.93	3.12	3.26	603	505	3.34	3.32	16.7	16.85	44.0D@178°	43.55D@2°	45.25D@88°	45.77D@92°	-1.25D@178°	-2.22D@2°	4.93
Male	2108	2	2	2	1	1	2	1	1	2	1	1	-2.375	0	Yes	4.5	4.5	Glasses	4.9	4.8	No	-	-	-2.00	-2.75	0.00	0.00	0	0	-2.000	-2.750	No	24.16	24.4	3.33	3.44	565	561	3.33	3.22	16.95	17.18	44.18D@4°	44.1D@23°	44.4D@94°	44.43D@113°	-0.22D@4°	-0.33D@23°	4.97
Male	3521	2	2	2	1	2	1	1	1	1	1	1	-2.375	0	Yes	4.2	4.0	Glasses	4.5	4.5	No	-	-	-2.00	-2.25	-0.50	-0.50	164	2	-2.250	-2.500	No	24.85	24.99	3.11	3.12	526	527	3.45	3.44	17.76	17.9	41.4D@169°	40.97D@174°	43.35D@79°	41.83D@84°	-1.95D@169°	-0.86D@174°	5.57
Female	3632	2	2	2	1	2	1	1	1	1	5	1	-2.375	0	Yes	4.6	4.7	Glasses	4.7	4.9	No	-	-	-2.25	-2.50	0.00	0.00	0	0	-2.250	-2.500	No	24.96	25.23	3.16	3.17	507	507	3.37	3.32	17.92	18.24	41.51D@152°	41.79D@24°	41.86D@62°	42.55D@114°	-0.35D@152°	-0.76D@24°	5.17
Male	4416	2	2	2	1	1	1	2	1	1	4	1	-2.375	0	Yes	4.5	4.4	Glasses	5.0	5.0	No	-	-	-1.75	-2.50	-0.50	-0.50	167	177	-2.000	-2.750	No	24.71	25.06	3.6	1.56	587	600	2.37	3.87	18.15	19.03	42.32D@175°	42.66D@173°	44.45D@85°	44.05D@83°	-2.13D@175°	-1.39D@173°	5.04
Female	4532	2	2	2	1	1	2	2	2	1	1	1	-2.375	0	Yes	4.5	4.3	Glasses	5.0	5.0	No	-	-	-1.50	-2.75	-0.50	-0.50	142	3	-1.750	-3.000	No	23.56	23.33	2.88	2.81	518	537	3.47	3.55	16.69	16.43	42.95D@173°	44.22D@7°	44.5D@83°	45.4D@97°	-1.55D@173°	-1.18D@7°	5.64
Male	5505	2	2	2	1	2	2	1	1	1	1	1	-2.375	0	Yes	4.3	4.3	Glasses	4.7	4.9	No	-	-	-2.00	-2.50	-0.25	-0.25	16	154	-2.125	-2.625	No	25.65	25.55	3.37	3.42	575	576	3.35	3.37	18.36	18.18	40.96D@0°	41.49D@179°	42.23D@90°	42.4D@89°	-1.27D@0°	-0.91D@179°	4.87
Male	4411	2	2	2	1	2	1	1	1	2	1	1	-2.4325	0	Yes	4.6	4.5	Glasses	4.8	4.7	No	-	-	-2.12	-1.87	-0.75	-1.00	2	169	-2.495	-2.370	No	26.07	25.9	3.22	3.19	582	590	3.27	3.26	19.01	18.86	40.7D@177°	40.75D@177°	42.57D@87°	42.37D@87°	-1.87D@177°	-1.62D@177°	6.28
Female	4436	2	2	2	1	1	2	1	1	1	1	1	-2.4325	0	Yes	4.3	4.2	Glasses	4.9	4.9	No	-	-	-1.75	-2.62	-0.62	-0.37	5	156	-2.060	-2.805	No	23.81	23.99	3.14	3.24	610	530	3.4	3.35	16.67	16.87	45.01D@2°	45.33D@158°	46.18D@92°	45.9D@68°	-1.17D@2°	-0.57D@158°	5.66
Female	2144	2	2	2	2	1	2	1	1	1	2	1	-2.4375	0	Yes	4.4	4.3	Glasses	4.7	4.8	No	-	-	-2.25	-2.25	-0.25	-0.50	112	29	-2.375	-2.500	No	24.35	24.4	3.17	2.84	539	515	3.45	3.76	17.19	17.29	42.36D@154°	42.24D@24°	42.79D@64°	43.67D@114°	-0.43D@154°	-1.43D@24°	5.76
Female	3442	2	2	2	1	1	1	1	1	1	1	1	-2.4375	0	Yes	4.3	4.4	Glasses	4.8	4.8	No	-	-	-2.00	-1.25	-1.75	-1.50	165	172	-2.875	-2.000	No	24.45	24.08	3.23	3.22	539	531	3.43	3.46	17.26	16.87	43.65D@169°	43.38D@3°	45.74D@79°	46.23D@93°	-2.09D@169°	-2.85D@3°	4.76
Female	4334	2	2	2	1	1	1	1	1	1	1	1	-2.4375	0	Yes	4.2	4.3	Glasses	4.9	4.9	No	-	-	-2.50	-2.00	0.00	-0.75	0	149	-2.500	-2.375	No	23.94	23.85	3.29	3.33	506	494	3.52	3.5	16.63	16.53	44.97D@14°	44.88D@164°	45.31D@104°	45.16D@74°	-0.34D@14°	-0.28D@164°	4.85
Female	4426	2	2	2	2	2	2	1	1	1	5	1	-2.4375	0	Yes	4.1	4.3	Glasses	4.9	4.9	No	-	-	-2.75	-1.25	-0.75	-1.00	173	167	-3.125	-1.750	No	24.8	24.45	3.12	3.12	573	567	3.25	3.24	17.85	17.52	42.57D@179°	42.25D@1°	43.94D@89°	43.9D@91°	-1.37D@179°	-1.65D@1°	5.43
Female	5124	2	2	2	2	2	2	1	1	2	2	1	-2.4375	0	Yes	4.6	4.6	Glasses	4.9	5.0	No	-	-	-2.50	-2.00	-0.50	-0.25	97	153	-2.750	-2.125	No	24.56	24.41	3.37	3.33	547	549	3.76	3.47	16.89	17.07	42.19D@149°	42.18D@22°	42.97D@59°	43.58D@112°	-0.78D@149°	-1.4D@22°	5.04
Female	5226	2	2	2	1	1	1	1	1	1	1	1	-2.4375	0	Yes	4.3	4.5	Glasses	5.0	5.0	No	-	-	-2.25	-1.50	-1.00	-1.25	160	170	-2.750	-2.125	No	24.62	24.41	3.31	3.26	526	535	3.35	3.35	17.43	17.27	43.3D@175°	42.96D@1°	45.18D@85°	45.53D@91°	-1.88D@175°	-2.57D@1°	6.09
Male	5303	2	1	2	1	2	1	2	1	2	1	1	-2.465	0	Yes	4.8	4.6	No Glasses			No	-	-	-1.75	-1.87	-0.75	-1.87	177	3	-2.125	-2.805	No	25.79	25.99	3.46	3.64	524	528	3.53	3.37	18.28	18.46	40.78D@171°	40.57D@172°	42.13D@81°	42.43D@82°	-1.35D@171°	-1.86D@172°	6.14
Male	1706	2	2	2	1	1	1	2	2	1	2	1	-2.465	0	Yes	4.6	4.4	Glasses	5.0	5.0	No	-	-	-1.87	-2.25	-0.75	-0.87	179	170	-2.245	-2.685	No	24.19	24.07	3.5	3.54	506	506	3.32	3.34	16.86	16.68	43.4D@2°	43.57D@175°	44.35D@92°	44.48D@85°	-0.95D@2°	-0.91D@175°	5.52
Male	5205	2	2	2	1	1	2	1	1	2	1	1	-2.465	0	Yes	4.0	4.0	Glasses	4.8	4.8	No	-	-	-2.12	-2.00	-0.87	-0.75	4	10	-2.555	-2.375	No	24.52	24.92	3.24	3.24	507	508	3.49	3.48	17.29	17.69	41.74D@173°	41.59D@6°	44.31D@83°	43.4D@96°	-2.57D@173°	-1.81D@6°	6.16
Female	2434	2	1	2	2	2	2	1	1	2	1	1	-2.4975	1	Yes	4.3	4.3	No Glasses			No	-	-	-3.00	-1.12	-0.50	-1.25	10	3	-3.250	-1.745	No	24.42	23.76	3.29	3.62	525	500	3.54	3.42	17.06	16.23	42.84D@159°	43.06D@8°	44.41D@69°	44.35D@98°	-1.57D@159°	-1.29D@8°	4.47
Male	3308	2	2	2	2	1	1	1	1	1	2	1	-2.4975	0	Yes	4.2	4.3	Glasses	4.8	4.9	No	-	-	-1.87	-2.50	-1.00	-0.25	178	177	-2.370	-2.625	No	26.08	26.25	3.26	3.24	494	496	3.25	3.26	19.07	19.25	39.78D@179°	39.83D@0°	40.92D@89°	40.56D@90°	-1.14D@179°	-0.73D@0°	4.61
Male	5102	2	2	2	2	2	1	1	1	1	2	1	-2.4975	0	Yes	4.4	4.3	Glasses	5.0	5.0	No	-	-	-2.25	-2.37	0.00	-0.75	0	1	-2.250	-2.745	No	24.65	25.07	3.62	3.64	501	510	3.54	3.55	16.99	17.37	43.84D@7°	43.45D@16°	44.43D@97°	44.17D@106°	-0.59D@7°	-0.72D@16°	4.82
Female	2136	2	1	2	2	1	2	2	2	1	1	1	-2.5	0	Yes	4.4	4.5	No Glasses			No	-	-	-2.25	-2.00	-1.00	-0.50	125	157	-2.750	-2.250	No	22.87	23.01	3.09	3.13	569	565	3.67	3.68	15.53	15.64	45.63D@9°	45.58D@161°	46.45D@99°	46.3D@71°	-0.82D@9°	-0.72D@161°	4.56
Female	2142	2	1	2	2	1	2	2	1	1	1	1	-2.5	0	Yes	4.4	4.3	No Glasses			No	-	-	-2.25	-2.00	-0.75	-0.75	177	6	-2.625	-2.375	No	23	22.78	2.9	2.94	515	511	4.26	3.88	15.33	15.46	45.29D@2°	45.97D@5°	46.74D@92°	47.53D@95°	-1.45D@2°	-1.56D@5°	3.49
Male	2310	2	2	2	1	1	1	1	1	1	1	2	-2.5	0	Yes	4.3	4.4	Glasses	4.8	4.8	No	-	-	-2.25	-2.00	-1.00	-0.50	161	168	-2.750	-2.250	No	25.45	25.1	2.96	3.15	544	548	3.88	3.66	18.06	17.74	40.45D@134°	39.96D@3°	41.08D@44°	41.25D@93°	-0.63D@134°	-1.29D@3°	3.66
Male	1301	2	2	2	2	2	2	1	2	1	1	1	-2.5	0	Yes	4.4	4.6	Glasses	5.0	5.0	No	-	-	0.50	-1.00	-4.25	-4.75	171	11	-1.625	-3.375	No	24.45	24.48	3.47	3.42	576	578	3.34	3.35	17.06	17.14	40.62D@174°	40.23D@10°	44.12D@84°	43.89D@100°	-3.5D@174°	-3.66D@10°	6.22
Male	5319	2	2	2	1	2	1	1	1	1	1	1	-2.5	0	Yes	4.4	4.4	Glasses	4.9	4.9	No	-	-	-2.75	-2.00	0.00	-0.50	0	169	-2.750	-2.250	No	25.02	24.66	3.51	3.52	568	546	3.23	3.24	17.71	17.35	43.51D@160°	43.85D@5°	45.46D@70°	45.65D@95°	-1.95D@160°	-1.8D@5°	6.5
Female	5528	2	2	2	1	1	1	1	1	1	1	1	-2.5	0	Yes	4.1	4.0	Glasses	4.8	4.5	No	-	-	-0.75	-3.00	-1.50	-1.00	158	173	-1.500	-3.500	No	23.18	24.03	2.94	2.99	561	563	3.58	3.56	16.11	16.91	44.75D@172°	44.94D@6°	46.86D@82°	46.74D@96°	-2.11D@172°	-1.8D@6°	4.03
Female	4142	2	2	2	1	1	1	2	1	1	1	1	-2.5275	0	Yes	4.5	4.1	Glasses	4.9	5.0	No	-	-	-2.00	-2.12	-0.87	-1.00	179	8	-2.435	-2.620	No	23.34	23.37	2.98	3.04	563	555	3.35	3.3	16.45	16.48	44.88D@175°	44.97D@5°	46.36D@85°	46.89D@95°	-1.48D@175°	-1.92D@5°	5.99
Female	4240	2	2	2	2	1	1	2	2	1	1	1	-2.5575	0	Yes	4.0	4.1	Glasses	4.9	4.9	No	-	-	-1.87	-2.25	-1.37	-0.62	5	170	-2.555	-2.560	No	25.03	25.21	3.04	3.03	614	613	3.31	3.33	18.06	18.24	42.6D@173°	42.47D@171°	43.73D@83°	43.69D@81°	-1.13D@173°	-1.22D@171°	5.23
Female	3738	2	2	2	1	2	2	1	1	1	2	1	-2.56	0	Yes	4.5	4.5	Glasses	5.0	4.7	No	-	-	-2.25	-2.25	-0.87	-0.37	176	15	-2.685	-2.435	No	23.92	23.82	3.14	3.17	542	541	3.39	3.38	16.84	16.73	44.22D@3°	44.33D@5°	45.48D@93°	45.7D@95°	-1.26D@3°	-1.37D@5°	6.95
Female	1831	2	1	2	1	1	1	1	1	1	1	1	-2.5625	0	Yes	4.9	4.9	No Glasses			No	-	-	-2.25	-2.25	-0.50	-0.75	174	4	-2.500	-2.625	No	23.85	23.91	2.61	2.84	534	543	4.41	3.9	16.29	16.63	-1.0D@-1°	40.38D@5°	-1.0D@-1°	41.27D@95°	nullD@-1°	-0.89D@5°	1
Male	3407	2	2	2	1	1	2	1	1	1	1	1	-2.5625	0	Yes	4.4	4.3	Glasses	4.9	4.8	No	-	-	-2.00	-2.50	-0.75	-0.50	131	148	-2.375	-2.750	No	24.61	24.52	3.2	3.56	518	516	3.76	3.28	17.14	17.15	44.09D@166°	44.53D@4°	44.96D@76°	45.32D@94°	-0.87D@166°	-0.79D@4°	5.79
Male	5109	2	2	2	1	1	1	1	1	1	1	1	-2.5625	0	Yes	4.1	4.5	Glasses	5.0	5.0	No	-	-	-3.00	-1.25	-0.50	-1.25	2	164	-3.250	-1.875	No	25.18	24.84	3.43	3.42	539	539	3.23	3.17	17.99	17.71	41.74D@173°	41.1D@5°	43.08D@83°	42.54D@95°	-1.34D@173°	-1.44D@5°	6.89
Male	5207	2	2	2	1	1	1	1	1	1	1	1	-2.59	0	Yes	4.4	4.2	Glasses	4.7	4.8	No	-	-	-3.00	-1.87	-0.50	-0.12	168	149	-3.250	-1.930	No	25.83	25.56	3.58	3.61	525	510	3.43	3.32	18.29	18.11	41.73D@160°	41.76D@8°	42.68D@70°	42.5D@98°	-0.95D@160°	-0.74D@8°	6.18
Female	1437	1		2	2	1	1	1	1	1	1	1	-2.59	0	No	5.0	5.0	No Glasses			No	-	-	-2.37	-2.75	0.00	-0.12	0	108	-2.370	-2.810	No	22.07	21.97	3	2.88	564	568	4.18	4.27	14.33	14.24	44.51D@161°	-1.0D@-1°	45.15D@71°	-1.0D@-1°	-0.64D@161°	nullD@-1°	5.7
Female	3138	2	1	2	1	1	2	1	1	1	2	1	-2.625	0	Yes	4.5	4.6	No Glasses			No	-	-	-2.75	-1.75	-1.00	-0.50	13	132	-3.250	-2.000	No	23.61	23.82	3.23	3.18	538	542	3.49	3.54	16.35	16.56	44.41D@172°	44.02D@6°	45.25D@82°	45.38D@96°	-0.84D@172°	-1.36D@6°	5.87
Female	2531	2	2	2	1	1	2	1	2	2	1	1	-2.625	0	Yes	4.4	4.4	Glasses	5.0	4.9	No	-	-	-1.75	-2.25	-1.00	-1.50	163	167	-2.250	-3.000	No	23.3	23.71	3.13	3.15	517	511	3.26	3.25	16.38	16.8	45.35D@163°	45.29D@4°	47.42D@73°	46.38D@94°	-2.07D@163°	-1.09D@4°	5.91
Female	3142	2	2	2	1	1	1	1	1	1	2	1	-2.625	0	Yes	4.9	4.4	Glasses	4.9	5.0	No	-	-	-2.00	-2.00	-1.25	-1.25	7	166	-2.625	-2.625	No	24.12	24.29	2.97	3.05	536	533	3.23	3.16	17.38	17.55	43.93D@177°	43.81D@178°	44.95D@87°	44.93D@88°	-1.02D@177°	-1.12D@178°	6.66
Female	3742	2	2	2	2	1	1	1	1	2	1	1	-2.625	0	Yes	4.4	4.4	Glasses	4.8	5.0	No	-	-	-2.25	-1.50	-1.25	-1.75	17	7	-2.875	-2.375	No	24.12	23.8	3.57	3.48	487	476	3.27	3.26	16.79	16.58	44.41D@160°	44.48D@6°	46.08D@70°	46.4D@96°	-1.67D@160°	-1.92D@6°	4.33
Female	4237	2	2	2	1	1	1	1	1	1	2	1	-2.625	0	Yes	4.5	4.4	Glasses	4.9	4.9	No	-	-	-1.50	-2.75	-0.75	-1.25	6	177	-1.875	-3.375	No	23.58	24.01	3.19	3.19	530	518	4.01	3.3	15.86	17.01	43.65D@175°	43.97D@8°	45.38D@85°	45.83D@98°	-1.73D@175°	-1.86D@8°	3.8
Male	5114	2	2	2	2	2	1	1	1	1	1	1	-2.625	0	Yes	4.3	4.4	Glasses	4.9	4.9	No	-	-	-2.50	-2.25	-0.25	-0.75	152	162	-2.625	-2.625	No	24.49	24.31	3.36	3.24	533	621	3.39	3.37	17.21	17.07	44.35D@177°	44.66D@169°	46.06D@87°	45.94D@79°	-1.71D@177°	-1.28D@169°	5.18
Male	5211	2	2	2	2	2	1	2	2	1	1	1	-2.625	0	Yes	4.2	4.5	Glasses	4.8	5.0	No	-	-	-3.00	-1.50	-1.00	-0.50	169	154	-3.500	-1.750	No	25.88	25.04	3.32	3.32	564	560	3.18	3.2	18.82	17.96	42.16D@5°	42.15D@177°	43.42D@95°	43.78D@87°	-1.26D@5°	-1.63D@177°	4.05
Male	5314	2	2	2	1	1	1	1	1	1	1	1	-2.625	0	Yes	4.5	4.6	Glasses	4.6	4.6	No	-	-	-2.25	-1.75	-1.50	-1.00	165	5	-3.000	-2.250	No	25	24.75	2.99	3.05	628	619	3.61	3.49	17.77	17.59	41.96D@178°	42.02D@7°	43.62D@88°	43.55D@97°	-1.66D@178°	-1.53D@7°	5.61
Female	2326	2	2	2	1	1	2	1	1	1	1	1	-2.6525	0	Yes	4.6	4.3	Glasses	5.0	4.9	No	-	-	-2.50	-2.12	-0.37	-1.00	18	171	-2.685	-2.620	No	23.92	23.93	3.02	2.97	539	537	3.37	3.4	17	17.02	44.92D@9°	44.27D@177°	46.18D@99°	46.68D@87°	-1.26D@9°	-2.41D@177°	4.94
Female	4627	2	2	2	1	2	2	1	2	1	1	1	-2.655	0	Yes	4.3	4.3	Glasses	4.8	4.9	No	-	-	-1.50	-2.75	-1.37	-0.75	80	91	-2.185	-3.125	No	24.5	24.8	2.95	2.94	576	578	3.29	3.29	17.69	17.99	43.15D@93°	43.23D@134°	43.25D@3°	43.3D@44°	-0.1D@93°	-0.07D@134°	5.39
Male	4418	2	2	2	1	2	1	1	1	1	1	1	-2.6875	0	Yes	4.1	4.1	Glasses	4.4	4.8	No	-	-	-2.50	-2.50	-0.25	-0.50	164	11	-2.625	-2.750	No	25.45	25.43	3.47	3.52	531	537	3.21	3.21	18.25	18.16	42.99D@155°	43.03D@2°	43.6D@65°	43.92D@92°	-0.61D@155°	-0.89D@2°	5.7
Male	4505	2	2	2	1	2	2	1	1	1	1	1	-2.6875	0	Yes	4.0	4.1	Glasses	4.7	4.8	No	-	-	-2.50	-2.50	-0.50	-0.25	142	35	-2.750	-2.625	No	25.53	25.64	3.56	3.62	527	520	3.34	3.32	18.09	18.18	42.55D@165°	42.08D@167°	43.24D@75°	42.89D@77°	-0.69D@165°	-0.81D@167°	5.36
Male	5115	2	2	2	1	1	1	1	1	2	1	1	-2.6875	0	Yes	4.2	4.3	Glasses	4.7	4.7	No	-	-	-2.25	-2.50	-0.50	-0.75	7	153	-2.500	-2.875	No	26.2	26.26	2.8	3.38	525	527	2.44	2.82	20.44	19.53	41.06D@172°	41.4D@170°	42.03D@82°	42.55D@80°	-0.97D@172°	-1.15D@170°	5.94
Male	5401	2	2	2	2	2	1	1	1	1	5	1	-2.6875	0	Yes	4.3	4.4	Glasses	5.0	4.9	No	-	-	-2.00	-2.00	-1.50	-1.25	178	177	-2.750	-2.625	No	24.33	24.08	3.27	2.42	594	589	3.08	3.92	17.38	17.15	44.81D@176°	45.24D@177°	47.43D@86°	47.49D@87°	-2.62D@176°	-2.25D@177°	5.04
Male	4506	2	2	2	1	1	1	1	1	1	1	1	-2.7475	0	Yes	4.1	4.2	Glasses	5.0	5.0	No	-	-	-2.25	-2.75	-0.62	-0.37	54	142	-2.560	-2.935	No	23.26	23.57	2.93	2.85	596	623	3.75	3.71	15.99	16.39	-1.0D@-1°	45.47D@140°	-1.0D@-1°	47.24D@50°	nullD@-1°	-1.77D@140°	1
Female	5240	2	2	2	2	2	2	1	1	2	1	1	-2.75	0	Yes	4.6	4.4	Glasses	5.0	4.9	No	-	-	-2.50	-2.50	-0.75	-0.25	169	170	-2.875	-2.625	No	24.03	24.02	3.48	3.46	465	473	3.23	3.23	16.85	16.86	44.86D@173°	45.16D@6°	46.4D@83°	46.03D@96°	-1.54D@173°	-0.87D@6°	5.29
Female	5441	2	1	2	1	2	1	1	1	2	1	1	-2.775	0	Yes	4.2	4.4	No Glasses			No	-	-	-3.12	-1.62	-0.37	-1.25	164	177	-3.305	-2.245	No	25.03	24.64	3.19	3.58	535	541	3.2	2.78	18.1	17.74	43.05D@179°	43.15D@0°	44.4D@89°	44.96D@90°	-1.35D@179°	-1.81D@0°	6.48
Male	4242	2	2	2	1	2	1	1	1	1	1	1	-2.7775	0	Yes	4.4	4.2	Glasses	5.0	4.9	No	-	-	-2.37	-2.75	-0.50	-0.37	66	122	-2.620	-2.935	No	25.61	25.5	3.13	3.15	561	560	3.39	3.41	18.53	18.38	41.39D@84°	41.97D@172°	41.74D@174°	42.35D@82°	-0.35D@84°	-0.38D@172°	5.97
Female	4535	2	1	2	1	1	2	1	1	1	1	1	-2.8125	1	Yes	4.6	4.7	No Glasses			No	-	-	-1.75	-0.75	-2.25	-4.00	179	173	-2.875	-2.750	No	25.19	24.91	3.26	3.26	566	580	3.16	3.2	18.2	17.88	41.97D@1°	41.98D@171°	43.76D@91°	43.73D@81°	-1.79D@1°	-1.75D@171°	4.48
Male	4620	2	1	2	1	1	1	2	2	1	2	1	-2.8125	0	Yes	5.0	4.9	No Glasses			No	-	-	-2.50	-3.00	0.00	-0.25	0	179	-2.500	-3.125	No	24.5	24.49	3.41	3.39	539	522	3.49	3.49	17.06	17.09	42.19D@170°	42.31D@10°	43.64D@80°	44.15D@100°	-1.45D@170°	-1.84D@10°	4.13
Male	2304	2	2	2	1	1	1	1	1	1	2	1	-2.8125	0	Yes	4.4	4.3	Glasses	4.9	4.9	No	-	-	-2.00	-1.50	-2.25	-2.00	13	165	-3.125	-2.500	No	24.29	24.18	3.14	2.35	576	574	3.41	4.18	17.17	17.08	42.3D@8°	42.43D@179°	44.61D@98°	44.58D@89°	-2.31D@8°	-2.15D@179°	6.08
Female	4534	2	2	2	1	2	2	1	1	1	1	1	-2.8125	0	Yes	4.4	4.5	Glasses	4.8	4.9	No	-	-	-2.50	-2.25	-0.75	-1.00	155	163	-2.875	-2.750	No	25.05	24.99	3.28	3.32	589	586	3.28	3.25	17.9	17.83	42.33D@177°	43.01D@3°	43.59D@87°	44.19D@93°	-1.26D@177°	-1.18D@3°	4.92
Male	5417	2	2	2	2	1	2	1	1	1	1	1	-2.8125	0	Yes	4.2	4.5	Glasses	4.7	4.5	No	-	-	-2.50	-2.25	-0.75	-1.00	11	173	-2.875	-2.750	No	24.68	24.7	3	3.08	521	515	3.49	3.47	17.67	17.63	42.24D@5°	41.43D@3°	43.71D@95°	43.29D@93°	-1.47D@5°	-1.86D@3°	6.45
Male	5502	2	2	2	2	1	2	2	1	1	1	1	-2.8125	0	Yes	4.7	4.6	Glasses	4.8	4.8	No	-	-	-2.75	-1.75	-0.75	-1.50	19	148	-3.125	-2.500	No	24.73	24.52	3.06	3.07	564	568	3.48	3.47	17.63	17.41	42.56D@22°	-1.0D@-1°	43.66D@112°	-1.0D@-1°	-1.1D@22°	nullD@-1°	4.17
Female	5531	2	2	2	1	1	1	1	1	2	1	1	-2.8125	0	Yes	4.3	4.0	Glasses	4.7	4.6	No	-	-	-2.75	-2.50	0.00	-0.75	0	165	-2.750	-2.875	No	24.53	24.55	3.23	3.25	581	582	3.36	3.35	17.35	17.37	43.69D@170°	43.64D@1°	44.07D@80°	44.67D@91°	-0.38D@170°	-1.03D@1°	5.13
Female	4421	2	2	2	1	1	2	1	1	2	1	1	-2.84	0	Yes	4.3	4.3	Glasses	4.9	4.9	No	-	-	-2.50	-2.37	-0.62	-1.00	84	76	-2.810	-2.870	No	24.21	24.3	3.22	3.21	525	542	3.34	3.38	17.12	17.18	44.44D@161°	44.51D@15°	45.47D@71°	44.91D@105°	-1.03D@161°	-0.4D@15°	6.08
Female	4332	2	1	2	2	2	2	1	1	1	2	1	-2.87	0	Yes	4.3	4.2	No Glasses			No	-	-	-2.75	-1.87	-0.87	-1.37	170	4	-3.185	-2.555	No	23.95	23.77	3.33	3.27	469	449	3.59	3.7	16.56	16.35	43.19D@167°	43.16D@9°	44.55D@77°	44.48D@99°	-1.36D@167°	-1.32D@9°	5.39
Male	5414	2	1	2	1	2	1	1	1	1	1	1	-2.875	0	Yes	4.4	4.4	No Glasses			No	-	-	-2.75	-2.00	-0.50	-1.50	175	174	-3.000	-2.750	No	24.61	24.46	2.8	2.8	529	526	3.84	3.83	17.44	17.3	41.73D@6°	41.58D@175°	42.95D@96°	43.35D@85°	-1.22D@6°	-1.77D@175°	5.3
Female	3221	2	2	2	1	2	1	1	1	1	1	1	-2.875	0	Yes	4.3	4.6	Glasses	4.9	5.0	No	-	-	-3.00	-2.25	-0.25	-0.75	117	156	-3.125	-2.625	No	25.08	24.9	3.33	3.31	506	525	3.59	3.56	17.65	17.5	42.44D@157°	42.28D@3°	42.97D@67°	42.97D@93°	-0.53D@157°	-0.69D@3°	5.79
Female	4238	2	2	2	1	2	1	1	1	1	1	1	-2.875	0	Yes	4.6	4.4	Glasses	4.7	4.7	No	-	-	-2.50	-1.75	-1.50	-1.50	169	170	-3.250	-2.500	No	24.87	24.73	3.3	3.29	522	527	3.27	3.29	17.77	17.62	42.24D@167°	42.21D@174°	44.38D@77°	43.73D@84°	-2.14D@167°	-1.52D@174°	5.22
Male	4311	2	2	2	1	2	1	1	1	1	1	1	-2.875	0	Yes	4.3	4.1	Glasses	5.0	5.0	No	-	-	-2.25	-2.75	-0.50	-1.00	155	1	-2.500	-3.250	No	23.63	23.83	3.22	3.21	570	561	3.36	3.39	16.48	16.67	44.78D@10°	44.44D@3°	46.04D@100°	45.75D@93°	-1.26D@10°	-1.31D@3°	6.02
Female	5137	2	2	2	2	1	1	1	1	1	1	1	-2.875	0	Yes	4.6	4.2	Glasses	4.8	4.7	No	-	-	-1.75	-3.25	-1.00	-0.50	177	6	-2.250	-3.500	No	24.75	25.55	3.57	3.59	545	545	3.4	3.4	17.23	18.01	42.35D@175°	42.83D@0°	43.37D@85°	43.58D@90°	-1.02D@175°	-0.75D@0°	5.89
Male	2307	2	2	2	1	2	2	1	1	2	3	2	-2.9025	0	Yes	4.6	4.6	Glasses	5.0	4.9	No	-	-	-1.50	-2.87	-0.87	-2.00	0	174	-1.935	-3.870	No	24.96	25.43	3.4	3.43	509	510	3.24	3.23	17.82	18.27	41.9D@170°	41.93D@163°	42.94D@80°	43.38D@73°	-1.04D@170°	-1.45D@163°	4.63
Female	5434	2	1	2	2	1	2	1	1	1	1	1	-2.9375	0	Yes	4.1	4.3	No Glasses			No	-	-	-2.75	-1.75	-1.50	-1.25	177	4	-3.500	-2.375	No	25.5	24.89	3.05	2.99	566	572	3.62	3.7	18.26	17.63	40.89D@176°	40.89D@0°	42.63D@86°	43.06D@90°	-1.74D@176°	-2.17D@0°	4.48
Male	3244	2	2	2	1	2	2	2	2	1	1	1	-2.9375	0	Yes	4.1	4.2	Glasses	4.9	4.9	No	-	-	-2.50	-2.75	-1.00	-0.25	168	45	-3.000	-2.875	No	24.65	24.63	3.45	3.51	572	576	3.5	3.42	17.14	17.12	42.85D@178°	43.19D@177°	44.08D@88°	44.08D@87°	-1.23D@178°	-0.89D@177°	4.16
Male	4118	2	2	2	1	2	1	1	1	1	1	1	-2.9375	0	Yes	4.3	4.2	Glasses	4.7	4.9	No	-	-	-2.75	-2.75	-0.25	-0.50	7	177	-2.875	-3.000	No	25.45	25.5	2.89	3.05	566	564	3.68	3.43	18.31	18.46	40.2D@3°	40.31D@6°	41.61D@93°	41.57D@96°	-1.41D@3°	-1.26D@6°	4.92
Male	5345	2	2	2	1	1	2	1	1	1	1	1	-2.9375	0	Yes	4.5	4.7	Glasses	4.7	4.9	No	-	-	-2.75	-2.25	-0.75	-1.00	178	174	-3.125	-2.750	No	25.67	25.39	3.38	3.34	547	544	3.25	3.29	18.49	18.22	41.5D@1°	41.57D@178°	43.44D@91°	43.03D@88°	-1.94D@1°	-1.46D@178°	4.67
Male	5413	2	2	2	1	2	2	2	2	2	3	1	-2.9375	0	Yes	4.2	4.3	Glasses	4.9	4.0	No	-	-	-2.25	-1.25	-2.50	-2.25	172	171	-3.500	-2.375	No	25.66	25.38	3.9	3.85	513	509	3.33	3.33	17.92	17.69	42.44D@0°	42.25D@0°	45.18D@90°	44.95D@90°	-2.74D@0°	-2.7D@0°	5.43
Female	3434	2	2	2	2	2	2	1	1	1	1	1	-2.9625	0	Yes	4.4	4.2	Glasses	5.0	5.0	No	-	-	-2.37	-2.37	-0.75	-1.62	1	171	-2.745	-3.180	No	24.2	24.28	3.28	3.25	522	531	3.6	3.6	16.8	16.9	42.64D@172°	43.78D@4°	44.34D@82°	44.81D@94°	-1.7D@172°	-1.03D@4°	4.71
Female	4441	2	2	2	1	1	1	1	1	1	1	1	-2.9625	0	Yes	4.3	4.0	Glasses	4.7	4.9	No	-	-	-2.62	-2.87	-0.50	-0.37	51	153	-2.870	-3.055	No	25.61	25.66	3.07	3.05	572	577	3.52	3.55	18.44	18.48	40.86D@13°	40.15D@174°	41.84D@103°	41.19D@84°	-0.98D@13°	-1.04D@174°	5.67
Male	5214	2	2	2	1	1	1	1	1	1	1	1	-2.9625	0	Yes	4.3	4.4	Glasses	4.8	4.8	No	-	-	-2.62	-2.37	-0.50	-1.37	166	177	-2.870	-3.055	No	25.4	25.47	3.4	3.38	566	565	3.49	3.53	17.94	17.99	42.11D@172°	42.01D@171°	43.64D@82°	43.98D@81°	-1.53D@172°	-1.97D@171°	5.36
Male	5307	2	2	2	1	2	1	1	1	1	1	1	-2.9625	0	Yes	4.6	4.4	Glasses	4.9	4.9	No	-	-	-2.87	-2.12	-0.37	-1.50	170	178	-3.055	-2.870	No	26.53	26.43	3.1	3.21	588	579	3.32	3.28	19.52	19.36	40.55D@168°	40.75D@5°	42.27D@78°	42.68D@95°	-1.72D@168°	-1.93D@5°	5.59
Male	5543	2	1	2	1	1	2	2	1	1	1	1	-2.965	1	Yes	4.8	4.6	No Glasses			No	-	-	-2.75	-2.37	-0.87	-0.75	32	166	-3.185	-2.745	No	25.61	25.75	3.34	3.37	557	576	3.42	3.43	18.3	18.38	40.36D@18°	40.19D@163°	40.92D@108°	41.38D@73°	-0.56D@18°	-1.19D@163°	5.88
Male	1106	2	1	3	1	2	1	1	2	1	1	1	-3	0	Yes	5.0	4.9	No Glasses			No	-	-	-2.75	-2.25	-0.75	-1.25	72	171	-3.125	-2.875	No	23.97	24.07	3.27	3.27	535	539	3.34	3.35	16.83	16.91	41.43D@177°	40.89D@160°	42.25D@87°	41.94D@70°	-0.82D@177°	-1.05D@160°	5.65
Male	3510	2	2	3	2	2	1	1	1	1	1	1	-3	0	Yes	4.0	4.2	Glasses	4.9	5.0	No	-	-	-3.00	-2.25	-1.00	-0.50	15	165	-3.500	-2.500	No	24.92	24.84	3.04	3.02	552	551	3.56	3.56	17.76	17.7	41.61D@179°	41.32D@6°	42.79D@89°	41.9D@96°	-1.18D@179°	-0.58D@6°	5.24
Male	4121	2	2	3	1	1	2	1	1	1	1	1	-3	0	Yes	4.2	4.2	Glasses	4.9	4.8	No	-	-	-2.75	-2.75	-0.50	-0.50	100	58	-3.000	-3.000	No	25.23	25.27	3.32	3.35	592	594	3.22	3.23	18.1	18.1	42.16D@154°	42.12D@25°	43.0D@64°	42.7D@115°	-0.84D@154°	-0.58D@25°	4.57
Female	4321	2	2	3	1	1	1	1	1	1	1	1	-3	0	Yes	4.4	4.3	Glasses	4.9	4.9	No	-	-	-2.00	-3.25	-1.00	-0.50	159	150	-2.500	-3.500	No	23.73	23.85	3.03	3.05	542	544	3.58	3.56	16.58	16.7	44.66D@4°	45.42D@171°	45.54D@94°	46.02D@81°	-0.88D@4°	-0.6D@171°	5.89
Female	4435	2	2	3	2	2	1	1	1	1	1	1	-3	0	Yes	4.3	4.3	Glasses	4.6	4.6	No	-	-	-2.00	-2.25	-1.75	-1.75	176	168	-2.875	-3.125	No	23.72	23.97	2.89	3.12	507	509	3.94	3.65	16.38	16.69	44.81D@0°	44.85D@173°	47.04D@90°	47.07D@83°	-2.23D@0°	-2.22D@173°	3.72
Female	5142	2	2	3	1	2	1	1	1	1	1	1	-3	0	Yes	4.5	4.3	Glasses	4.9	4.8	No	-	-	-2.50	-2.75	-0.75	-0.75	171	168	-2.875	-3.125	No	24.07	24.52	2.98	3.03	620	610	3.52	3.52	16.95	17.36	42.95D@161°	42.64D@165°	43.54D@71°	43.85D@75°	-0.59D@161°	-1.21D@165°	5.01
Female	5243	2	2	3	1	2	2	1	1	2	1	1	-3.0275	0	Yes	4.1	4.2	Glasses	4.7	4.9	No	-	-	-2.37	-2.75	-0.75	-1.12	174	14	-2.745	-3.310	No	23.9	23.83	3.49	3.48	542	546	3.45	3.46	16.42	16.35	44.92D@170°	44.87D@12°	46.91D@80°	46.95D@102°	-1.99D@170°	-2.08D@12°	5.48
Female	2745	2	2	3	1	2	1	1	1	2	2	2	-3.0625	0	Yes	4.3	4.3	Glasses	4.9	5.0	No	-	-	-2.50	-2.75	-1.00	-0.75	178	168	-3.000	-3.125	No	24.53	24.58	3.21	3.31	548	549	3.35	3.29	17.43	17.43	43.1D@174°	43.91D@179°	44.67D@84°	44.69D@89°	-1.57D@174°	-0.78D@179°	5.98
Male	5247	2	2	3	2	2	2	1	1	1	1	1	-3.0625	0	Yes	4.4	4.4	Glasses	4.9	4.9	No	-	-	-3.00	-1.75	-1.00	-1.75	14	173	-3.500	-2.625	No	25.34	25.24	3.2	3.07	527	570	3.45	3.5	18.16	18.1	41.72D@9°	41.35D@6°	43.32D@99°	42.96D@96°	-1.6D@9°	-1.61D@6°	6.09
Male	4502	2	2	3	1	2	1	2	2	1	1	1	-3.12	0	Yes	4.1	4.3	Glasses	4.7	4.9	No	-	-	-3.37	-2.00	-0.87	-0.87	28	3	-3.805	-2.435	No	25.09	24.57	3.14	3.14	519	535	3.22	3.2	18.21	17.69	43.47D@7°	43.89D@178°	44.36D@97°	45.26D@88°	-0.89D@7°	-1.37D@178°	6.56
Female	3122	2	2	3	1	2	1	1	1	1	1	1	-3.1225	0	Yes	4.2	4.3	Glasses	4.6	4.6	No	-	-	-2.62	-3.00	-0.75	-0.50	18	163	-2.995	-3.250	No	24.38	24.68	3.26	3.36	498	492	3.57	3.5	17.05	17.33	43.48D@13°	43.53D@40°	44.48D@103°	43.69D@130°	-1.0D@13°	-0.16D@40°	6.61
Female	4235	2	2	3	1	1	1	1	1	1	1	1	-3.1225	0	Yes	4.4	4.5	Glasses	4.9	4.6	No	-	-	-2.50	-2.50	-1.12	-1.37	3	162	-3.060	-3.185	No	25.95	26	3.21	3.2	578	576	3.39	3.42	18.78	18.81	-1.0D@-1°	39.72D@165°	-1.0D@-1°	41.08D@75°	nullD@-1°	-1.36D@165°	1
Female	5525	2	1	3	1	1	1	1	1	1	1	1	-3.125	1	Yes	4.7	4.8	No Glasses			No	-	-	-2.00	-3.25	-1.25	-0.75	1	27	-2.625	-3.625	No	25.58	25.58	3.2	3.17	492	490	3.33	3.36	18.57	18.55	39.55D@8°	40.28D@175°	40.59D@98°	41.61D@85°	-1.04D@8°	-1.33D@175°	3.77
Male	3109	2	2	3	1	2	1	1	1	1	1	1	-3.125	0	Yes	4.5	4.2	Glasses	4.9	5.0	No	-	-	-2.75	-2.00	-1.25	-1.75	178	172	-3.375	-2.875	No	26.25	25.89	3.41	3.39	553	548	3.27	3.33	19.02	18.62	41.1D@168°	40.94D@176°	42.89D@78°	43.27D@86°	-1.79D@168°	-2.33D@176°	5.11
Female	4229	2	2	3	1	2	1	1	1	1	3	1	-3.125	0	Yes	4.3	4.2	Glasses	4.7	4.8	No	-	-	-2.25	-2.25	-1.25	-2.25	164	170	-2.875	-3.375	No	24.01	24.03	3.45	3.45	520	517	3.26	3.26	16.78	16.8	45.07D@179°	44.97D@176°	47.02D@89°	47.22D@86°	-1.95D@179°	-2.25D@176°	4.48
Female	4440	2	2	3	1	2	1	1	1	1	1	1	-3.125	0	Yes	4.5	4.4	Glasses	4.5	4.9	No	-	-	-2.75	-3.00	-0.75	-0.25	151	5	-3.125	-3.125	No	23.91	24.19	2.52	3.22	574	579	4.41	3.58	16.41	16.81	43.08D@168°	-1.0D@-1°	45.54D@78°	-1.0D@-1°	-2.46D@168°	nullD@-1°	5.78
Female	4442	2	2	3	1	1	1	1	1	2	1	1	-3.125	0	Yes	4.0	4.0	Glasses	4.4	4.3	No	-	-	-3.00	-2.75	-0.75	-0.25	165	0	-3.375	-2.875	No	23.74	23.98	3.07	3.15	537	528	3.52	3.52	16.61	16.78	43.85D@168°	43.39D@3°	44.45D@78°	44.42D@93°	-0.6D@168°	-1.03D@3°	5.74
Male	5111	2	2	3	1	2	1	1	1	2	1	1	-3.125	0	Yes	4.4	4.3	Glasses	4.5	4.8	No	-	-	-3.00	-2.50	-0.75	-0.75	178	1	-3.375	-2.875	No	24.8	24.97	3.44	3.49	550	531	3.32	3.36	17.49	17.58	43.26D@176°	42.64D@4°	44.27D@86°	43.31D@94°	-1.01D@176°	-0.67D@4°	5.03
Male	5405	2	2	3	2	1	2	1	1	1	1	1	-3.125	0	Yes	4.2	4.3	Glasses	5.0	5.0	No	-	-	-4.00	-1.50	-0.25	-1.25	164	174	-4.125	-2.125	No	25.93	25.12	3.73	3.61	523	538	3.41	3.46	18.27	17.51	42.59D@173°	42.71D@178°	43.55D@83°	44.5D@88°	-0.96D@173°	-1.79D@178°	4.81
Male	4518	2	1	3	1	1	2	1	1	2	1	1	-3.1875	0	Yes	4.3	4.3	No Glasses			No	-	-	-3.00	-3.00	-0.50	-0.25	14	145	-3.250	-3.125	No	24.17	24.14	3.18	3.17	529	520	3.5	3.5	16.95	16.95	43.55D@2°	43.29D@7°	44.28D@92°	43.5D@97°	-0.73D@2°	-0.21D@7°	5.59
Male	1205	2	2	3	2	2	1	1	2	2	2	1	-3.1875	0	Yes	4.1	4.2	Glasses	4.8	4.9	No	-	-	-2.25	-3.00	-1.25	-1.00	158	151	-2.875	-3.500	No	24.13	24.2	3.48	3.54	565	559	3.55	3.52	16.53	16.59	44.69D@177°	44.52D@0°	45.87D@87°	45.98D@90°	-1.18D@177°	-1.46D@0°	4.32
Male	3306	2	2	3	1	1	1	1	1	1	1	1	-3.1875	0	Yes	4.3	4.2	Glasses	4.8	4.7	No	-	-	-2.25	-2.50	-1.75	-1.50	167	175	-3.125	-3.250	No	25.38	25.32	3.4	3.35	581	575	3.24	3.23	18.16	18.18	43.24D@5°	42.27D@12°	44.66D@95°	44.19D@102°	-1.42D@5°	-1.92D@12°	5.33
Female	4340	2	2	3	1	2	1	1	1	1	1	1	-3.1875	0	Yes	4.5	4.4	Glasses	4.6	5.0	No	-	-	-2.75	-2.25	-1.25	-1.50	168	5	-3.375	-3.000	No	24.9	24.73	3.68	3.67	520	518	3.33	3.36	17.36	17.18	43.45D@173°	43.51D@178°	45.46D@83°	45.07D@88°	-2.01D@173°	-1.56D@178°	5.55
Male	4501	2	2	3	2	1	1	1	1	1	1	1	-3.1875	0	Yes	4.3	4.3	Glasses	4.6	4.6	No	-	-	-2.25	-3.00	-1.00	-1.25	1	169	-2.750	-3.625	No	24.7	25.1	3.5	3.5	511	511	3.27	3.26	17.42	17.83	42.75D@5°	42.7D@176°	44.28D@95°	44.34D@86°	-1.53D@5°	-1.64D@176°	6.1
Male	5312	2	2	3	2	1	2	1	1	1	1	1	-3.1875	0	Yes	4.3	4.1	Glasses	4.8	4.8	No	-	-	-3.00	-2.75	0.00	-1.25	0	174	-3.000	-3.375	No	25.22	25.17	3.39	3.33	602	603	3.24	3.3	17.98	17.94	43.05D@171°	42.64D@169°	43.51D@81°	44.03D@79°	-0.46D@171°	-1.39D@169°	4.81
Female	5327	2	2	3	1	2	1	1	1	2	1	1	-3.2475	0	Yes	4.2	4.0	Glasses	4.7	4.5	No	-	-	-3.00	-2.50	-0.62	-1.37	179	178	-3.310	-3.185	No	24.71	24.68	3.42	3.44	557	560	3.4	3.4	17.33	17.29	44.04D@168°	44.03D@1°	45.68D@78°	45.59D@91°	-1.64D@168°	-1.56D@1°	5.64
Male	4510	2	2	3	1	1	2	1	1	2	1	1	-3.25	0	Yes	4.1	4.2	Glasses	4.7	4.7	No	-	-	-1.75	-3.00	-2.00	-1.50	170	175	-2.750	-3.750	No	24.09	24.33	3.47	3.51	514	522	3.34	3.32	16.76	16.97	44.47D@170°	44.94D@5°	46.64D@80°	46.59D@95°	-2.17D@170°	-1.65D@5°	5.23
Male	4616	2	2	3	1	2	1	2	2	2	1	1	-3.25	0	Yes	4.4	4.3	Glasses	4.8	4.8	No	-	-	-3.00	-3.00	-1.00	0.00	160	0	-3.500	-3.000	No	26.55	26.34	3.18	3.17	572	582	3.43	3.41	19.38	19.18	41.45D@177°	40.81D@20°	42.66D@87°	41.69D@110°	-1.21D@177°	-0.88D@20°	5.16
Male	5146	1		3	1	1	2	1	1	1	3	1	-3.25	0	No	5.0	5.0	No Glasses			No	-	-	-6.25	0.25	-0.50	-0.50	7	175	-6.500	0.000	No	22.15	22.32	2.85	2.71	538	533	3.86	4.03	14.9	15.05	47.05D@12°	46.6D@174°	47.67D@102°	47.81D@84°	-0.62D@12°	-1.21D@174°	5.68
Female	3239	2	2	3	2	2	2	1	2	1	1	1	-3.28	0	Yes	4.3	4.1	Glasses	4.9	4.9	No	-	-	-2.25	-3.75	-0.62	-0.50	174	2	-2.560	-4.000	No	24.22	24.62	3.26	3.12	545	550	3.33	3.45	17.09	17.5	44.39D@153°	43.8D@2°	46.46D@63°	45.48D@92°	-2.07D@153°	-1.68D@2°	5.76
Female	3241	2	2	3	1	1	1	2	2	1	3	2	-3.3125	0	Yes	4.4	4.3	Glasses	5.0	4.9	No	-	-	-2.25	-2.75	-1.75	-1.50	172	178	-3.125	-3.500	No	24.29	24.64	3.08	3.04	540	529	3.26	2.33	17.41	18.74	42.61D@171°	42.54D@4°	45.94D@81°	45.94D@94°	-3.33D@171°	-3.4D@4°	4.75
Female	3324	2	2	3	1	1	1	1	1	1	1	1	-3.3125	0	Yes	4.0	4.0	Glasses	4.8	4.8	No	-	-	-2.50	-2.25	-2.50	-1.25	162	170	-3.750	-2.875	No	23.6	23.69	3.36	3.35	573	572	3.49	3.5	16.17	16.27	43.67D@166°	-1.0D@-1°	45.24D@76°	-1.0D@-1°	-1.57D@166°	nullD@-1°	4.8
Male	4116	2	2	3	2	1	1	2	2	1	1	1	-3.3125	0	Yes	4.2	4.2	Glasses	4.9	4.9	No	-	-	-2.75	-2.75	-1.25	-1.00	166	179	-3.375	-3.250	No	24.76	24.76	3.35	3.76	515	519	3.51	3.13	17.38	17.35	42.46D@179°	42.29D@9°	44.36D@89°	43.74D@99°	-1.9D@179°	-1.45D@9°	6.61
Male	4317	2	2	3	1	1	1	1	1	1	1	1	-3.3125	0	Yes	4.3	4.3	Glasses	4.9	4.8	No	-	-	-3.25	-2.75	-0.25	-1.00	136	49	-3.375	-3.250	No	26.36	26.36	3.5	3.53	553	546	3.15	3.11	19.16	19.17	-1.0D@-1°	39.86D@29°	-1.0D@-1°	41.33D@119°	nullD@-1°	-1.47D@29°	1
Female	5427	2	2	3	1	1	1	1	1	2	1	1	-3.3125	0	Yes	4.4	4.6	Glasses	4.6	4.7	No	-	-	-3.75	-2.50	-0.25	-0.50	13	153	-3.875	-2.750	No	25.17	24.65	3.01	3.03	568	570	3.53	3.52	18.06	17.53	42.28D@177°	42.05D@147°	42.5D@87°	42.49D@57°	-0.22D@177°	-0.44D@147°	6.06
Female	4438	2	2	3	1	2	1	1	1	1	1	1	-3.34	0	Yes	4.4	4.3	Glasses	4.7	4.5	No	-	-	-2.50	-2.62	-1.62	-1.50	171	4	-3.310	-3.370	No	24.85	24.96	3.14	3.18	542	537	3.33	3.33	17.84	17.92	43.23D@170°	42.95D@13°	45.36D@80°	45.21D@103°	-2.13D@170°	-2.26D@13°	6.81
Female	4634	2	2	3	1	1	2	1	1	1	1	1	-3.34	0	Yes	4.2	4.3	Glasses	4.9	4.6	No	-	-	-3.00	-2.87	-0.75	-0.87	171	171	-3.375	-3.305	No	25.06	25	3.55	3.54	587	587	3.35	3.43	17.58	17.44	-1.0D@-1°	43.78D@3°	-1.0D@-1°	45.04D@93°	nullD@-1°	-1.26D@3°	1
Male	3418	2	1	3	1	1	1	1	2	1	4	1	-3.375	1	Yes	4.4	4.2	No Glasses			No	-	-	-3.25	-3.25	-0.50	0.00	111	0	-3.500	-3.250	No	26.11	26.07	3.38	3.34	543	547	3.34	3.37	18.85	18.81	41.92D@107°	42.25D@10°	42.25D@17°	42.56D@100°	-0.33D@107°	-0.31D@10°	4.88
Female	5323	2	2	3	2	1	2	2	2	1	1	1	-3.4375	0	Yes	4.2	4.1	Glasses	4.8	4.7	No	-	-	-3.25	-3.00	-0.50	-0.75	156	160	-3.500	-3.375	No	24.17	24.25	3.65	3.66	480	487	3.31	3.32	16.73	16.8	44.65D@166°	45.18D@2°	46.49D@76°	46.16D@92°	-1.84D@166°	-0.98D@2°	6.36
Female	3529	2	1	3	2	2	1	2	2	1	3	1	-3.5	1	Yes	4.3	4.3	No Glasses			No	-	-	-3.50	-3.25	-0.25	-0.25	178	136	-3.625	-3.375	No	25.33	25.08	3.11	3.09	545	545	3.21	3.24	18.46	18.21	43.53D@165°	43.8D@19°	43.8D@75°	44.17D@109°	-0.27D@165°	-0.37D@19°	5.14
Male	4204	2	2	3	2	2	2	1	1	1	1	1	-3.5	0	Yes	4.2	4.1	Glasses	4.9	5.0	No	-	-	-2.25	-4.25	-0.75	-0.25	171	178	-2.625	-4.375	No	25.33	25.91	3.39	3.31	488	493	3.34	3.47	18.1	18.64	42.05D@178°	42.08D@177°	43.19D@88°	42.8D@87°	-1.14D@178°	-0.72D@177°	5.56
Female	4423	2	2	3	2	2	1	1	1	1	1	1	-3.5	0	Yes	4.3	4.4	Glasses	4.6	4.6	No	-	-	-2.75	-3.00	-1.25	-1.25	163	164	-3.375	-3.625	No	24.34	24.56	3.56	3.34	590	587	3.24	3.42	16.95	17.21	43.62D@173°	43.42D@4°	45.44D@83°	45.66D@94°	-1.82D@173°	-2.24D@4°	4.96
Male	4612	2	2	3	2	1	1	1	1	1	1	1	-3.5	0	Yes	4.6	4.2	Glasses	4.9	4.9	No	-	-	-3.50	-3.25	-0.25	-0.25	169	24	-3.625	-3.375	No	25.89	26.01									42.57	42.45	43.56	42.94
Male	5105	2	2	3	1	1	1	1	1	1	1	1	-3.5	0	Yes	4.5	4.6	Glasses	4.8	4.9	No	-	-	-3.25	-3.50	-0.25	-0.25	111	151	-3.375	-3.625	No	25.78	26.03	3.09	3.11	596	605	3.51	3.52	18.59	18.79	-1.0D@-1°	40.94D@172°	-1.0D@-1°	42.01D@82°	nullD@-1°	-1.07D@172°	1
Female	1629	2	1	3	2	1	2	1	2	1	2	1	-3.5625	0	Yes	4.7	4.6	No Glasses			No	-	-	-3.50	-2.75	-0.25	-1.50	93	159	-3.625	-3.500	No	22.88	24.21	2.67	3.1	567	581	3.91	3.75	15.72	16.78	42.68D@169°	42.88D@4°	43.55D@79°	44.0D@94°	-0.87D@169°	-1.12D@4°	4.93
Female	1840	2	1	3	1	1	1	1	1	1	1	1	-3.5625	0	Yes	4.9	4.9	No Glasses			No	-	-	-4.00	-2.50	-0.50	-0.75	177	2	-4.250	-2.875	No	21.94	22.05	2.49	2.44	539	540	3.86	3.92	15.04	15.14	43.62D@174°	43.72D@3°	45.55D@84°	45.61D@93°	-1.93D@174°	-1.89D@3°	4.83
Male	4313	2	1	3	1	1	1	1	1	1	2	1	-3.5625	0	Yes	4.9	4.9	No Glasses			No	-	-	-0.50	-2.75	-2.50	-5.25	30	62	-1.750	-5.375	No	24.55	24.46	3.18	3.19	537	531	3.21	3.24	17.61	17.5	41.07D@177°	41.23D@28°	42.34D@87°	42.63D@118°	-1.27D@177°	-1.4D@28°	5.47
Female	3634	2	2	3	2	2	2	1	1	2	1	1	-3.5625	0	Yes	4.6	4.5	Glasses	4.8	4.8	No	-	-	-2.75	-3.50	-0.75	-1.00	168	167	-3.125	-4.000	No	25.37	25.66	3.08	3.15	547	532	3.64	3.5	18.1	18.47	40.63D@178°	41.16D@1°	41.81D@88°	42.06D@91°	-1.18D@178°	-0.9D@1°	4.62
Female	4638	2	2	3	1	1	1	1	1	2	1	1	-3.5625	0	Yes	4.3	4.2	Glasses	4.9	4.9	No	-	-	-2.25	-3.50	-1.75	-1.00	156	20	-3.125	-4.000	No
Female	5239	2	2	3	1	1	1	1	1	1	1	1	-3.5625	0	Yes	4.6	4.6	Glasses	4.8	4.7	No	-	-	-2.50	-3.50	-1.25	-1.00	5	150	-3.125	-4.000	No	24.2	24.38	3.17	3.2	566	555	3.54	3.54	16.92	17.08	43.8D@0°	44.02D@178°	45.3D@90°	46.25D@88°	-1.5D@0°	-2.23D@178°	5.9
Female	5527	2	2	3	2	1	1	1	1	1	1	1	-3.5625	0	Yes	4.1	4.3	Glasses	4.9	4.9	No	-	-	-3.25	-2.75	-1.25	-1.00	164	170	-3.875	-3.250	No	25.45	25.27	3.35	3.33	533	533	3.21	3.23	18.36	18.18	42.43D@167°	42.48D@10°	43.68D@77°	43.79D@100°	-1.25D@167°	-1.31D@10°	4.48
Male	3203	2	2	3	1	2	1	1	1	1	1	1	-3.62	0	Yes	4.1	4.2	Glasses	4.8	4.9	No	-	-	-3.62	-3.37	-0.50	0.00	175	0	-3.870	-3.370	No	24.95	24.94	3.1	3.04	537	529	3.62	3.81	17.69	17.56	42.97D@2°	42.48D@4°	43.95D@92°	43.38D@94°	-0.98D@2°	-0.9D@4°	6.98
Male	5104	2	1	3	2	2	1	1	1	1	1	1	-3.625	0	Yes	4.4	4.5	No Glasses			No	-	-	-2.75	-3.50	-1.00	-1.00	169	164	-3.250	-4.000	No	25.21	25.38	3.27	3.29	514	498	3.44	3.46	17.99	18.13	41.6D@0°	41.89D@178°	42.97D@90°	42.77D@88°	-1.37D@0°	-0.88D@178°	6.38
Female	2542	2	2	3	1	1	1	2	1	1	3	1	-3.625	0	Yes	4.6	4.5	Glasses	4.5	4.7	No	-	-	-3.25	-3.00	-1.50	-0.50	176	172	-4.000	-3.250	No	25.13	24.83	3.39	3.43	549	527	3.38	3.35	17.82	17.52	43.09D@179°	43.73D@174°	44.58D@89°	45.0D@84°	-1.49D@179°	-1.27D@174°	4.3
Male	4609	2	2	3	2	2	1	2	2	1	1	1	-3.625	0	Yes	4.9	4.5	Glasses	4.9	4.9	No	-	-	-4.00	-2.75	-0.25	-0.75	1	170	-4.125	-3.125	No	25.3	24.67	3.04	3.01	525	522	3.31	3.37	18.43	17.76	41.54D@174°	41.55D@168°	42.43D@84°	43.05D@78°	-0.89D@174°	-1.5D@168°	5.37
Male	4619	2	2	3	1	1	1	1	1	1	1	1	-3.625	0	Yes	4.2	4.1	Glasses	5.0	4.9	No	-	-	-3.00	-2.50	-1.75	-1.75	163	8	-3.875	-3.375	No	24.62	24.51	3.44	3.48	541	537	3.27	3.29	17.37	17.2	43.89D@167°	43.56D@11°	46.23D@77°	45.87D@101°	-2.34D@167°	-2.31D@11°	4.31
Male	5508	2	2	3	1	2	2	1	1	2	1	1	-3.625	0	Yes	4.6	4.6	Glasses	5.0	5.0	No	-	-	-3.75	-3.25	0.00	-0.50	0	157	-3.750	-3.500	No	24.59	24.24	3.46	3.46	574	576	3.36	3.35	17.19	16.85	44.38D@174°	44.72D@8°	45.75D@84°	46.42D@98°	-1.37D@174°	-1.7D@8°	4.93
Male	1117	1		3	1	1	2	1	2	1	2	1	-3.625	0	No	5.0	5.0	No Glasses			No	-	-	-4.25	-2.25	-0.25	-1.25	77	171	-4.375	-2.875	No	22.98	22.81	2.55	2.55	495	489	4.1	4.05	15.84	15.72	42.8D@178°	43.16D@14°	43.87D@88°	44.63D@104°	-1.07D@178°	-1.47D@14°	3.64
Female	5236	2	2	3	1	1	1	1	1	1	1	1	-3.685	0	Yes	4.3	4.4	Glasses	5.0	5.0	No	-	-	-3.50	-1.87	-2.00	-2.00	5	0	-4.500	-2.870	No	25.23	24.81	3.21	3.15	534	533	3.59	3.69	17.9	17.44	41.61D@3°	41.22D@3°	43.82D@93°	43.56D@93°	-2.21D@3°	-2.34D@3°	6.09
Female	4437	2	2	3	2	1	1	1	1	1	1	1	-3.6875	0	Yes	4.6	4.3	Glasses	4.9	4.9	No	-	-	-3.25	-3.50	-0.50	-0.75	157	152	-3.500	-3.875	No	24.81	24.85	3.06	3.1	515	518	3.4	3.39	17.83	17.84	43.05D@0°	43.36D@7°	43.81D@90°	44.05D@97°	-0.76D@0°	-0.69D@7°	6.8
Female	5439	2	2	3	2	2	1	1	1	1	1	1	-3.7125	0	Yes	4.2	4.2	Glasses	4.8	4.8	No	-	-	-3.62	-3.12	-0.37	-1.00	160	2	-3.805	-3.620	No	24.48	24.23	3.36	2.94	510	505	3.39	3.86	17.21	16.92	45.02D@172°	45.05D@179°	46.58D@82°	46.94D@89°	-1.56D@172°	-1.89D@179°	5.48
Female	4529	2	1	3	1	1	1	1	1	1	1	1	-3.75	1	Yes	4.6	4.6	No Glasses			No	-	-	-2.50	-3.00	-1.00	-3.00	16	175	-3.000	-4.500	No	25.51	25.59	3.45	2.49	504	480	3.66	4.32	17.89	18.3	40.78D@171°	40.36D@5°	42.24D@81°	42.87D@95°	-1.46D@171°	-2.51D@5°	5.87
Female	3624	2	2	3	2	2	2	1	2	1	2	1	-3.75	0	Yes	4.4	4.2	Glasses	4.8	4.7	No	-	-	-3.25	-3.50	-0.75	-0.75	15	13	-3.625	-3.875	No	24.27	24.29	3.22	3.25	509	507	3.41	3.41	17.13	17.12	44.06D@6°	44.43D@7°	45.53D@96°	45.91D@97°	-1.47D@6°	-1.48D@7°	5.92
Male	5304	2	2	3	1	2	1	1	1	1	1	1	-3.75	0	Yes	4.5	4.6	Glasses	4.9	5.0	No	-	-	-3.50	-3.50	0.00	-1.00	0	177	-3.500	-4.000	No	26.59	26.67	3.19	3.18	541	545	3.46	3.45	19.4	19.49	40.25D@22°	40.37D@169°	40.52D@112°	41.19D@79°	-0.27D@22°	-0.82D@169°	5.29
Male	5501	2	2	3	2	1	1	1	1	1	1	1	-3.75	0	Yes	4.4	4.3	Glasses	5.0	5.0	No	-	-	-3.50	-2.75	-1.00	-1.50	136	176	-4.000	-3.500	No	24.21	24.5	2.94	2.87	519	520	3.65	3.67	17.11	17.44	42.42D@174°	41.83D@2°	43.87D@84°	43.8D@92°	-1.45D@174°	-1.97D@2°	6.14
Male	5542	2	2	3	1	1	1	1	1	1	2	1	-3.75	0	Yes	4.2	4.3	Glasses	4.9	4.8	No	-	-	-3.75	-3.50	-0.25	-0.25	157	147	-3.875	-3.625	No	25.76	25.64	3.41	3.43	528	525	3.46	3.51	18.36	18.18	42.35D@166°	42.41D@175°	43.32D@76°	43.73D@85°	-0.97D@166°	-1.32D@175°	6.08
Male	5415	2	2	3	1	1	1	1	1	2	2	1	-3.7775	0	Yes	4.1	4.1	Glasses	4.7	4.7	No	-	-	-3.75	-2.12	-2.37	-1.00	177	177	-4.935	-2.620	No	26.39	25.38	3.45	3.46	549	541	3.32	3.32	19.08	18.06	41.62D@171°	42.1D@5°	43.96D@81°	43.85D@95°	-2.34D@171°	-1.75D@5°	4.93
Male	2222	2	1	3	1	2	1	1	1	1	1	1	-3.8125	0	Yes	5.0	4.8	No Glasses			No	-	-	-6.25	-0.50	-1.00	-0.75	153	155	-6.750	-0.875	No	23.6	23.91	2.7	2.97	514	518	3.79	3.5	16.59	16.92	-1.0D@-1°	41.73D@166°	-1.0D@-1°	42.51D@76°	nullD@-1°	-0.78D@166°	1
Female	3336	2	2	3	1	2	2	1	1	2	1	1	-3.8125	0	Yes	4.2	4.2	Glasses	5.0	5.0	No	-	-	-3.50	-3.75	0.00	-0.75	0	56	-3.500	-4.125	No	23.99	23.85	2.93	2.88	566	566	3.47	3.55	17.03	16.86	44.14D@162°	-1.0D@-1°	45.16D@72°	-1.0D@-1°	-1.02D@162°	nullD@-1°	5.46
Male	5208	2	2	3	2	1	1	2	1	1	1	1	-3.8125	0	Yes	4.3	4.1	Glasses	4.6	4.8	No	-	-	-3.00	-3.50	-1.00	-1.25	150	165	-3.500	-4.125	No	24.55	24.72	3.73	3.73	601	587	3.56	3.57	16.66	16.84	44.22D@171°	44.1D@172°	46.54D@81°	45.29D@82°	-2.32D@171°	-1.19D@172°	4.91
Female	5233	2	2	3	1	2	2	2	1	1	2	1	-3.84	0	Yes	4.2	4.1	Glasses	4.9	4.9	No	-	-	-2.87	-4.25	-0.37	-0.75	178	1	-3.055	-4.625	No	24.9	25.11	3.44	3.48	576	572	3.28	3.24	17.61	17.81	44.42D@163°	43.9D@165°	45.58D@73°	45.47D@75°	-1.16D@163°	-1.57D@165°	5.79
Male	5108	2	2	3	1	2	1	1	1	1	1	1	-3.8425	0	Yes	4.4	4.2	Glasses	4.8	4.8	No	-	-	-3.25	-3.25	-0.87	-1.50	178	176	-3.685	-4.000	No	25.83	25.9	3.21	3.2	609	602	3.4	3.4	18.61	18.7	41.84D@4°	41.45D@0°	43.62D@94°	43.88D@90°	-1.78D@4°	-2.43D@0°	5.05
Male	3403	2	2	3	1	1	2	1	1	1	1	1	-3.875	0	Yes	4.4	4.4	Glasses	4.9	4.9	No	-	-	-3.75	-3.50	-0.50	-0.50	165	32	-4.000	-3.750	No	25.47	25.49	2.78	2.78	509	510	3.4	3.41	18.78	18.8	41.94D@167°	41.69D@35°	43.19D@77°	42.25D@125°	-1.25D@167°	-0.56D@35°	5.16
Female	3426	2	2	3	2	2	1	1	1	1	1	1	-3.875	0	Yes	4.2	4.1	Glasses	4.9	4.9	No	-	-	-3.25	-3.25	-1.75	-0.75	0	19	-4.125	-3.625	No	25.15	24.93	3.22	3.21	555	556	3.41	2.75	17.96	18.41	41.48D@170°	41.79D@8°	42.74D@80°	42.86D@98°	-1.26D@170°	-1.07D@8°	5.5
Female	5121	2	2	3	1	1	1	1	1	2	1	1	-3.875	0	Yes	4.3	4.2	Glasses	4.9	4.9	No	-	-	-3.50	-3.25	-0.75	-1.25	11	169	-3.875	-3.875	No	25.04	25.06	2.85	2.9	551	549	3.4	3.39	18.24	18.22	41.91D@9°	42.06D@6°	43.35D@99°	43.94D@96°	-1.44D@9°	-1.88D@6°	6.1
Male	4307	2	2	3	1	1	1	1	1	1	1	1	-3.9	0	Yes	4.1	4.1	Glasses	4.9	4.9	No	-	-	-4.12	-3.62	0.00	-0.12	0	4	-4.120	-3.680	No	25.66	25.65	3.3	3.24	542	557	3.09	3.13	18.73	18.73	42.74D@161°	42.42D@10°	43.78D@71°	43.7D@100°	-1.04D@161°	-1.28D@10°	6.83
Male	4543	2	2	3	1	1	1	1	2	2	3	1	-3.9375	0	Yes	4.8	4.6	Glasses	5.0	4.9	No	-	-	-3.25	-3.25	-1.25	-1.50	166	177	-3.875	-4.000	No	26.07	26.22	3.02	3.04	557	565	3.29	3.33	19.21	19.28	40.02D@175°	39.82D@5°	42.46D@85°	41.94D@95°	-2.44D@175°	-2.12D@5°	6.72
Female	5435	2	2	3	1	2	2	1	1	1	1	1	-3.9375	0	Yes	4.4	4.4	Glasses	4.9	4.9	No	-	-	-3.50	-3.50	-0.50	-1.25	8	176	-3.750	-4.125	No	24.3	24.44	3.52	3.52	541	545	3.41	3.41	16.83	16.97	44.87D@171°	44.55D@179°	46.54D@81°	46.8D@89°	-1.67D@171°	-2.25D@179°	4.6
Female	3723	2	2	3	2	2	1	1	1	1	2	2	-4	0	Yes	4.3	4.2	Glasses	4.7	4.6	No	-	-	-3.25	-4.00	-0.75	-0.75	177	176	-3.625	-4.375	No	24.94	24.92	3.4	3.35	496	506	3.22	3.22	17.82	17.83	43.08D@174°	43.45D@6°	44.39D@84°	44.88D@96°	-1.31D@174°	-1.43D@6°	5.59
Male	3612	2	2	3	2	1	2	1	2	1	3	1	-4	0	Yes	4.3	4.3	Glasses	4.8	4.8	No	-	-	-4.00	-3.75	0.00	-0.50	0	175	-4.000	-4.000	No	26.41	26.39	3.25	3.3	552	552	3.48	3.43	19.13	19.11	40.61D@172°	40.21D@177°	41.61D@82°	41.57D@87°	-1.0D@172°	-1.36D@177°	5.61
Male	4405	2	2	3	1	1	1	1	1	1	1	1	-4	0	Yes	4.3	4.2	Glasses	4.7	4.6	No	-	-	-3.75	-3.50	-0.50	-1.00	179	159	-4.000	-4.000	No	24.81	24.87	3.36	3.39	502	484	3.42	3.43	17.54	17.57	42.1D@177°	42.45D@166°	44.14D@87°	44.07D@76°	-2.04D@177°	-1.62D@166°	5.88
Female	5231	2	2	3	2	2	1	1	1	1	1	1	-4	0	Yes	4.3	4.6	Glasses	4.9	5.0	No	-	-	-4.50	-3.00	-0.75	-0.25	159	8	-4.875	-3.125	No	25.37	24.57	3.59	3.43	554	563	3.33	3.53	17.9	17.04	43.69D@176°	44.08D@20°	44.98D@86°	45.26D@110°	-1.29D@176°	-1.18D@20°	5.35
Male	4406	2	2	3	1	2	1	1	1	2	1	1	-4.0625	0	Yes	4.1	4.0	Glasses	4.7	4.6	No	-	-	-2.75	-4.00	-1.25	-1.50	5	171	-3.375	-4.750	No	24.94	25.32	3.28	3.25	579	576	3.06	3.11	18.02	18.38	43.99D@174°	43.64D@176°	45.58D@84°	45.16D@86°	-1.59D@174°	-1.52D@176°	6.01
Male	5506	2	2	3	1	2	1	1	1	1	1	1	-4.0625	0	Yes	4.1	4.3	Glasses	4.8	4.9	No	-	-	-4.00	-3.50	-0.75	-0.50	158	158	-4.375	-3.750	No	26.28	25.93	3.15	3.2	533	515	3.3	3.31	19.3	18.91	41.48D@175°	41.66D@9°	42.95D@85°	42.82D@99°	-1.47D@175°	-1.16D@9°	5.21
Male	5545	2	2	3	2	1	2	2	2	1	1	2	-4.125	0	Yes	4.9	4.9	Glasses	5.0	5.0	No	-	-	-4.00	-3.50	-0.75	-0.75	148	149	-4.375	-3.875	No	24.34	24.22	3.44	3.37	539	549	3.52	3.63	16.85	16.67	43.26D@19°	-1.0D@-1°	44.04D@109°	-1.0D@-1°	-0.78D@19°	nullD@-1°	4.85
Female	4325	2	2	3	1	1	2	1	2	1	1	1	-4.125	0	Yes	4.2	4.0	Glasses	4.9	4.8	No	-	-	-3.75	-3.00	-1.75	-1.25	169	177	-4.625	-3.625	No	25.42	25.19	3.09	3.11	527	526	3.41	3.38	18.39	18.17	41.59D@173°	41.53D@5°	43.48D@83°	43.78D@95°	-1.89D@173°	-2.25D@5°	4.56
Female	5537	2	2	3	2	1	2	1	1	1	1	1	-4.18	0	Yes	4.2	4.2	Glasses	4.8	4.7	No	-	-	-4.37	-3.37	-0.87	-0.37	177	23	-4.805	-3.555	No	25.02	24.72	3.09	3.12	571	570	3.18	3.2	18.18	17.83	43.51D@177°	43.62D@2°	44.97D@87°	44.74D@92°	-1.46D@177°	-1.12D@2°	4.26
Male	3601	2	2	3	2	1	1	1	1	1	1	1	-4.1875	0	Yes	4.4	4.1	Glasses	5.0	4.8	No	-	-	-2.25	-4.75	-1.50	-1.25	172	158	-3.000	-5.375	No	23.11	23.6	2.86	2.85	527	513	3.55	3.53	16.18	16.7	44.55D@179°	44.86D@0°	46.87D@89°	46.47D@90°	-2.32D@179°	-1.61D@0°	6.3
Female	4528	2	2	3	1	1	1	1	1	1	1	1	-4.2125	0	Yes	4.2	4.2	Glasses	4.9	4.8	No	-	-	-3.37	-3.62	-0.87	-2.00	169	170	-3.805	-4.620	No	24.73	24.99	3.39	3.45	490	490	3.66	3.67	17.19	17.37	44.01D@177°	43.59D@3°	45.27D@87°	45.41D@93°	-1.26D@177°	-1.82D@3°	6.68
Male	4310	2	2	3	1	2	1	1	1	1	1	1	-4.25	0	Yes	4.3	4.4	Glasses	4.9	4.9	No	-	-	-4.50	-3.00	-0.75	-1.25	175	176	-4.875	-3.625	No	25.12	24.45	3.2	3.2	502	513	3.27	3.29	18.14	17.46	44.34D@6°	44.71D@178°	45.2D@96°	46.1D@88°	-0.86D@6°	-1.39D@178°	5.75
Male	5515	2	2	3	1	1	1	1	1	1	1	1	-4.25	0	Yes	4.0	4.0	Glasses	4.9	4.9	No	-	-	-3.50	-3.50	-1.75	-1.25	3	178	-4.375	-4.125	No	26.75	26.61	3.56	3.59	513	515	3.21	3.21	19.47	19.29	40.26D@3°	40.47D@3°	41.79D@93°	41.89D@93°	-1.53D@3°	-1.42D@3°	5.23
Female	4324	2	2	3	1	1	1	1	1	2	1	1	-4.3075	0	Yes	4.4	4.5	Glasses	4.7	4.8	No	-	-	-4.12	-4.12	0.00	-0.75	0	3	-4.120	-4.495	No	25.39	25.28	2.88	2.86	530	536	3.62	3.55	18.36	18.34	40.4D@6°	40.9D@179°	42.32D@96°	42.68D@89°	-1.92D@6°	-1.78D@179°	5.88
Male	4318	2	2	3	2	2	1	1	1	1	1	1	-4.3725	0	Yes	4.2	4.3	Glasses	4.9	4.9	No	-	-	-4.12	-3.25	-1.50	-1.25	178	16	-4.870	-3.875	No	25.94	25.69	3.45	3.17	542	554	3.32	3.61	18.63	18.35	41.9D@2°	42.14D@3°	43.29D@92°	43.7D@93°	-1.39D@2°	-1.56D@3°	6.46
Female	3623	2	2	3	2	2	2	1	2	1	1	1	-4.4375	0	Yes	4.2	4.1	Glasses	4.5	4.6	No	-	-	-3.75	-3.50	-1.50	-1.75	177	165	-4.500	-4.375	No	23.9	24.05	2.96	2.99	500	496	3.41	3.46	17.03	17.1	44.63D@176°	44.34D@176°	46.83D@86°	46.27D@86°	-2.2D@176°	-1.93D@176°	5.11
Female	5423	2	2	3	1	1	1	1	1	1	1	1	-4.4375	0	Yes	4.4	4.4	Glasses	4.8	5.0	No	-	-	-4.50	-3.00	-1.50	-1.25	7	163	-5.250	-3.625	No	26.34	25.41	3.28	2.84	518	503	3.33	3.81	19.21	18.26	41.68D@175°	41.8D@173°	43.19D@85°	43.28D@83°	-1.51D@175°	-1.48D@173°	5.54
Male	4115	2	2	3	1	2	1	1	1	1	2	1	-4.4975	0	Yes	4.3	4.3	Glasses	4.8	5.0	No	-	-	-3.75	-4.00	-1.12	-1.37	4	172	-4.310	-4.685	No	26.27	26.43	3.33	2.97	585	583	3.35	3.66	19.01	19.21	41.48D@173°	41.05D@170°	43.42D@83°	43.3D@80°	-1.94D@173°	-2.25D@170°	6.63
Female	5328	2	2	3	1	1	2	1	1	1	1	1	-4.5	0	Yes	4.3	4.2	Glasses	5.0	4.8	No	-	-	-3.50	-4.00	-1.25	-1.75	176	167	-4.125	-4.875	No	25.52	25.91	3.36	3.36	496	494	3.2	3.23	18.47	18.83	43.16D@174°	42.78D@178°	44.53D@84°	44.42D@88°	-1.37D@174°	-1.64D@178°	6.31
Female	4629	2	2	3	2	2	2	1	1	1	2	1	-4.5275	0	Yes	4.4	4.5	Glasses	4.8	4.9	No	-	-	-4.37	-4.25	0.00	-0.87	0	0	-4.370	-4.685	No	25.55	25.47	2.97	3.31	596	605	3.99	3.48	17.99	18.08	-1.0D@-1°	43.36D@1°	-1.0D@-1°	44.76D@91°	nullD@-1°	-1.4D@1°	1
Male	4504	2	1	3	1	1	1	1	1	1	1	1	-4.56	0	Yes	4.8	4.8	No Glasses			No	-	-	0.00	-3.25	-2.62	-9.12	51	56	-1.310	-7.810	No	27.05	26.95	3.4	3.57	539	537	3.79	3.7	19.32	19.14	36.54D@49°	37.3D@84°	42.3D@139°	37.96D@174°	-5.76D@49°	-0.66D@84°	5.69
Female	3441	2	2	3	1	1	2	1	1	1	1	1	-4.5625	0	Yes	4.3	4.1	Glasses	4.6	4.4	No	-	-	-3.75	-4.50	-1.25	-0.50	112	109	-4.375	-4.750	No	24.42	24.65	3.16	3.16	506	508	3.33	3.35	17.42	17.63	43.84D@141°	44.0D@44°	44.43D@51°	44.85D@134°	-0.59D@141°	-0.85D@44°	5.46
Female	3736	2	2	3	2	2	2	1	1	1	1	1	-4.5625	0	Yes	4.2	4.4	Glasses	5.0	5.0	No	-	-	-4.00	-3.25	-3.25	-0.50	1	107	-5.625	-3.500	No	25.26	25.12	3.41	3.34	533	519	3.56	3.61	17.76	17.64	41.3D@0°	41.46D@8°	42.27D@90°	42.37D@98°	-0.97D@0°	-0.91D@8°	6.06
Female	4225	2	2	3	2	1	1	1	1	1	1	1	-4.5625	0	Yes	4.2	4.3	Glasses	4.7	4.8	No	-	-	-2.25	-3.00	-4.50	-3.25	3	11	-4.500	-4.625	No	25.25	25.29	3.38	3.35	576	572	3.25	3.21	18.04	18.16	42.69D@175°	42.51D@8°	47.09D@85°	46.68D@98°	-4.4D@175°	-4.17D@8°	4.89
Female	5440	2	1	3	1	1	1	1	2	1	1	1	-4.625	1	Yes	4.0	4.0	No Glasses			No	-	-	-3.50	-2.75	-3.25	-2.75	2	1	-5.125	-4.125	No	24.6	24.51	3.62	3.63	569	574	3.49	3.48	16.92	16.83	44.54D@3°	44.26D@7°	47.76D@93°	48.05D@97°	-3.22D@3°	-3.79D@7°	6.84
Male	4205	2	2	3	2	1	2	1	1	1	1	1	-4.625	0	Yes	4.2	4.2	Glasses	4.9	4.9	No	-	-	-3.75	-3.75	-1.25	-2.25	176	179	-4.375	-4.875	No	25.18	25.49	3.5	3.6	555	553	3.46	3.45	17.67	17.9	43.48D@176°	43.52D@178°	45.15D@86°	45.27D@88°	-1.67D@176°	-1.75D@178°	5.97
Female	5138	2	2	3	1	1	1	1	1	2	1	1	-4.625	0	Yes	4.0	4.0	Glasses	4.9	4.7	No	-	-	-4.50	-3.50	-1.00	-1.50	16	165	-5.000	-4.250	No	24.53	24.11	2.96	2.97	533	513	3.51	3.53	17.53	17.1	43.91D@6°	43.84D@0°	45.5D@96°	45.7D@90°	-1.59D@6°	-1.86D@0°	5.23
Female	4526	2	2	3	1	1	1	1	2	2	1	1	-4.75	0	Yes	4.0	4.2	Glasses	4.8	4.7	No	-	-	-3.25	-3.25	-2.25	-3.75	177	0	-4.375	-5.125	No	24.86	25.09	3.17	3.09	547	546	3.77	3.86	17.37	17.6	43.16D@170°	42.83D@0°	45.5D@80°	45.49D@90°	-2.34D@170°	-2.66D@0°	5.4
Female	3640	2	2	3	1	2	1	1	1	1	1	1	-4.875	0	Yes	4.2	4.3	Glasses	4.7	4.7	No	-	-	-4.25	-4.00	-1.50	-1.50	172	176	-5.000	-4.750	No	25.24	25.19	3.08	3.04	544	508	3.42	3.46	18.2	18.18	42.32D@168°	42.08D@4°	43.84D@78°	43.7D@94°	-1.52D@168°	-1.62D@4°	5.5
Female	5324	2	2	3	1	2	2	1	1	1	1	1	-4.875	0	Yes	4.2	4.1	Glasses	4.8	4.8	No	-	-	-3.00	-5.25	-2.00	-1.00	3	167	-4.000	-5.750	No	24.2	24.82	3.26	3.24	557	556	3.31	3.34	17.08	17.69	44.12D@179°	44.44D@179°	46.34D@89°	46.33D@89°	-2.22D@179°	-1.89D@179°	5.53
Female	5445	2	2	3	2	1	1	1	1	1	2	1	-4.875	0	Yes	4.0	4.1	Glasses	4.8	4.8	No	-	-	-4.75	-4.25	-0.75	-0.75	174	172	-5.125	-4.625	No	25.26	24.97	3.05	2.63	550	563	3.64	3.96	18.01	17.82	42.53D@166°	42.93D@174°	44.54D@76°	44.92D@84°	-2.01D@166°	-1.99D@174°	5.34
Male	5403	2	2	3	1	2	2	1	1	1	1	1	-4.9	0	Yes	4.3	4.5	Glasses	4.9	4.7	No	-	-	-3.87	-4.37	-1.75	-1.37	173	176	-4.745	-5.055	No	25.9	25.79	3.6	3.61	588	582	3.52	3.53	18.19	18.07	42.73D@0°	43.43D@179°	45.22D@90°	45.35D@89°	-2.49D@0°	-1.92D@179°	5.3
Female	3329	2	2	3	1	1	1	1	1	1	1	1	-4.9375	0	Yes	4.4	4.4	Glasses	4.9	4.6	No	-	-	-4.25	-4.00	-1.50	-1.75	170	2	-5.000	-4.875	No	26.35	26.16	3.62	3.61	546	549	3.23	3.22	18.96	18.78	42.07D@170°	42.57D@8°	44.22D@80°	44.95D@98°	-2.15D@170°	-2.38D@8°	4.1
Female	5128	2	2	3	1	1	1	1	1	1	1	1	-4.9375	0	Yes	4.3	4.3	Glasses	4.7	4.9	No	-	-	-4.00	-4.50	-1.25	-1.50	159	12	-4.625	-5.250	No	24.72	24.93	3.21	3.07	545	641	3.44	3.47	17.52	17.74	44.39D@163°	44.79D@7°	46.05D@73°	46.56D@97°	-1.66D@163°	-1.77D@7°	5.25
Male	1203	2	2	3	1	2	1	1	1	1	1	1	-5.0625	0	Yes	4.3	4.4	Glasses	4.9	4.9	No	-	-	-4.00	-4.00	-2.50	-1.75	5	177	-5.250	-4.875	No	25.87	26.05	3.14	3.21	584	586	3.47	3.46	18.68	18.78	41.17D@7°	41.29D@179°	43.29D@97°	42.77D@89°	-2.12D@7°	-1.48D@179°	5.45
Male	2516	2	2	3	1	2	1	1	1	1	1	1	-5.0625	0	Yes	4.5	4.2	Glasses	4.8	4.8	No	-	-	-5.25	-4.25	-0.25	-1.00	155	0	-5.375	-4.750	No	25.36	25.03	2.98	2.97	541	531	3.54	3.58	18.3	17.95	42.62D@171°	42.9D@8°	44.0D@81°	43.84D@98°	-1.38D@171°	-0.94D@8°	5.94
Male	5222	2	2	3	2	1	2	1	1	1	1	1	-5.0625	0	Yes	4.4	4.4	Glasses	4.6	4.8	No	-	-	-4.25	-4.50	-1.25	-1.50	1	172	-4.875	-5.250	No	28.16	28.25	3.15	3.15	530	535	3.28	3.29	21.2	21.28	38.64D@2°	38.59D@173°	39.89D@92°	40.32D@83°	-1.25D@2°	-1.73D@173°	5.42
Female	5227	1		3	1	1	1	1	1	1	1	1	-5.125	1	No	5.0	5.0	No Glasses			No	-	-	-4.75	-3.25	-1.50	-3.00	84	65	-5.500	-4.750	No	24.52	24.39	2.97	2.96	541	539	3.58	3.63	17.43	17.27	41.64D@133°	41.39D@43°	42.47D@43°	42.59D@133°	-0.83D@133°	-1.2D@43°	4.5
Male	3620	2	2	3	1	2	1	1	1	1	1	1	-5.1875	0	Yes	4.3	4.1	Glasses	4.9	4.7	No	-	-	-5.00	-4.50	0.00	-1.75	0	5	-5.000	-5.375	No	25.74	25.69	3.45	3.49	533	529	3.32	3.35	18.44	18.32	44.09D@177°	44.01D@177°	44.85D@87°	45.77D@87°	-0.76D@177°	-1.76D@177°	4.63
Male	5418	2	2	3	1	2	2	1	2	2	3	1	-5.245	0	Yes	4.1	4.1	Glasses	4.6	4.7	No	-	-	-4.87	-4.50	-1.37	-0.87	9	173	-5.555	-4.935	No	27.25	27.21	3.36	3.39	568	569	3.26	3.23	20.06	20.02	40.05D@10°	39.99D@176°	41.52D@100°	41.57D@86°	-1.47D@10°	-1.58D@176°	5.09
Male	5503	2	2	3	1	1	1	1	1	1	1	1	-5.25	0	Yes	4.0	4.0	Glasses	5.0	5.0	No	-	-	-4.25	-4.50	-1.50	-2.00	167	176	-5.000	-5.500	No	26.84	27.04	3.03	3.05	596	593	3.47	3.49	19.73	19.9	40.02D@173°	39.6D@4°	42.03D@83°	41.75D@94°	-2.01D@173°	-2.15D@4°	5.96
Female	5436	2	2	3	1	1	2	1	1	1	1	1	-5.3075	0	Yes	4.1	4.1	Glasses	4.6	4.5	No	-	-	-4.87	-5.37	-0.50	-0.25	154	47	-5.120	-5.495	No	25.82	25.93	3.57	3.58	544	544	3.23	3.23	18.49	18.58	42.89D@164°	42.98D@11°	43.73D@74°	44.07D@101°	-0.84D@164°	-1.09D@11°	6.21
Female	3726	2	2	3	2	1	2	1	1	1	1	1	-5.3125	0	Yes	4.3	4.4	Glasses	4.7	4.5	No	-	-	-3.75	-4.00	-2.00	-3.75	166	173	-4.750	-5.875	No	24.15	24.27	3.19	3.21	553	552	3.26	3.25	17.15	17.26	44.2D@172°	44.31D@5°	46.76D@82°	47.01D@95°	-2.56D@172°	-2.7D@5°	4.88
Female	4443	2	2	3	2	2	2	1	1	1	2	1	-5.3125	0	Yes	4.1	4.1	Glasses	4.8	4.7	No	-	-	-4.75	-4.50	-1.25	-1.50	174	1	-5.375	-5.250	No	25.93	25.76	2.96	2.94	551	561	3.56	3.58	18.86	18.68	40.56D@172°	40.84D@7°	42.72D@82°	42.76D@97°	-2.16D@172°	-1.92D@7°	5.84
Male	5118	2	2	3	2	1	2	1	1	1	1	1	-5.3125	0	Yes	4.3	4.4	Glasses	4.9	4.9	No	-	-	-4.25	-5.00	-1.00	-1.75	169	167	-4.750	-5.875	No	26.1	26.53	3.14	3.14	555	559	3.62	3.62	18.79	19.21	41.03D@176°	41.25D@170°	42.47D@86°	42.59D@80°	-1.44D@176°	-1.34D@170°	4.57
Male	5215	2	2	3	1	2	2	1	1	1	1	1	-5.4375	0	Yes	4.3	4.6	Glasses	4.6	4.9	No	-	-	-5.50	-4.00	-1.25	-1.50	0	3	-6.125	-4.750	No	25.7	25.37	3.6	3.61	552	551	3.36	3.33	18.19	17.88	44.65D@167°	44.29D@179°	45.47D@77°	45.88D@89°	-0.82D@167°	-1.59D@179°	5.47
Female	5428	2	2	3	1	1	1	1	1	1	1	1	-5.4625	0	Yes	4.1	4.2	Glasses	4.5	4.7	No	-	-	-5.37	-4.62	-0.50	-1.37	177	1	-5.620	-5.305	No	26.04	25.72	3.18	2.96	531	536	3.54	3.87	18.79	18.35	41.42D@173°	41.75D@4°	42.39D@83°	43.29D@94°	-0.97D@173°	-1.54D@4°	6.67
Male	5422	2	2	3	2	1	1	1	1	1	1	2	-5.5625	0	Yes	4.4	4.4	Glasses	4.9	4.9	No	-	-	-4.00	-6.00	-1.25	-1.00	170	164	-4.625	-6.500	No
Male	5313	2	2	3	1	2	1	1	1	1	2	1	-5.75	0	Yes	4.3	4.4	Glasses	4.7	4.6	No	-	-	-6.00	-5.00	-0.50	-0.50	77	138	-6.250	-5.250	No	25.4	25.29	3.04	2.99	492	493	3.69	3.68	18.18	18.12	43.01D@177°	42.49D@132°	43.07D@87°	43.11D@42°	-0.06D@177°	-0.62D@132°	4.38
Male	4512	2	2	3	1	2	1	1	1	1	3	1	-5.8075	0	Yes	4.4	4.5	Glasses	4.8	4.8	No	-	-	-5.25	-5.87	-0.37	-0.62	24	169	-5.435	-6.180	No	26.32	26.52	3.65	3.63	557	547	3.3	3.31	18.81	19.03	42.82D@6°	42.95D@173°	43.25D@96°	43.76D@83°	-0.43D@6°	-0.81D@173°	5.53
Female	5523	2	2	3	2	2	2	1	2	2	2	1	-5.8125	0	Yes	4.0	4.0	Glasses	4.8	4.9	No	-	-	-4.25	-3.75	-3.75	-3.50	174	2	-6.125	-5.500	No	26.08	26.18	3.27	3.24	554	552	3.3	3.3	18.95	19.09	41.96D@167°	41.52D@2°	44.54D@77°	44.18D@92°	-2.58D@167°	-2.66D@2°	5.89
Male	3314	2	1	3	1	1	1	1	1	1	2	2	-5.875	1	Yes	4.8	4.9	No Glasses			No	-	-	-6.25	-1.00	-6.25	-2.75	62	66	-9.375	-2.375	No	25.19	24.93	3.39	2.95	515	522	3.48	3.05	17.8	18.4	40.9D@165°	40.85D@49°	42.5D@75°	43.46D@139°	-1.6D@165°	-2.61D@49°	4.35
Female	2524	2	2	3	1	1	1	1	1	1	1	1	-5.875	0	Yes	4.1	4.0	Glasses	4.9	4.8	No	-	-	-7.00	-2.50	-2.50	-2.00	168	5	-8.250	-3.500	No	24.75	24.03	2.84	2.85	539	552	3.89	3.87	17.48	16.76	43.84D@175°	43.71D@5°	46.27D@85°	45.77D@95°	-2.43D@175°	-2.06D@5°	5.38
Female	4422	2	2	3	1	2	2	1	1	1	1	1	-5.875	0	Yes	4.2	4.2	Glasses	4.8	4.9	No	-	-	-4.50	-5.00	-2.50	-2.00	170	175	-5.750	-6.000	No	24.46	24.66	3.37	3.37	536	533	3.38	3.41	17.16	17.35	45.11D@179°	44.9D@179°	47.47D@89°	47.14D@89°	-2.36D@179°	-2.24D@179°	6
Female	5329	2	2	3	1	1	1	1	1	1	1	1	-5.9375	0	Yes	4.1	4.2	Glasses	4.6	4.8	No	-	-	-5.50	-5.00	-1.25	-1.50	174	3	-6.125	-5.750	No	25.8	25.79	3.49	3.56	526	531	3.27	3.24	18.5	18.46	42.29D@178°	42.47D@11°	44.14D@88°	44.38D@101°	-1.85D@178°	-1.91D@11°	5.58
Male	5206	2	2	4	1	1	1	1	1	1	1	1	-6	0	Yes	4.0	4.0	Glasses	4.9	4.9	No	-	-	-3.00	-6.50	-2.75	-2.25	175	157	-4.375	-7.625	No	26.65	27.75	3.25	3.24	566	561	3.65	3.66	19.18	20.28	40.07D@177°	40.66D@165°	42.96D@87°	43.31D@75°	-2.89D@177°	-2.65D@165°	5.51
Female	3322	2	2	4	1	2	2	2	1	2	4	1	-6.5	0	Yes	4.1	4.1	Glasses	4.8	4.6	No	-	-	-5.50	-5.25	-2.50	-2.00	0	2	-6.750	-6.250	No	27.08	27.21	3.6	3.6	523	522	3.34	3.34	19.62	19.75	41.0D@179°	40.67D@179°	44.1D@89°	43.1D@89°	-3.1D@179°	-2.43D@179°	4.37
Female	5438	2	2	4	2	1	2	2	1	2	1	1	-6.5625	0	Yes	4.1	4.1	Glasses	4.5	4.4	No	-	-	-5.00	-7.25	-1.00	-0.75	140	18	-5.500	-7.625	No	24.33	25.26	2.92	2.98	551	547	3.9	3.91	16.96	17.82	42.01D@158°	42.12D@2°	43.14D@68°	42.83D@92°	-1.13D@158°	-0.71D@2°	4.97
Male	5404	2	2	4	1	1	1	1	1	1	1	1	-7.0575	0	Yes	4.0	4.0	Glasses	4.8	4.7	No	-	-	-5.87	-6.62	-1.75	-1.50	4	178	-6.745	-7.370	No	25.7	25.81	2.91	3.07	512	506	3.57	3.54	18.71	18.7	-1.0D@-1°	42.88D@3°	-1.0D@-1°	44.47D@93°	nullD@-1°	-1.59D@3°	1
Female	1336	2	2	4	1	2	2	1	1	1	2	2	-7.625	0	Yes	4.4	4.0	Glasses	4.8	4.8	No	-	-	-6.00	-6.25	-3.50	-2.50	158	9	-7.750	-7.500	No	26.62	26.6	3.23	3.24	580	569	3.18	3.19	19.63	19.6	41.08D@170°	41.35D@9°	44.54D@80°	43.79D@99°	-3.46D@170°	-2.44D@9°	7.02
Female	5522	2	2	4	1	2	1	1	2	2	1	1	-8.4975	0	Yes	4.3	4.1	Glasses	5.0	5.0	No	-	-	-6.00	-8.87	-2.25	-2.00	158	5	-7.125	-9.870	No	26.17	27.34	2.9	2.98	498	497	3.45	3.38	19.32	20.48	42.28D@163°	42.24D@10°	44.47D@73°	44.22D@100°	-2.19D@163°	-1.98D@10°	6.21
Female	3542	2	2	4	2	1	2	2	1	2	1	1	-8.5925	0	Yes	4.2	4.2	Glasses	4.9	4.9	No	-	-	-8.00	-7.25	-1.62	-2.25	169	2	-8.810	-8.375	No	25.87	25.69	3.44	3.32	510	515	3.48	3.6	18.44	18.26	44.77D@173°	44.76D@6°	46.64D@83°	46.92D@96°	-1.87D@173°	-2.16D@6°	4.59
Male	3110	2	2	4	2	2	2	1	1	1	1	1	-9.3725	0	Yes	4.3	4.1	Glasses	4.7	4.7	No	-	-	-7.87	-8.25	-2.50	-2.75	4	10	-9.120	-9.625	No	25.99	26.22	3.69	3.71	538	553	3.41	3.37	18.35	18.59	44.62D@2°	44.61D@7°	46.44D@92°	46.35D@97°	-1.82D@2°	-1.74D@7°	5.08
Male	5143	2	2	4	1	2	1	1	1	1	1	1	-9.84	0	Yes	4.1	4.2	Glasses	4.8	4.8	No	-	-	-8.62	-8.25	-2.87	-2.75	5	168	-10.055	-9.625	No	27.44	27.57	3.34	3.35	500	508	3.27	3.27	20.33	20.44	42.62D@4°	42.6D@175°	45.23D@94°	45.03D@85°	-2.61D@4°	-2.43D@175°	6.88
[truncated: 3 more columns]
